# Supplementary material for: Single-cell RNA sequencing reveals spatiotemporal heterogeneity and malignant progression in pancreatic neuroendocrine tumor
Source: Int J Biol Sci. 2021 Aug 28;17(14):3760–75. doi: 10.7150/ijbs.61717 (PMC8495381; doi:10.7150/ijbs.61717)
Supplement: Supplementary file 2 — Supplementary table 1. [file ijbsv17p3760s2.xlsx]

## Sheet: Supplementary Table 1
Supplementary Table S1. Gene, UMI counts and percentage of mitochondrion for each individual cells, Related to Figure 1
CellName	Number of genes	Number of UMIs	Sample source	Percentage of mitochondria gene
AAACCCAAGCTAAATG-1	7443	50357	H5	0.139123
AAACCCAAGGATACGC-1	4371	16780	H5	0.164509
AAACCCAAGTAGACAT-1	2559	6731	H5	0.0959033
AAACCCAAGTATGACA-1	6084	32762	H5	0.130266
AAACCCACAGCAAGAC-1	1450	3698	H5	0.117633
AAACCCATCAATCCGA-1	4783	18665	H5	0.260909
AAACCCATCAGTGATC-1	2122	6418	H5	0.0806475
AAACGAAAGACCATGG-1	270	416	H5	0.0897155
AAACGAAAGGGCAAGG-1	494	704	H5	0.201814
AAACGAAAGTGTTGAA-1	4810	20137	H5	0.28077
AAACGAAAGTTCGGTT-1	6288	33860	H5	0.244753
AAACGAACAATAACCC-1	1331	2256	H5	0.0552764
AAACGAAGTCCAATCA-1	833	1270	H5	0
AAACGAAGTTTGATCG-1	2380	6974	H5	0.0379363
AAACGAATCCCGAGAC-1	420	557	H5	0.948687
AAACGCTAGTCTCTGA-1	4139	16958	H5	0.19676
AAACGCTCAAATGATG-1	1975	4188	H5	0.0483981
AAACGCTCATGTGGCC-1	1125	1747	H5	0.59922
AAACGCTCATGTTCGA-1	35	581	H5	0
AAACGCTGTACTCGTA-1	5357	22721	H5	0.159726
AAACGCTGTTGGTAGG-1	773	1002	H5	0.19063
AAACGCTTCAGTGATC-1	196	262	H5	0.594427
AAACGCTTCTCCCTAG-1	6183	33183	H5	0.201083
AAAGAACAGAGTCCGA-1	153	191	H5	0.906556
AAAGAACCACCAAATC-1	536	743	H5	0.872095
AAAGAACGTGCGTTTA-1	4989	22943	H5	0.177759
AAAGAACGTGTCGATT-1	3830	12549	H5	0.330041
AAAGAACTCAAATAGG-1	5101	26346	H5	0.131355
AAAGAACTCAAGGAGC-1	5195	21543	H5	0.186227
AAAGGATAGCTACTGT-1	4027	15643	H5	0.164905
AAAGGATAGGTGCAGT-1	6763	37660	H5	0.152603
AAAGGATCAACAGTGG-1	2762	6053	H5	0.474657
AAAGGATCACATTCTT-1	446	548	H5	0.860097
AAAGGATCAGAAATTG-1	356	474	H5	0.0083682
AAAGGATGTCGGCACT-1	5623	27312	H5	0.24839
AAAGGATGTGCCTACG-1	985	3173	H5	0.12469
AAAGGATTCCGCAACG-1	32	572	H5	0.00348432
AAAGGATTCGCACGGT-1	4477	18953	H5	0.182919
AAAGGATTCTCAGAAC-1	5319	26523	H5	0.233904
AAAGGGCAGATAGTCA-1	1012	1372	H5	0.813815
AAAGGGCAGATTTGCC-1	3789	10994	H5	0.204429
AAAGGGCAGGGTCAAC-1	2863	6633	H5	0.342812
AAAGGGCAGTAGGCCA-1	3452	12068	H5	0.227599
AAAGGGCAGTGCACTT-1	4755	20630	H5	0.272695
AAAGGGCCAGGCATGA-1	2229	4589	H5	0.701393
AAAGGGCCATGAATCC-1	350	477	H5	0.0103734
AAAGGGCTCGTGGCTG-1	1468	2436	H5	0.582519
AAAGGGCTCGTGTTCC-1	2500	7791	H5	0.323874
AAAGGTACAGTGCCTG-1	4665	21145	H5	0.16191
AAAGGTAGTACTCGCG-1	496	716	H5	0.0245232
AAAGGTAGTGGCAACA-1	2870	5822	H5	0.496933
AAAGGTATCCGCAACG-1	6578	39391	H5	0.171326
AAAGTCCAGAGGTATT-1	6149	31729	H5	0.130736
AAAGTCCAGCGGGTAT-1	333	424	H5	0.0139535
AAAGTCCAGCGTATAA-1	5424	25970	H5	0.16215
AAAGTCCAGCTACGTT-1	203	248	H5	0.951496
AAAGTCCAGGTCGCCT-1	3259	8895	H5	0.115365
AAAGTCCCAATACGAA-1	5085	20496	H5	0.132298
AAAGTCCGTCCAAAGG-1	1971	3402	H5	0.822905
AAAGTCCTCAATCTCT-1	142	175	H5	0.957192
AAAGTGAAGAAGCGGG-1	169	209	H5	0.813725
AAAGTGACAAGAGGTC-1	4097	10825	H5	0.35133
AAAGTGACAGTGGCTC-1	4434	21169	H5	0.101104
AAAGTGACATATACCG-1	5757	31212	H5	0.151756
AAATGGAAGTACAGAT-1	5182	23012	H5	0.12658
AAATGGACATCGGATT-1	391	547	H5	0.00545455
AAATGGAGTGTGGTCC-1	2483	6987	H5	0.0655343
AAATGGATCATGTCAG-1	349	463	H5	0.00643777
AACAAAGAGAAATCCA-1	2556	6484	H5	0.308152
AACAAAGAGGTTACCT-1	2353	5549	H5	0.366336
AACAAAGGTACGATTC-1	4268	14509	H5	0.249832
AACAAAGTCGCCTTTG-1	3869	20821	H5	0.105627
AACAAAGTCGGTTCAA-1	256	332	H5	0.962759
AACAACCAGTGAGGCT-1	453	644	H5	0.0980392
AACAACCAGTGGTTGG-1	884	1199	H5	0.876671
AACAACCCACGACAAG-1	4913	25535	H5	0.170753
AACAACCGTGAGGATC-1	1481	3359	H5	0.00148633
AACAAGAAGACATAGT-1	2070	6053	H5	0.0564302
AACAAGACAGGCTATT-1	259	379	H5	0.0733496
AACAAGATCAGGACAG-1	1153	2436	H5	0.11803
AACAAGATCAGTCCGG-1	3540	11110	H5	0.236269
AACAAGATCGTTGTTT-1	1693	3018	H5	0.6263
AACACACAGTAGCAAT-1	5903	25674	H5	0.146675
AACACACCATAGATCC-1	2430	6583	H5	0.0780112
AACACACGTTAGGGTG-1	1799	3552	H5	0.141614
AACACACGTTCGTGCG-1	2472	6599	H5	0.0784807
AACACACGTTGTGGAG-1	4390	17038	H5	0.166683
AACACACTCCTACGGG-1	4856	22283	H5	0.163111
AACACACTCCTGGGTG-1	248	328	H5	0.923525
AACACACTCGCCAATA-1	4295	16187	H5	0.273311
AACAGGGCACCAGCCA-1	2764	7050	H5	0.506406
AACAGGGCACCGCTGA-1	3330	10366	H5	0.207432
AACAGGGGTTGTATGC-1	6063	32202	H5	0.123612
AACAGGGTCTCTGCTG-1	825	2503	H5	0.029845
AACCAACAGTACCCTA-1	157	192	H5	0.631478
AACCAACAGTCACACT-1	4440	16357	H5	0.175139
AACCAACCACTCCTGT-1	454	647	H5	0.857958
AACCAACCAGCAGATG-1	921	1768	H5	0.00729927
AACCAACGTGTTTCTT-1	1575	2423	H5	0.640131
AACCAACGTTCAAGTC-1	4239	15792	H5	0.270678
AACCAACTCAATGTCG-1	4350	13564	H5	0.200424
AACCACAAGTGCAAAT-1	3580	8649	H5	0.470361
AACCACAAGTGCTCAT-1	2634	8584	H5	0.0527477
AACCACATCATATGGC-1	2945	8909	H5	0.0682912
AACCATGAGCCGTTGC-1	892	1213	H5	0.70757
AACCATGAGGCCCAAA-1	5337	23745	H5	0.193718
AACCATGAGGTACTGG-1	6641	37946	H5	0.166169
AACCATGCATACCGTA-1	397	859	H5	0.119877
AACCATGGTCGTGGAA-1	3581	11611	H5	0.226655
AACCATGTCGGACTGC-1	4202	14941	H5	0.263046
AACCATGTCTGCTTTA-1	3217	10156	H5	0.079739
AACCCAAAGCTCACTA-1	1744	3472	H5	0.579049
AACCCAAGTCGGTGAA-1	5395	23886	H5	0.20441
AACCCAAGTGATGTAA-1	4578	18020	H5	0.242412
AACCCAATCTGAGAAA-1	3777	11542	H5	0.38639
AACCCAATCTTACGTT-1	1609	2887	H5	0.0623579
AACCTGAAGCCGAACA-1	4394	19380	H5	0.184
AACCTGACAACTCCAA-1	4178	11845	H5	0.267923
AACCTGAGTAGTATAG-1	764	951	H5	0.646074
AACCTGAGTATGAGAT-1	2280	4796	H5	0.428844
AACCTGAGTTAAGGGC-1	60	67	H5	0.975386
AACCTTTCAATCGAAA-1	3784	13538	H5	0.0568483
AACCTTTGTGCAGATG-1	831	1178	H5	0.794272
AACCTTTGTTCAACGT-1	2330	4483	H5	0.0321675
AACCTTTTCGCAAGAG-1	424	758	H5	0.00915033
AACCTTTTCGGTGCAC-1	5832	26520	H5	0.0436006
AACGAAACACAATTCG-1	2235	5770	H5	0.0627031
AACGAAAGTCGTTGGC-1	6669	35405	H5	0.236089
AACGAAAGTTGTAGCT-1	1138	2087	H5	0.169849
AACGAAATCAGAACCT-1	2060	5041	H5	0.0824536
AACGGGACACTCATAG-1	4019	12596	H5	0.495878
AACGGGAGTTTCTTAC-1	7533	50724	H5	0.140038
AACGGGATCGATGCAT-1	1851	3093	H5	0.0878797
AACGGGATCGCCTTTG-1	1753	5405	H5	0.0760684
AACGGGATCTACTTCA-1	2309	5848	H5	0.0593534
AACGTCACATCGGCCA-1	2341	5837	H5	0.537444
AACGTCATCCGGTAAT-1	5295	21298	H5	0.404102
AACGTCATCTTCGGAA-1	3594	13416	H5	0.389516
AACTTCTCAAACTAGA-1	1039	1523	H5	0.748555
AACTTCTCAGTCAGTT-1	2388	5471	H5	0.49968
AACTTCTGTACGCGTC-1	715	1496	H5	0.07023
AACTTCTGTCTCGGGT-1	360	481	H5	0.105948
AACTTCTGTGTTCGAT-1	664	1024	H5	0.0492108
AAGAACACAACCAATC-1	3804	12558	H5	0.152288
AAGAACACACTTGGGC-1	5593	26174	H5	0.127824
AAGAACACATCCTATT-1	8208	61593	H5	0.130705
AAGAACATCGACGATT-1	4769	22759	H5	0.164685
AAGAACATCTCAGTCC-1	4583	17149	H5	0.161418
AAGAACATCTTGCAGA-1	364	478	H5	0.942278
AAGACAAGTGCATGAG-1	4097	16620	H5	0.28396
AAGACAATCTACACAG-1	369	558	H5	0.00888099
AAGATAGAGCTTAAGA-1	39	534	H5	0.00186916
AAGATAGAGTTGAAGT-1	5272	21556	H5	0.152173
AAGATAGCAAATCGGG-1	2445	6312	H5	0.0509698
AAGATAGCACTAGGCC-1	7762	57598	H5	0.125089
AAGATAGGTAAGTTGA-1	1562	5066	H5	0.0319129
AAGATAGGTCCCGTGA-1	5192	22037	H5	0.17384
AAGCATCAGATACAGT-1	2635	7991	H5	0.40724
AAGCATCCACAAACGG-1	3352	8326	H5	0.376283
AAGCATCGTAGGGAGG-1	1762	6287	H5	0.0541598
AAGCCATCATGTGACT-1	4684	19524	H5	0.223574
AAGCCATTCACCATGA-1	5301	26396	H5	0.174996
AAGCGAGAGGGATCAC-1	1381	2722	H5	0.761123
AAGCGAGAGTTCATGC-1	3781	11849	H5	0.29209
AAGCGAGGTGATACCT-1	3132	7666	H5	0.254135
AAGCGAGTCATGTCTT-1	339	448	H5	0.00444444
AAGCGTTAGGTCTGGA-1	3820	13947	H5	0.23895
AAGCGTTCATTGCAAC-1	2252	6318	H5	0.0621939
AAGCGTTGTCCGTTTC-1	276	370	H5	0.394435
AAGCGTTTCCGGCAAC-1	753	1665	H5	0.0205882
AAGCGTTTCCTGTACC-1	7059	41288	H5	0.172867
AAGGAATAGAATACAC-1	5702	26360	H5	0.129775
AAGGAATAGACCAAAT-1	4873	20450	H5	0.158505
AAGGAATAGTCCCAGC-1	3457	10747	H5	0.298086
AAGGAATAGTTGTAAG-1	3732	10823	H5	0.248716
AAGGAATTCATGCCCT-1	2295	7717	H5	0.0296743
AAGGTAAAGGTTGGTG-1	367	436	H5	0.924306
AAGGTAACACCGTACG-1	4471	19889	H5	0.129851
AAGGTAACATGACTAC-1	4455	19510	H5	0.251573
AAGGTAAGTTTCTATC-1	3104	10325	H5	0.21459
AAGGTAATCGATCCCT-1	2070	4175	H5	0.519175
AAGTACCAGCCTCCAG-1	3216	13524	H5	0.0424809
AAGTACCAGGATAATC-1	349	462	H5	0.113244
AAGTACCCAGAGATTA-1	2198	5790	H5	0.0462856
AAGTACCCAGTCAGTT-1	614	979	H5	0.0613615
AAGTACCCATCTCATT-1	2053	4497	H5	0.444129
AAGTACCGTCCGAAGA-1	2703	7204	H5	0.205646
AAGTACCGTTATGTCG-1	3480	11929	H5	0.0615215
AAGTCGTAGACATAGT-1	2102	6710	H5	0.0620632
AAGTCGTAGGCTTTCA-1	1225	1735	H5	0.79856
AAGTCGTAGTACCCTA-1	6470	30822	H5	0.0596168
AAGTCGTCAGGCCCTA-1	5097	25446	H5	0.0899467
AAGTCGTTCACGATAC-1	1452	2617	H5	0.721862
AAGTCGTTCGGCATTA-1	3851	12505	H5	0.158988
AAGTCGTTCGGCTATA-1	4009	13382	H5	0.278482
AAGTGAACAGGTGACA-1	2062	3923	H5	0.562361
AAGTGAACAGTATTCG-1	4732	18699	H5	0.290361
AAGTGAATCTGCGTCT-1	3440	8795	H5	0.294424
AAGTTCGAGCGGTAAC-1	1657	3412	H5	0.0745864
AAGTTCGAGTAAGACT-1	3201	9573	H5	0.066231
AAGTTCGCACCCTTGT-1	345	615	H5	0.0207006
AAGTTCGCATGGATCT-1	1971	3737	H5	0.705563
AAGTTCGGTGATGAAT-1	270	555	H5	0.00892857
AAGTTCGGTGTAACGG-1	241	347	H5	0.592723
AAGTTCGGTTCCAGGC-1	167	204	H5	0.614367
AATAGAGCAGAGGCTA-1	159	201	H5	0.620038
AATAGAGCAGAGTCAG-1	1163	1612	H5	0.649184
AATAGAGCATTACTCT-1	1503	2477	H5	0.487588
AATAGAGGTAACGTTC-1	4624	19164	H5	0.17286
AATAGAGGTGTGTACT-1	414	559	H5	0.866555
AATAGAGTCACCATAG-1	1991	3523	H5	0.695506
AATAGAGTCTTCTGTA-1	4135	14203	H5	0.196299
AATCACGAGGACTATA-1	1345	2805	H5	0.118756
AATCACGAGGGATCGT-1	1918	6921	H5	0.0324339
AATCACGCAAGGTCAG-1	5356	23729	H5	0.184655
AATCACGCACGACGTC-1	2070	5242	H5	0.0797051
AATCACGGTCCACACG-1	1666	7038	H5	0.0390497
AATCACGGTTTGAACC-1	215	275	H5	0.909599
AATCACGTCGATACAC-1	1050	1777	H5	0.178076
AATCACGTCGGATACT-1	2121	3597	H5	0.767395
AATCGACAGGAGGTTC-1	348	459	H5	0.00433839
AATCGACAGGAGTACC-1	2048	4967	H5	0.08493
AATCGACCACCCATAA-1	3890	12707	H5	0.159256
AATCGACGTTCAAGGG-1	3861	12271	H5	0.221433
AATCGTGAGGATTTGA-1	4649	23994	H5	0.209554
AATCGTGAGTGTTGAA-1	1217	1805	H5	0.822587
AATCGTGCAATACGAA-1	412	585	H5	0.206242
AATCGTGCAATTCTTC-1	1941	3911	H5	0.101746
AATCGTGGTACGAAAT-1	2375	7092	H5	0.0877283
AATCGTGGTACGACAG-1	1439	4395	H5	0.10707
AATCGTGTCCGCAAAT-1	290	381	H5	0.884545
AATCGTGTCGCCGTGA-1	2790	7122	H5	0.327225
AATGAAGAGGAGTACC-1	705	891	H5	0.604176
AATGAAGAGGCCTAGA-1	5164	24326	H5	0.15687
AATGAAGAGTGTTGAA-1	4201	14729	H5	0.281056
AATGAAGGTCCATACA-1	4847	22658	H5	0.11792
AATGACCAGAACCGCA-1	2663	5896	H5	0.641101
AATGACCAGGTGCAGT-1	3852	14320	H5	0.177531
AATGACCAGTGGAAAG-1	2327	6171	H5	0.521257
AATGACCGTCAAAGCG-1	1573	3309	H5	0.429876
AATGCCAAGACGACTG-1	612	814	H5	0.00367197
AATGCCAAGCCTCACG-1	842	1217	H5	0.833607
AATGCCAAGCTGCCAC-1	1791	3131	H5	0.638828
AATGCCACAGAGCTAG-1	4186	12730	H5	0.256251
AATGCCACAGTCTTCC-1	3846	13472	H5	0.244504
AATGCCAGTAGCTTAC-1	2882	8446	H5	0.0782495
AATGCCAGTCCAGCGT-1	3858	12627	H5	0.201884
AATGCCAGTGGAGAAA-1	5591	29632	H5	0.206321
AATGGAAAGCTAAGTA-1	318	432	H5	0.0181818
AATGGAAAGTGTACAA-1	1758	3988	H5	0.10261
AATGGAAAGTTGCGCC-1	888	1271	H5	0.552307
AATGGAACATAGAAAC-1	1994	4495	H5	0.0598201
AATGGAAGTTGAAGTA-1	545	854	H5	0.294798
AATGGAATCAGTCTTT-1	2606	6806	H5	0.0717403
AATGGCTAGACGACTG-1	4190	20135	H5	0.25132
AATGGCTAGTAGCTCT-1	7016	44318	H5	0.0926252
AATGGCTAGTCTGCAT-1	5301	22488	H5	0.156141
AATGGCTCACCTGCTT-1	4300	14506	H5	0.129971
AATGGCTCATGGGCAA-1	492	799	H5	0.0208333
AATGGCTGTCATTCCC-1	575	752	H5	0.0395913
AATGGCTGTGGTCTTA-1	1777	4220	H5	0.0735456
AATTCCTAGATGGGCT-1	5018	19847	H5	0.286156
AATTCCTCAGCAGACA-1	2648	7513	H5	0.0862321
AATTCCTGTCTATGAC-1	4955	17226	H5	0.0293571
AATTCCTGTTCAACGT-1	6101	38724	H5	0.202143
AATTCCTTCGTCACCT-1	2118	4521	H5	0.492479
AATTCCTTCTCCTACG-1	1687	3112	H5	0.534967
AATTTCCAGCAAGTGC-1	6209	33876	H5	0.238827
AATTTCCCACCAGCGT-1	4273	14933	H5	0.362655
AATTTCCGTCCTTTGC-1	6037	31674	H5	0.12974
AATTTCCGTGTTCGAT-1	1715	2594	H5	0.687508
AATTTCCTCGCCCAGA-1	3008	8096	H5	0.475308
ACAAAGAAGAGCTGAC-1	454	530	H5	0.843195
ACAAAGAAGCTCAGAG-1	2364	5239	H5	0.180382
ACAAAGAAGGTCCCGT-1	7138	34993	H5	0.237226
ACAAAGAGTCGAATTC-1	4175	17674	H5	0.186654
ACAAAGAGTCTTCAAG-1	1171	1973	H5	0.79073
ACAAAGAGTGGCGTAA-1	4448	21251	H5	0.0510828
ACAAAGATCGCTCATC-1	1614	3074	H5	0.356769
ACAACCAAGATACTGA-1	4020	11564	H5	0.310188
ACAACCACAGCAGTAG-1	1359	2169	H5	0.744733
ACAACCAGTAACTGCT-1	366	470	H5	0.00843882
ACAACCATCGGAAGGT-1	4348	19324	H5	0.277904
ACAAGCTAGTAGAATC-1	720	978	H5	0.817843
ACAAGCTCACGTACTA-1	2961	9850	H5	0.0519731
ACAAGCTCACGTGTGC-1	2073	4682	H5	0.0774384
ACAAGCTGTACTGGGA-1	175	232	H5	0.768694
ACAAGCTTCAGGAGAC-1	1218	1712	H5	0.729627
ACAAGCTTCGTCACCT-1	4843	21861	H5	0.243433
ACAAGCTTCTCACTCG-1	700	1276	H5	0.263279
ACACAGTAGAGGCGGA-1	1760	4713	H5	0.033429
ACACAGTCAAGACGAC-1	570	822	H5	0.353774
ACACAGTCAAGCCATT-1	4709	16280	H5	0.279678
ACACAGTCACCGTGGT-1	3843	16620	H5	0.225283
ACACAGTGTGGCTTAT-1	399	560	H5	0.0070922
ACACAGTGTTAGGCCC-1	4512	14249	H5	0.157313
ACACAGTTCACTAGCA-1	6803	40616	H5	0.0235365
ACACAGTTCCCTTGTG-1	2262	4593	H5	0.0246337
ACACCAAAGCCTCATA-1	1184	3152	H5	0.1156
ACACCAAGTGCCGGTT-1	4063	13153	H5	0.235557
ACACCAATCCTACGGG-1	4849	19508	H5	0.252796
ACACCAATCGGTGAAG-1	4466	18070	H5	0.250674
ACACGCGAGACCTCAT-1	2255	5459	H5	0.515057
ACACGCGGTACAAGTA-1	4373	22281	H5	0.212073
ACACGCGGTACCACGC-1	1488	2295	H5	0.602184
ACACGCGGTCGTGGAA-1	179	215	H5	0.932896
ACACGCGGTTGGGTAG-1	1627	3484	H5	0.782928
ACACGCGTCTTCTTCC-1	315	401	H5	0.0886364
ACACTGAAGAGTGAAG-1	5732	28204	H5	0.174066
ACACTGAAGCTAATGA-1	332	419	H5	0.923105
ACACTGACATCGATGT-1	1318	2928	H5	0.0657307
ACACTGACATTGCTGA-1	326	463	H5	0.00643777
ACACTGAGTACGATGG-1	3262	8615	H5	0.265371
ACACTGAGTAGTAAGT-1	2369	8494	H5	0.0486111
ACACTGATCAAATGAG-1	3648	11643	H5	0.0797502
ACACTGATCCCGTGTT-1	18	445	H5	0.00224215
ACAGAAACAGGACAGT-1	4943	20692	H5	0.176536
ACAGAAAGTCCTATAG-1	2329	4928	H5	0.518985
ACAGAAAGTCTTCCGT-1	5277	23483	H5	0.171909
ACAGAAAGTGACCGTC-1	404	575	H5	0.00519031
ACAGAAAGTGCAAGAC-1	4884	21792	H5	0.151732
ACAGAAATCCTACTGC-1	3686	11591	H5	0.311289
ACAGCCGAGAGTGTTA-1	2588	8765	H5	0.0441658
ACAGCCGAGGCGAACT-1	5466	23406	H5	0.170794
ACAGCCGGTACAGTCT-1	792	1484	H5	0.0249671
ACAGCCGGTCGAACGA-1	5740	33461	H5	0.218712
ACAGCCGGTCTCGACG-1	6428	34928	H5	0.143712
ACAGCCGGTTTGTTGG-1	5306	25581	H5	0.145448
ACAGCCGTCTGGGCCA-1	1500	2215	H5	0.130349
ACAGGGAAGGTGAGAA-1	911	2344	H5	0.05939
ACAGGGACAAGCAATA-1	4329	15159	H5	0.38523
ACAGGGACACGGATCC-1	2381	5121	H5	0.564615
ACAGGGACACTCTAGA-1	3132	10234	H5	0.483887
ACAGGGACATGGCCCA-1	5031	22913	H5	0.190096
ACAGGGATCTGAATGC-1	4560	18494	H5	0.179357
ACATCCCAGAAGGCTC-1	4976	18181	H5	0.216032
ACATCCCAGGGTTTCT-1	3475	9796	H5	0.60018
ACATCCCAGTGTACCT-1	419	867	H5	0.0873684
ACATCCCAGTTAGAAC-1	456	604	H5	0.00657895
ACATCCCCACCGTGCA-1	751	1788	H5	0.00223214
ACATCCCGTCTTCGAA-1	5042	21086	H5	0.174134
ACATCCCTCCGATAAC-1	661	1068	H5	0.00927644
ACATCCCTCTGCTTAT-1	302	413	H5	0.00959233
ACATCGACACGCTATA-1	601	1060	H5	0.0742358
ACATCGACAGACCATT-1	6475	36577	H5	0.188512
ACATCGAGTAGATCCT-1	1720	4222	H5	0.0753395
ACATCGAGTGGGCTCT-1	1739	3052	H5	0.638774
ACATCGATCGTGTTCC-1	1541	2448	H5	0.770335
ACATCGATCTGAACGT-1	2087	4365	H5	0.505607
ACATGCAAGACTGTTC-1	4650	19057	H5	0.261957
ACATGCAAGCTCACTA-1	4030	11468	H5	0.199497
ACATGCAAGGCAGGGA-1	3488	9462	H5	0.247076
ACATGCACAGCACGAA-1	5574	25418	H5	0.161371
ACATGCATCGGCTCTT-1	1479	2229	H5	0.752608
ACATTTCCAACACACT-1	2144	4699	H5	0.0317329
ACATTTCCAACACGAG-1	524	782	H5	0.047503
ACATTTCCACAAACGG-1	1929	4422	H5	0.0399479
ACATTTCGTTACTCAG-1	449	637	H5	0.00933126
ACATTTCGTTCAGTAC-1	37	738	H5	0.0027027
ACCAAACAGCGAGAAA-1	645	1086	H5	0.117073
ACCAAACAGTATTCCG-1	5354	27288	H5	0.139994
ACCAAACAGTTCACTG-1	4848	23468	H5	0.244819
ACCAAACGTATGGAGC-1	3665	14001	H5	0.252642
ACCAAACTCGGTCACG-1	470	660	H5	0
ACCAAACTCGTTCCTG-1	5615	25783	H5	0.178414
ACCAAACTCTTGGATG-1	2678	8641	H5	0.0517941
ACCAACAAGAACTGAT-1	3027	9391	H5	0.403102
ACCAACAAGATGGTCG-1	1222	1798	H5	0.702712
ACCAACACAGCTGTAT-1	4041	13483	H5	0.204918
ACCAACAGTATCCCTC-1	404	532	H5	0.00931099
ACCAACAGTGAGCGAT-1	565	1111	H5	0.0389273
ACCAACATCACGTCCT-1	6540	32963	H5	0.215708
ACCAACATCCAGCACG-1	3227	8671	H5	0.278078
ACCACAAAGAGTGAAG-1	397	534	H5	0.0255474
ACCACAACAAGCGCTC-1	3995	11145	H5	0.234809
ACCACAAGTATGGTAA-1	7265	39417	H5	0.0581362
ACCACAATCCTCTGCA-1	423	699	H5	0.0554054
ACCACAATCGCCTATC-1	4539	16970	H5	0.183821
ACCACAATCTCCTGCA-1	5330	24764	H5	0.138494
ACCATTTCACAAATCC-1	1870	3470	H5	0.536901
ACCATTTGTAGCACAG-1	3663	8832	H5	0.255375
ACCATTTGTGGACTAG-1	3932	13395	H5	0.184326
ACCATTTGTGTCGATT-1	3024	7664	H5	0.178035
ACCATTTTCTCAACCC-1	150	202	H5	0.817854
ACCCAAAAGGCTGTAG-1	1055	1368	H5	0.257329
ACCCAAAGTGCAACGA-1	626	914	H5	0.0054407
ACCCAAAGTGGCGCTT-1	3885	12818	H5	0.221122
ACCCAAATCACGGGAA-1	3233	11305	H5	0.166974
ACCCAAATCCGATGTA-1	174	226	H5	0.886203
ACCCAAATCGGTAGAG-1	24	461	H5	0.00431965
ACCCTCAAGGAACGCT-1	4342	17062	H5	0.330403
ACCCTCAAGGCATCTT-1	1603	3350	H5	0.0020852
ACCCTCACAATAGGAT-1	3143	8969	H5	0.192637
ACCCTCACATGCCGAC-1	2010	4544	H5	0.0605747
ACCCTCAGTCGCTTAA-1	3184	9906	H5	0.0923584
ACCCTCAGTTTAGACC-1	5415	21110	H5	0.194244
ACCCTCATCTGGTTGA-1	1578	4852	H5	0.0414856
ACCCTTGAGGACCCAA-1	1159	2235	H5	0.56099
ACCCTTGAGTCCGCCA-1	4340	11821	H5	0.253631
ACCCTTGCACGTGTGC-1	540	1106	H5	0.25722
ACCCTTGGTCTGATAC-1	2597	6482	H5	0.0603073
ACCCTTGTCTGATTCT-1	4797	17863	H5	0.164304
ACCCTTGTCTTGTGCC-1	2444	5205	H5	0.0971379
ACCGTTCCATAGTCAC-1	3893	13197	H5	0.258095
ACCGTTCGTACCGGAA-1	2623	5700	H5	0.398099
ACCGTTCGTCGTTATG-1	7537	49167	H5	0.034654
ACCGTTCGTTTGGGAG-1	1669	3531	H5	0.0780679
ACCGTTCTCAAGAAAC-1	2910	7386	H5	0.281308
ACCTACCAGAGGGTCT-1	5145	22904	H5	0.123761
ACCTACCAGATGCGAC-1	204	268	H5	0.383908
ACCTACCAGCTGGAGT-1	4509	16968	H5	0.195639
ACCTACCAGGTGCAGT-1	511	738	H5	0.0403121
ACCTACCCAGATGCGA-1	4388	13535	H5	0.350091
ACCTACCTCGATACAC-1	295	428	H5	0.905226
ACCTGAAAGACGATAT-1	5043	26626	H5	0.14248
ACCTGAACAACCCTAA-1	3970	18197	H5	0.132319
ACCTGAACACCTCGTT-1	3350	7907	H5	0.121054
ACCTGAACATGATGCT-1	2563	6560	H5	0.373208
ACCTGAAGTCCAACGC-1	5310	25739	H5	0.216015
ACCTGAATCGCCGTGA-1	3719	11149	H5	0.196121
ACCTGTCAGGTAATCA-1	4969	25283	H5	0.17594
ACCTGTCAGTCTAGAA-1	3749	9989	H5	0.0998468
ACCTGTCCAGCTGTAT-1	1593	4572	H5	0.055567
ACCTGTCGTCGAACGA-1	1659	5585	H5	0.0708701
ACCTGTCGTGGACTGA-1	3782	11382	H5	0.185604
ACCTGTCGTTCGGACC-1	2117	5390	H5	0.0853555
ACCTGTCGTTTACCTT-1	177	224	H5	0.880661
ACCTGTCTCAAATGCC-1	1245	2641	H5	0.509108
ACCTGTCTCAACCCGG-1	2974	6291	H5	0.388927
ACCTGTCTCCTTCACG-1	5724	25693	H5	0.246606
ACGATCAAGTATGAAC-1	4413	15016	H5	0.210847
ACGATCACACATATCG-1	5140	24971	H5	0.15157
ACGATCACATGGTACT-1	5348	20829	H5	0.0626434
ACGATCAGTTCCGCAG-1	1054	1861	H5	0.640456
ACGATCATCGGCTTCT-1	1363	2990	H5	0.0519975
ACGATGTAGGGCTTCC-1	4636	15799	H5	0.0251142
ACGATGTAGGTAACTA-1	3115	9994	H5	0.474443
ACGATGTCAAATCAGA-1	228	279	H5	0.368778
ACGATGTCACGCGCAT-1	2187	4871	H5	0.108039
ACGATGTCAGACAAGC-1	4933	19804	H5	0.265539
ACGATGTGTCAACCAT-1	1457	2695	H5	0.605764
ACGATGTGTTGGCCTG-1	1463	5681	H5	0.0418283
ACGATGTGTTTCGACA-1	291	538	H5	0.17611
ACGATGTTCATGCCAA-1	4827	24667	H5	0.184508
ACGCACGAGCGTCGAA-1	291	346	H5	0.545335
ACGCACGAGGTCGTAG-1	1260	2070	H5	0.664994
ACGCACGCAAGTATCC-1	3225	7240	H5	0.509086
ACGCACGGTATTGACC-1	4493	17690	H5	0.172901
ACGCACGGTCGAACAG-1	3141	8595	H5	0.258732
ACGCACGGTGCGGATA-1	4634	19671	H5	0.0957109
ACGCACGGTTCTGACA-1	2320	6168	H5	0.0587517
ACGCACGTCACCGGGT-1	385	510	H5	0.238806
ACGCACGTCGAAACAA-1	1868	3429	H5	0.734577
ACGCACGTCTGAGAAA-1	149	188	H5	0.825441
ACGGAAGCAGAAATCA-1	3500	13153	H5	0.188337
ACGGAAGTCAAACCCA-1	6182	29851	H5	0.160451
ACGGAAGTCATAGCAC-1	4495	20260	H5	0.311002
ACGGGTCAGGAGATAG-1	565	731	H5	0.916629
ACGGGTCCAATTGAAG-1	3111	10413	H5	0.251348
ACGGGTCGTGTACGCC-1	2562	7363	H5	0.233101
ACGGGTCTCATTTGCT-1	819	1179	H5	0.0117351
ACGGGTCTCCTTGAAG-1	4806	20885	H5	0.144828
ACGGTCGAGCATACTC-1	1810	3324	H5	0.48767
ACGGTCGAGCGCCTAC-1	847	1228	H5	0.439013
ACGGTCGAGTGACACG-1	512	725	H5	0.884315
ACGGTCGGTCTGCCTT-1	1521	2708	H5	0.14816
ACGGTCGTCCTGTTAT-1	360	514	H5	0.0134357
ACGTAACAGAACCCGA-1	3632	13793	H5	0.191026
ACGTAACAGGTCACTT-1	4144	17745	H5	0.263846
ACGTAACAGTAACGAT-1	4427	13813	H5	0.195796
ACGTAACAGTACAACA-1	8500	51535	H5	0.0758706
ACGTAACAGTCATACC-1	2365	8969	H5	0.0462569
ACGTAACCAGTCAACT-1	205	256	H5	0.572621
ACGTAACCATCATTGG-1	3334	10089	H5	0.184464
ACGTAACGTCCGATCG-1	486	762	H5	0.112922
ACGTAACTCGACATCA-1	5576	28007	H5	0.260248
ACGTACAAGTGCCCGT-1	2551	6403	H5	0.589314
ACGTACAGTACCGTCG-1	3935	15539	H5	0.307253
ACGTACAGTTGATGTC-1	1948	3491	H5	0.566066
ACGTACATCCTTCTTC-1	5252	18181	H5	0.229651
ACGTACATCTGTGCAA-1	857	1913	H5	0.107326
ACGTACATCTGTTGGA-1	139	175	H5	0.674721
ACGTAGTCATAAGATG-1	5223	23813	H5	0.220702
ACGTAGTCATGGACAG-1	546	736	H5	0.843271
ACGTAGTGTCAAGTTC-1	1152	2377	H5	0.123202
ACGTAGTTCCATAGGT-1	2334	5984	H5	0.403687
ACGTAGTTCGCATTAG-1	2590	4805	H5	0.561907
ACGTAGTTCGTTCGCT-1	5484	25396	H5	0.193342
ACGTCCTAGTAAAGCT-1	3084	9960	H5	0.379478
ACGTCCTCAGATAAAC-1	3644	12653	H5	0.221833
ACGTCCTGTCATCGGC-1	2564	6124	H5	0.517757
ACGTCCTGTGTAAACA-1	438	639	H5	0.865133
ACGTCCTGTGTTACAC-1	1758	3590	H5	0.399163
ACGTTCCAGCTTAGTC-1	4211	15783	H5	0.242731
ACGTTCCAGTACTCGT-1	6054	31613	H5	0.138868
ACGTTCCCAACGGTAG-1	277	350	H5	0.24406
ACGTTCCGTAGCGCCT-1	1988	3470	H5	0.469257
ACGTTCCGTCTTGGTA-1	421	601	H5	0.00496689
ACGTTCCGTCTTTCAT-1	466	652	H5	0.910905
ACGTTCCGTGGTCTCG-1	1337	2589	H5	0.0551095
ACGTTCCTCACGGACC-1	5023	27019	H5	0.187325
ACTACGAAGAAAGTCT-1	4980	22075	H5	0.247435
ACTACGAAGCCGAATG-1	2120	8547	H5	0.0402021
ACTACGAAGCGATGAC-1	3522	11132	H5	0.254487
ACTACGAGTCTGATCA-1	2048	3780	H5	0.639622
ACTACGATCATTGGTG-1	1053	1783	H5	0.0684431
ACTACGATCCTTTGAT-1	3081	8738	H5	0.258549
ACTATCTAGTGCCGAA-1	2058	3678	H5	0.505313
ACTATCTCAGTCCCGA-1	4238	13597	H5	0.190076
ACTATCTGTCTACGTA-1	1066	1671	H5	0.578669
ACTATCTTCAAGGACG-1	2817	7211	H5	0.409902
ACTATCTTCGATGCTA-1	1674	2738	H5	0.749061
ACTATGGAGCGTCTCG-1	378	494	H5	0.130282
ACTATGGCATTCAGCA-1	4483	14851	H5	0.176226
ACTATGGGTAATACCC-1	358	644	H5	0.00617284
ACTATGGTCCAGTACA-1	1908	3786	H5	0.64742
ACTATTCCACAACGAG-1	1564	2537	H5	0.465557
ACTATTCGTTGTAGCT-1	4263	18523	H5	0.222376
ACTATTCTCAGCAATC-1	3081	7210	H5	0.19773
ACTATTCTCGATAACC-1	1421	2049	H5	0.696309
ACTCCCACAAACTCTG-1	3941	13517	H5	0.289812
ACTCCCACAAGTATCC-1	24	554	H5	0.00359712
ACTCCCACATATGGCT-1	4872	20168	H5	0.255464
ACTCCCAGTAACTGCT-1	2332	3971	H5	0.565631
ACTCCCATCTGCTCTG-1	5663	27240	H5	0.171558
ACTCTCGGTATCAGGG-1	296	389	H5	0.960201
ACTCTCGGTCTGTGCG-1	2015	5148	H5	0.0614403
ACTCTCGGTGGAAATT-1	4952	18107	H5	0.314959
ACTCTCGGTGTCCCTT-1	4360	16884	H5	0.186039
ACTGATGGTAATGATG-1	348	441	H5	0.00675676
ACTGATGTCACTGGGC-1	3782	10841	H5	0.0190028
ACTGATGTCCCTATTA-1	1275	2037	H5	0.69746
ACTGATGTCCGACGGT-1	2351	5895	H5	0.0754391
ACTGCAAAGATCCCAT-1	3830	17593	H5	0.15022
ACTGCAAGTACGATTC-1	335	512	H5	0.0921986
ACTGCAAGTCAAGCCC-1	2169	4341	H5	0.485846
ACTGCAAGTCGTTGCG-1	834	1520	H5	0.270983
ACTGCAATCATTCATC-1	2207	4244	H5	0.544879
ACTGCAATCTGGCCTT-1	4981	24008	H5	0.162609
ACTGTCCCATCCTTCG-1	2979	9313	H5	0.0492088
ACTGTCCTCGACGCGT-1	4245	14776	H5	0.221906
ACTGTCCTCTAGCATG-1	3350	10781	H5	0.283559
ACTGTGAAGGGCAGAG-1	6416	39786	H5	0.214926
ACTGTGAAGGTTCAGG-1	1754	3994	H5	0.0739624
ACTGTGAAGTTGCCCG-1	4279	13262	H5	0.258319
ACTGTGACATCACGGC-1	2694	7280	H5	0.0607664
ACTGTGAGTCATCAGT-1	2702	5869	H5	0.500935
ACTGTGAGTCGACTTA-1	2683	8441	H5	0.0529564
ACTGTGAGTTACAGCT-1	3906	11706	H5	0.168785
ACTGTGATCCACTGGG-1	2381	7075	H5	0.0559114
ACTGTGATCCGGGACT-1	6221	31361	H5	0.135751
ACTGTGATCGCATAGT-1	1623	2672	H5	0.681146
ACTTAGGAGTACGAGC-1	6260	27826	H5	0.250034
ACTTAGGCAGGCTATT-1	4437	17881	H5	0.248097
ACTTAGGGTAACTAAG-1	772	1733	H5	0.111738
ACTTAGGGTACTGACT-1	278	470	H5	0.0408163
ACTTAGGGTGGCTTGC-1	1561	2749	H5	0.535406
ACTTATCAGATTGAGT-1	499	1321	H5	0.215558
ACTTATCAGGCCCGTT-1	4807	19386	H5	0.190631
ACTTATCCAACACTAC-1	6000	28673	H5	0.16178
ACTTATCCATAACCCA-1	8171	69642	H5	0.099744
ACTTATCCATGAGGGT-1	4956	26711	H5	0.146177
ACTTATCTCAGTGGGA-1	3032	7890	H5	0.0249629
ACTTATCTCCGTAGGC-1	1079	1572	H5	0.615366
ACTTATCTCGCATAGT-1	6745	32855	H5	0.21454
ACTTATCTCGTGGTAT-1	5268	21257	H5	0.145894
ACTTCCGAGTTATGGA-1	4510	16836	H5	0.162138
ACTTCCGAGTTTCAGC-1	1630	2918	H5	0.380072
ACTTCCGCAAGAGTTA-1	1474	2359	H5	0.0646312
ACTTCCGCATGCTGCG-1	1855	4122	H5	0.0614754
ACTTCCGGTCCAGGTC-1	1300	2125	H5	0.702089
ACTTCCGGTTCTCTAT-1	7730	56027	H5	0.0906036
ACTTCCGTCTAGGCCG-1	4981	19014	H5	0.179936
ACTTCCGTCTATTTCG-1	2181	4697	H5	0.378868
ACTTCCGTCTGCGATA-1	2487	8293	H5	0.0636784
ACTTCGCAGGATTCCT-1	4797	16723	H5	0.122705
ACTTCGCCACATGTTG-1	5172	26506	H5	0.17609
ACTTCGCCACTCGATA-1	5713	27197	H5	0.281643
ACTTCGCGTATCTTCT-1	2866	7462	H5	0.158168
ACTTCGCTCAAGTGTC-1	2082	4739	H5	0.0798058
ACTTCGCTCCACATAG-1	2005	3932	H5	0.137341
ACTTTCAAGAGCCATG-1	2286	4812	H5	0.553245
ACTTTCAGTTTCGTGA-1	2078	6621	H5	0.0623141
ACTTTGTAGCATGAAT-1	4788	22506	H5	0.217019
ACTTTGTCAGGCACTC-1	536	762	H5	0.108772
ACTTTGTGTAAGACCG-1	356	527	H5	0.0656028
AGAAATGAGTACTGGG-1	37	475	H5	0
AGAAATGAGTCAACAA-1	4032	14826	H5	0.179615
AGAAATGAGTCCGCCA-1	661	916	H5	0.854441
AGAAATGAGTTTAGGA-1	1017	2255	H5	0.0363248
AGAAATGCATGAGTAA-1	5245	26607	H5	0.180188
AGAAATGTCTCCGCAT-1	418	1675	H5	0.0610987
AGAACAACACTGGCCA-1	5097	21822	H5	0.190609
AGAACAATCCAGTTCC-1	6154	26997	H5	0.161974
AGAACAATCCGTCCTA-1	2919	7281	H5	0.548101
AGAACAATCTCTAAGG-1	1306	2723	H5	0.0775745
AGAACCTAGACAGTCG-1	6244	37349	H5	0.124763
AGAACCTAGCTAAACA-1	4241	13915	H5	0.2313
AGAACCTAGGACTAAT-1	1420	2513	H5	0.548265
AGAACCTAGTGGATTA-1	2148	5875	H5	0.0629984
AGAACCTTCACTGTCC-1	2732	6829	H5	0.136444
AGAACCTTCTTGGTGA-1	1248	1945	H5	0.663028
AGAAGCGAGAGGATCC-1	4040	13274	H5	0.167931
AGAAGCGCAATTCTCT-1	1006	1343	H5	0.799552
AGAAGCGCACCCTAGG-1	1668	3943	H5	0.165679
AGAAGCGCACCTGCGA-1	540	689	H5	0.863294
AGAAGCGCAGACAAGC-1	7155	46656	H5	0.253289
AGAAGCGCATACAGCT-1	5594	29426	H5	0.195153
AGAAGCGGTAGTGGCA-1	4265	19614	H5	0.134002
AGAAGCGGTTAAAGTG-1	3615	11576	H5	0.206689
AGAAGCGTCACACCGG-1	393	494	H5	0.0159363
AGAAGTAAGAAACCCG-1	1635	3519	H5	0.0972293
AGAAGTAAGAATTCAG-1	4253	18966	H5	0.212898
AGAAGTAAGCACTAGG-1	1757	3459	H5	0.253722
AGAAGTACATCGATGT-1	1982	5122	H5	0.0636197
AGAAGTACATTGCCTC-1	6358	34963	H5	0.039082
AGAAGTAGTAACAGGC-1	5010	22582	H5	0.192866
AGAAGTAGTCCTGGTG-1	332	449	H5	0.0153509
AGAAGTAGTTATGACC-1	5211	23059	H5	0.125957
AGACAAAAGCGACAGT-1	1508	3190	H5	0.0880503
AGACAAAAGTTTGTCG-1	568	773	H5	0.233135
AGACAAACAATCACGT-1	674	1180	H5	0.8579
AGACAAACAGAGTCTT-1	244	314	H5	0.970519
AGACAAAGTAACACCT-1	5767	32131	H5	0.222123
AGACAAAGTACTAGCT-1	4460	18011	H5	0.183286
AGACAAATCACAGAGG-1	5587	23659	H5	0.171836
AGACAAATCTCGGGAC-1	2280	4456	H5	0.145706
AGACACTAGGTATCTC-1	1337	3808	H5	0.0632226
AGACACTCACAAGCTT-1	1503	2286	H5	0.589071
AGACACTCAGGCACTC-1	2247	4545	H5	0.105491
AGACACTCAGTGGTGA-1	2029	5341	H5	0.572138
AGACACTGTCGTCTCT-1	349	486	H5	0.0121951
AGACACTGTCTTCCGT-1	1320	1845	H5	0.743215
AGACACTGTGCGAACA-1	5693	24020	H5	0.188541
AGACACTTCCTGTAAG-1	176	221	H5	0.7801
AGACACTTCGTTCTAT-1	4086	17148	H5	0.201825
AGACAGGAGCATGAAT-1	5282	22598	H5	0.161671
AGACAGGCAACCACAT-1	1331	3029	H5	0.00883508
AGACAGGGTTCCTAGA-1	5341	24181	H5	0.166057
AGACAGGTCCAATGCA-1	3324	7772	H5	0.408073
AGACCATAGCATAGGC-1	2569	5729	H5	0.510676
AGACCATAGCGGACAT-1	4481	20933	H5	0.137886
AGACCATAGGCTCTAT-1	991	1532	H5	0.663888
AGACCATCACCTTCCA-1	3482	8794	H5	0.222527
AGACCATCACTCCGGA-1	5768	32131	H5	0.163734
AGACCATCATGTTTGG-1	1350	2759	H5	0.583736
AGACCATTCAACACCA-1	4109	15282	H5	0.227792
AGACCCGAGAATCGCG-1	4336	18313	H5	0.170381
AGACCCGAGGAAAGAC-1	3107	8404	H5	0.146369
AGACCCGCAGAGTGTG-1	4012	17567	H5	0.258432
AGACCCGCAGCTGAAG-1	4806	18989	H5	0.162484
AGACCCGTCATGCTAG-1	5430	31535	H5	0.248415
AGACTCAAGGTACAAT-1	404	551	H5	0.0160714
AGACTCACACCGTACG-1	5916	31079	H5	0.241661
AGACTCACATTCAGCA-1	6910	36246	H5	0.154198
AGACTCAGTATTGCCA-1	3111	8476	H5	0.44623
AGACTCATCATTTGTC-1	1979	4551	H5	0.0835683
AGAGAATAGATGCGAC-1	1479	6576	H5	0.059362
AGAGAATCAGAGGCTA-1	646	1235	H5	0.0283242
AGAGAATCATGACGAG-1	5568	26998	H5	0.206804
AGAGAATCATGACGTT-1	5141	29211	H5	0.232743
AGAGAATGTTGACGGA-1	657	1228	H5	0.0604438
AGAGAATTCAAAGCCT-1	2586	6911	H5	0.398154
AGAGAATTCATCTGTT-1	2405	5762	H5	0.0905934
AGAGAATTCGCTGTCT-1	3859	9977	H5	0.0525166
AGAGAGCAGAGCATCG-1	6867	47411	H5	0.161639
AGAGAGCGTTGCCATA-1	4136	16786	H5	0.17477
AGAGCAGAGAGGTGCT-1	555	665	H5	0.777145
AGAGCAGAGCTAAACA-1	5356	29277	H5	0.200126
AGAGCAGAGGCCTAGA-1	4349	18137	H5	0.256315
AGAGCAGCAAGCAATA-1	582	981	H5	0.00708502
AGAGCAGCACAAATGA-1	2921	7311	H5	0.0799144
AGAGCAGCAGAGGCAT-1	3085	6508	H5	0.367664
AGAGCAGGTAACCCGC-1	1016	3070	H5	0.0747438
AGAGCAGGTATCAAGA-1	4310	12835	H5	0.213156
AGAGCAGGTCCAAAGG-1	1347	2236	H5	0.704311
AGAGCAGGTTAAGTCC-1	3818	11779	H5	0.261273
AGAGCAGGTTTAAGGA-1	25	586	H5	0.00340136
AGAGCCCAGCTGTTAC-1	387	540	H5	0.364706
AGAGCCCGTCCAAAGG-1	3261	16211	H5	0.169774
AGAGCCCTCAGAGTGG-1	209	285	H5	0.894013
AGAGCCCTCCACGGGT-1	1868	5055	H5	0.0738366
AGATAGAAGCTCGTGC-1	4587	20176	H5	0.275183
AGATAGACAGCAGACA-1	5486	22226	H5	0.25356
AGATAGAGTTGGCTAT-1	4475	17595	H5	0.229101
AGATAGATCCTAGAGT-1	3141	9434	H5	0.34776
AGATAGATCCTTGGAA-1	5119	24466	H5	0.139975
AGATAGATCTAGCCTC-1	1300	2548	H5	0.077814
AGATAGATCTAGGAAA-1	5307	24248	H5	0.193561
AGATCCAAGGCGATAC-1	3775	12867	H5	0.264407
AGATCCAAGTCCGTCG-1	4998	21602	H5	0.170749
AGATCCACAAGGTACG-1	4424	18671	H5	0.161118
AGATCCACACGCGTGT-1	25	510	H5	0.00390625
AGATCCACATCCGAGC-1	4801	16949	H5	0.219803
AGATCCAGTGTTCCTC-1	423	668	H5	0.0248175
AGATCGTAGTAAATGC-1	1893	6087	H5	0.0396024
AGATCGTCATTGCTGA-1	2473	5313	H5	0.523327
AGATCGTGTCATGACT-1	876	1129	H5	0.864515
AGATCGTGTCGACGCT-1	778	1253	H5	0.187946
AGATCGTGTGATACAA-1	141	194	H5	0.757196
AGATGAACAAGTTTGC-1	6753	40647	H5	0.132938
AGATGAACACATCCCT-1	3307	8341	H5	0.370586
AGATGAACACTCGATA-1	469	582	H5	0.707978
AGATGAAGTGCCCGTA-1	4442	14613	H5	0.180196
AGATGAATCATGGGAG-1	2303	6293	H5	0.0587795
AGATGAATCCTCTAGC-1	2273	4874	H5	0.609299
AGATGAATCGCAGTGC-1	2671	7392	H5	0.0575035
AGATGAATCTTAAGGC-1	1364	3526	H5	0.0681818
AGATGCTAGCCACAAG-1	2213	5355	H5	0.385542
AGATGCTCACCTTCGT-1	5243	24194	H5	0.170359
AGATGCTCAGGTACGA-1	195	261	H5	0.968314
AGATGCTGTAAGTTGA-1	6165	30778	H5	0.17299
AGATGCTTCCGAGAAG-1	4377	14302	H5	0.222337
AGATGCTTCTAGCCTC-1	359	505	H5	0.859566
AGATGCTTCTTAGCCC-1	4246	12552	H5	0.0985349
AGCATCAAGACATACA-1	1100	2287	H5	0.242966
AGCATCAAGGGCCAAT-1	1981	3065	H5	0.721541
AGCATCACATGATAGA-1	5076	24040	H5	0.143936
AGCATCAGTACTAAGA-1	4055	14728	H5	0.0651263
AGCATCAGTTATAGCC-1	4224	15257	H5	0.223918
AGCATCAGTTGCAACT-1	3432	8643	H5	0.30461
AGCCAATAGGATTTCC-1	5014	18290	H5	0.338278
AGCCAATCATAAGATG-1	1796	5324	H5	0.0538475
AGCCAATTCGCCAATA-1	940	1474	H5	0.632236
AGCCAATTCGGTTGTA-1	540	792	H5	0.0376671
AGCCACGAGAACTCCT-1	4283	14908	H5	0.152087
AGCCACGAGGCAGCTA-1	5604	30816	H5	0.199834
AGCCACGCAACTCGAT-1	4522	23143	H5	0.187309
AGCCACGCACAATCTG-1	1338	2277	H5	0.124904
AGCCACGCATCGATGT-1	468	567	H5	0.0454545
AGCCACGCATGACGAG-1	1336	2332	H5	0.532946
AGCCACGGTGTCTTCC-1	6667	36124	H5	0.047614
AGCCACGGTTGGGATG-1	1329	1994	H5	0.782267
AGCCACGTCATCGCAA-1	2173	7885	H5	0.0511432
AGCCACGTCTTCGATT-1	3607	10576	H5	0.0454012
AGCCAGCAGCAGCCCT-1	4973	20259	H5	0.192804
AGCCAGCAGCAGGCAT-1	883	1703	H5	0.0673604
AGCCAGCCAATTGCCA-1	2862	8677	H5	0.0510717
AGCCAGCGTCACAGTT-1	1803	4037	H5	0.452759
AGCCAGCTCGTGAGAG-1	1375	2111	H5	0.0900862
AGCGATTAGGAACTAT-1	910	1662	H5	0.04811
AGCGATTAGGTGAGAA-1	24	605	H5	0.00329489
AGCGATTTCGCCAATA-1	4815	18836	H5	0.172808
AGCGATTTCTGTGCAA-1	5123	24395	H5	0.162432
AGCGCCAAGAGGTGCT-1	5029	19338	H5	0.203378
AGCGCCAAGTGTGTTC-1	4739	22813	H5	0.179034
AGCGCCACAATGGGTG-1	525	853	H5	0.00698487
AGCGCCACACCCTGAG-1	4557	16931	H5	0.164273
AGCGCCAGTCTCACAA-1	788	2146	H5	0.0241019
AGCGCCATCACGAACT-1	4392	18610	H5	0.205787
AGCGCCATCCATTGGA-1	452	654	H5	0.808324
AGCGCCATCTGATTCT-1	1796	4998	H5	0.0876232
AGCGCCATCTTCTTCC-1	514	776	H5	0.00893997
AGCGCTGAGTGCAAAT-1	922	1326	H5	0.778742
AGCGCTGCACCAAATC-1	1456	2768	H5	0.0736278
AGCGCTGCAGCTCTGG-1	6285	26664	H5	0.0463519
AGCGCTGGTTTCGGCG-1	3652	12600	H5	0.186152
AGCGTATAGCGACTTT-1	1377	2140	H5	0.679976
AGCGTATCAGAGGTAC-1	6821	31630	H5	0.18127
AGCGTATGTAGATCGG-1	4249	17181	H5	0.225348
AGCGTATGTCAACACT-1	1966	6172	H5	0.0526477
AGCGTATGTGACATCT-1	1727	3419	H5	0.149291
AGCGTATGTGTTTGCA-1	3073	8147	H5	0.234233
AGCGTATGTTCTCAGA-1	5465	24447	H5	0.182675
AGCGTATTCGCCAATA-1	321	413	H5	0.073991
AGCGTCGCAAAGGAGA-1	3287	10696	H5	0.207175
AGCGTCGCACACCTAA-1	1995	6183	H5	0.0540086
AGCGTCGCAGGTCAAG-1	3740	11304	H5	0.247504
AGCGTCGGTTCCTAAG-1	3224	10786	H5	0.269142
AGCGTCGTCTTCGGAA-1	1015	1825	H5	0.156264
AGCTACAAGGCAGGTT-1	5525	22418	H5	0.157883
AGCTACAGTACACTCA-1	2134	5277	H5	0.108314
AGCTACAGTGCATTTG-1	5655	27492	H5	0.178166
AGCTACATCCTTGAAG-1	5210	21595	H5	0.172986
AGCTCAAAGAGGACTC-1	3695	15822	H5	0.199454
AGCTCAAAGGTCGTGA-1	3741	17093	H5	0.269374
AGCTCAACAATTGTGC-1	267	351	H5	0.935276
AGCTCAACATTGAAGA-1	4172	14246	H5	0.286951
AGCTCAAGTCACTAGT-1	1136	2651	H5	0.160545
AGCTCAAGTCCGTACG-1	2254	5770	H5	0.0726455
AGCTCAAGTCTGTCAA-1	880	1510	H5	0.273689
AGCTCAAGTTACTCAG-1	413	659	H5	0.069209
AGCTCAATCATCAGTG-1	388	558	H5	0.0106383
AGCTTCCAGCGAACTG-1	1076	1873	H5	0.00847009
AGCTTCCAGCGTGCTC-1	5617	25218	H5	0.164109
AGCTTCCCATGCAGCC-1	4054	17236	H5	0.209249
AGCTTCCGTAAGCGGT-1	5398	24999	H5	0.156579
AGCTTCCGTGATCGTT-1	204	278	H5	0.935168
AGCTTCCTCCCAACTC-1	2521	6040	H5	0.0770171
AGCTTCCTCCTCGCAT-1	3248	9563	H5	0.0644688
AGCTTCCTCTAAGCCA-1	4661	20925	H5	0.252812
AGCTTCCTCTGGCCAG-1	4784	20375	H5	0.133605
AGGAAATAGCCGTAAG-1	3610	12665	H5	0.215401
AGGAAATAGGCCCAAA-1	2612	8032	H5	0.0547252
AGGAAATAGGTACATA-1	342	432	H5	0.764962
AGGAAATAGTACAGAT-1	2059	4773	H5	0.577087
AGGAAATAGTACGTCT-1	6135	32678	H5	0.276491
AGGAAATTCATGTCTT-1	4923	20459	H5	0.166504
AGGAAATTCGGAATTC-1	1037	1486	H5	0.0522959
AGGAAATTCTGTTGGA-1	3477	11998	H5	0.239767
AGGAATAAGAAAGCGA-1	2300	7569	H5	0.322321
AGGAATAAGTTCCATG-1	1966	4019	H5	0.0375958
AGGAATACAATCTGCA-1	2839	5953	H5	0.38362
AGGAATACAGAAATTG-1	3814	12740	H5	0.139247
AGGAATAGTAGAATAC-1	2245	4798	H5	0.665621
AGGAATATCTATGCCC-1	5099	24723	H5	0.23368
AGGACGACACCAGTAT-1	2922	7930	H5	0.297857
AGGACGAGTGGAAGTC-1	1057	1464	H5	0.733721
AGGACTTAGACCGCCT-1	1994	4762	H5	0.0720966
AGGACTTAGCTAGAAT-1	3371	8915	H5	0.266255
AGGACTTAGGTCACCC-1	183	245	H5	0.548803
AGGACTTAGTGCACTT-1	5840	23197	H5	0.0822156
AGGACTTCAAACACGG-1	3658	10717	H5	0.248984
AGGACTTCACTTCATT-1	4885	18592	H5	0.281163
AGGACTTCAGAGGGTT-1	2372	7753	H5	0.0411823
AGGAGGTAGGTCGTGA-1	5297	26054	H5	0.280634
AGGAGGTCAAGTTCCA-1	144	187	H5	0.650467
AGGAGGTCAGGTATGG-1	2215	4465	H5	0.535766
AGGAGGTGTAGGCTCC-1	4768	18787	H5	0.232181
AGGAGGTGTCCTTTGC-1	4478	16930	H5	0.216421
AGGAGGTTCCATACAG-1	5109	21142	H5	0.272996
AGGAGGTTCGGCTTGG-1	556	677	H5	0.644059
AGGAGGTTCTTGTGCC-1	4122	18046	H5	0.226058
AGGATAAAGTGGTTAA-1	7725	50784	H5	0.164201
AGGATAAGTCACCTTC-1	214	285	H5	0.349315
AGGATAATCTTCCAGC-1	2880	6566	H5	0.394894
AGGATCTAGTTCCGGC-1	2069	4122	H5	0.634185
AGGATCTCAGCCGGTT-1	5254	22099	H5	0.193673
AGGATCTTCAGTGATC-1	644	840	H5	0.855744
AGGATCTTCCTAGAGT-1	5218	22239	H5	0.343362
AGGCATTAGGCGATAC-1	5429	22764	H5	0.139618
AGGCATTAGGTCACCC-1	1226	2279	H5	0.0825282
AGGCATTCACCCTATC-1	2224	6063	H5	0.00573959
AGGCATTGTCGAGATG-1	1055	2043	H5	0.476422
AGGCATTGTTATGACC-1	1235	2040	H5	0.0471742
AGGCCACAGGCTGAAC-1	1224	2223	H5	0.133671
AGGCCACCACAATGTC-1	250	326	H5	0.523392
AGGCCACTCATGCCAA-1	2667	6187	H5	0.38272
AGGCCACTCGCCAACG-1	2004	4451	H5	0.572266
AGGCTGCAGCAGTAAT-1	375	505	H5	0.878518
AGGCTGCCATGGCTAT-1	2984	6418	H5	0.560441
AGGCTGCTCTACAGGT-1	7119	37807	H5	0.18761
AGGCTGCTCTTTGATC-1	5243	25243	H5	0.179836
AGGGAGTAGAGGTTAT-1	4574	21443	H5	0.176346
AGGGAGTAGGTCCGAA-1	191	246	H5	0.943331
AGGGAGTAGTCAGCGA-1	1739	2843	H5	0.565091
AGGGAGTAGTGCACAG-1	348	492	H5	0.0120482
AGGGAGTAGTTCATCG-1	4810	23098	H5	0.272183
AGGGAGTTCAGTGTTG-1	4710	16762	H5	0.247734
AGGGCCTGTTCCTAGA-1	4411	15151	H5	0.18831
AGGGCCTTCACCTGGG-1	1614	2652	H5	0.629039
AGGGCCTTCCCGGTAG-1	990	1986	H5	0.068917
AGGGCTCCAAAGGGCT-1	3267	8239	H5	0.418519
AGGGCTCCATACTGTG-1	6108	34585	H5	0.110056
AGGGCTCCATAGATGA-1	4445	16142	H5	0.176302
AGGGCTCCATGAAGCG-1	180	252	H5	0.964814
AGGGTCCAGCAAGTGC-1	4441	17388	H5	0.16275
AGGGTCCCAAGGCGTA-1	1920	3781	H5	0.67363
AGGGTCCGTCGCTGCA-1	282	508	H5	0.0078125
AGGGTCCGTGTACATC-1	4608	19642	H5	0.0934601
AGGGTCCTCATAGACC-1	1549	6328	H5	0.0325638
AGGGTCCTCCGACATA-1	2362	6552	H5	0.0606452
AGGGTGAAGGCGAACT-1	2774	8279	H5	0.0687289
AGGGTGACAAATCGTC-1	5297	24643	H5	0.14094
AGGGTGACAATGGGTG-1	3882	12131	H5	0.234927
AGGGTGACAGGCTATT-1	3411	13005	H5	0.279382
AGGGTGAGTCGCATCG-1	4254	18320	H5	0.195821
AGGGTGATCAGACCTA-1	3766	13038	H5	0.237455
AGGGTGATCAGGGTAG-1	3470	9248	H5	0.334197
AGGGTGATCCGCTGTT-1	4069	12557	H5	0.274078
AGGGTGATCGCAGATT-1	2044	4485	H5	0.0792445
AGGGTGATCGTAGCCG-1	7334	50929	H5	0.23522
AGGGTGATCTTCGTAT-1	1032	1668	H5	0.622454
AGGGTTTAGTTGGAGC-1	322	427	H5	0.882207
AGGGTTTGTGGTACAG-1	958	2280	H5	0.0424192
AGGTAGGAGACGTCCC-1	1485	6154	H5	0.0570028
AGGTAGGAGCCGTTAT-1	1192	1805	H5	0.778691
AGGTAGGAGGTGATCG-1	5283	28160	H5	0.233575
AGGTAGGGTTACGGAG-1	2070	6905	H5	0.0446873
AGGTAGGTCACCTCTG-1	2783	8073	H5	0.0714286
AGGTAGGTCTTTACAC-1	2144	4878	H5	0.03768
AGGTCATAGCAGGCTA-1	2880	6482	H5	0.568385
AGGTCATAGTCGCGAA-1	2936	8512	H5	0.0935037
AGGTCATCAGTGCCTG-1	5888	27139	H5	0.216451
AGGTCATTCCAAGCTA-1	2500	6052	H5	0.57761
AGGTCTAAGAAACTGT-1	620	886	H5	0.292332
AGGTCTAAGGACTAAT-1	1366	2041	H5	0.516351
AGGTCTACAGAGGCTA-1	2835	6186	H5	0.437943
AGGTCTAGTCACCTTC-1	6306	33725	H5	0.250705
AGGTCTAGTGATTAGA-1	1278	2567	H5	0.0239544
AGGTCTATCAATCTCT-1	1562	2503	H5	0.465057
AGGTCTATCCTCAGGG-1	1453	2377	H5	0.663314
AGGTCTATCGGTGAAG-1	389	702	H5	0.0726552
AGGTCTATCTCTTCAA-1	1722	4290	H5	0.0889786
AGGTGTTGTACTGCGC-1	3836	13174	H5	0.152579
AGGTGTTTCTACTGAG-1	1512	3024	H5	0.026087
AGGTTACGTCATGGCC-1	918	1484	H5	0.183718
AGGTTACGTTCCGCAG-1	911	1861	H5	0.00746667
AGGTTACGTTGCAACT-1	758	1556	H5	0.0025641
AGGTTGTAGCACTCGC-1	4802	18379	H5	0.255338
AGGTTGTAGCACTTTG-1	5598	26797	H5	0.160574
AGGTTGTAGTGCGCTC-1	3127	12684	H5	0.0484621
AGGTTGTTCACCGGGT-1	2641	8182	H5	0.281777
AGGTTGTTCACTTGGA-1	2800	7602	H5	0.252875
AGGTTGTTCGTTCTGC-1	900	1901	H5	0.0829715
AGTAACCCAGGTGTGA-1	3411	14054	H5	0.221988
AGTAACCCATGAAGCG-1	1818	3350	H5	0.0629371
AGTAACCGTACGGGAT-1	1018	2421	H5	0.0956294
AGTAACCGTATGCTAC-1	410	533	H5	0.902524
AGTAACCGTGCACGCT-1	312	397	H5	0.918077
AGTAACCTCGGATTAC-1	1549	3962	H5	0.0921173
AGTAACCTCTCCGAAA-1	9212	101188	H5	0.120548
AGTAACCTCTCGCCTA-1	2973	7439	H5	0.0752113
AGTACCAAGAGCGACT-1	301	379	H5	0.928369
AGTACCACACTCTAGA-1	3286	7333	H5	0.549542
AGTACCATCCACAGGC-1	165	222	H5	0.585821
AGTACCATCGGACAAG-1	2335	8799	H5	0.0407718
AGTACCATCTGAGGTT-1	3329	8436	H5	0.393704
AGTACCATCTGGTGCG-1	1232	1875	H5	0.593628
AGTACTGAGCCAAGTG-1	40	44	H5	0.982602
AGTACTGCAATGACCT-1	4198	14263	H5	0.28685
AGTACTGCAGCAGATG-1	2139	4840	H5	0.0835069
AGTACTGCATTGAAGA-1	7677	42930	H5	0.291245
AGTACTGGTCAGTTTG-1	1232	2373	H5	0.097032
AGTAGCTGTCGGTAAG-1	873	3056	H5	0.0313788
AGTAGCTGTTCTTGCC-1	554	668	H5	0.879073
AGTAGCTTCTTACACT-1	976	1670	H5	0.165
AGTAGTCAGAAGGTAG-1	2943	8772	H5	0.403874
AGTAGTCAGTATGGAT-1	1176	1606	H5	0.713521
AGTAGTCCAAACCATC-1	4400	17011	H5	0.176502
AGTAGTCCACTAGTAC-1	3981	10586	H5	0.0453603
AGTAGTCCATCAGCAT-1	3064	6973	H5	0.039267
AGTAGTCCATCTTAGG-1	3588	9535	H5	0.345079
AGTAGTCGTCCATACA-1	2772	11920	H5	0.103422
AGTAGTCGTGAGAGGG-1	1523	4840	H5	0.044045
AGTAGTCGTGATCGTT-1	4194	15653	H5	0.166995
AGTAGTCTCATCGCCT-1	2615	7101	H5	0.354689
AGTCAACAGTTGCCCG-1	4585	21307	H5	0.196296
AGTCAACCACAAAGTA-1	5086	22147	H5	0.320498
AGTCAACCAGATCACT-1	4859	15844	H5	0.216923
AGTCAACCATAGGCGA-1	4141	13505	H5	0.365724
AGTCAACCATTCAGGT-1	4233	16933	H5	0.26849
AGTCAACGTAAGTAGT-1	2164	4857	H5	0.619119
AGTCAACGTCACTTCC-1	53	742	H5	0.00402685
AGTCAACGTTGGTGTT-1	2446	5649	H5	0.034689
AGTCAACTCGCAGTTA-1	1064	1750	H5	0.803987
AGTCACAAGACATCCT-1	239	318	H5	0.876553
AGTCACAAGTCATCCA-1	3964	12819	H5	0.277559
AGTCACAAGTGATAGT-1	16	372	H5	0.00268097
AGTCACAAGTGGTTCT-1	4835	22245	H5	0.16838
AGTCACAGTGAATTAG-1	4310	20526	H5	0.217998
AGTCACAGTGGTCAAG-1	1530	3249	H5	0.0690544
AGTCATGAGCCGCTTG-1	946	1745	H5	0.711093
AGTCATGAGGCTGTAG-1	3825	14449	H5	0.195042
AGTCATGCACGCGTCA-1	384	514	H5	0.00580271
AGTCATGGTTAAAGTG-1	1798	5779	H5	0.0366728
AGTCTCCAGGGCAGAG-1	4776	22401	H5	0.240541
AGTCTCCCACGTTGGC-1	4998	20308	H5	0.176347
AGTCTCCCAGAGTGAC-1	4666	17854	H5	0.314968
AGTCTCCGTGGCAACA-1	4892	25100	H5	0.123481
AGTCTCCTCCGACGGT-1	512	683	H5	0.69109
AGTCTCCTCGCCAACG-1	5728	28928	H5	0.118264
AGTCTCCTCGGTCAGC-1	1337	2032	H5	0.631082
AGTCTCCTCTCCAAGA-1	64	73	H5	0.919426
AGTGACTCACCTAAAC-1	792	972	H5	0.853394
AGTGACTGTGTATTCG-1	417	592	H5	0.00504202
AGTGACTTCCTAAACG-1	4209	14915	H5	0.261195
AGTGACTTCTTAGCAG-1	5589	21591	H5	0.250703
AGTGATCCAATTAGGA-1	1200	2090	H5	0.881237
AGTGATCCAGCTACTA-1	2035	6142	H5	0.0481946
AGTGATCGTACCGCGT-1	1063	1440	H5	0.77887
AGTGATCGTTTCGTTT-1	4506	21508	H5	0.120291
AGTGCCGAGACTAAGT-1	501	670	H5	0.0204678
AGTGCCGAGTTGCATC-1	2099	5106	H5	0.103267
AGTGCCGGTCATGACT-1	2378	5453	H5	0.597713
AGTGCCGGTTCAGGTT-1	496	858	H5	0.00232558
AGTGCCGTCGAGAATA-1	4560	16754	H5	0.177395
AGTGCCGTCTGTAAGC-1	3045	10378	H5	0.225175
AGTGTTGAGAGAATCT-1	881	1670	H5	0.0586246
AGTGTTGCAAGAGCTG-1	5054	21395	H5	0.193311
AGTGTTGCAGCGGATA-1	2224	7572	H5	0.0543275
AGTGTTGTCTACGCGG-1	1408	2770	H5	0.0371915
AGTTAGCTCCCAGGAC-1	43	787	H5	0.00505689
AGTTCCCAGGAGAGGC-1	1464	2858	H5	0.435735
AGTTCGACAACGGGTA-1	3266	7689	H5	0.430697
AGTTCGAGTACTCCGG-1	1212	2137	H5	0.298885
AGTTCGAGTAGAGACC-1	4363	21226	H5	0.141343
AGTTCGATCGGCTCTT-1	2695	7967	H5	0.221897
AGTTCGATCTGAATGC-1	4819	23987	H5	0.130622
ATACCGACAATAGGAT-1	263	354	H5	0.820396
ATACCGACACTTCAAG-1	2949	6502	H5	0.468747
ATACCGACATCACAGT-1	4943	19623	H5	0.146863
ATACCGAGTACCGGCT-1	2135	4125	H5	0.592109
ATACCGAGTCACTCTC-1	749	1240	H5	0.00241352
ATACCGAGTCAGGTGA-1	4025	15787	H5	0.131533
ATACCGAGTTGGGATG-1	5732	25778	H5	0.162426
ATACCGATCCTCTAGC-1	4701	18189	H5	0.217273
ATACCTTAGAATTTGG-1	1340	2280	H5	0.0787879
ATACCTTAGTAGTGCG-1	2145	4523	H5	0.173579
ATACCTTCAATGACCT-1	4596	17952	H5	0.121679
ATACCTTCAGTGGGTA-1	5302	29022	H5	0.218831
ATACCTTCATCCCGTT-1	732	1303	H5	0.00837139
ATACCTTCATGAGAAT-1	752	1537	H5	0.148948
ATACCTTGTGTATACC-1	6099	27205	H5	0.160547
ATACCTTTCGTCTAAG-1	4722	20154	H5	0.132602
ATACCTTTCTCCTGTG-1	1477	2491	H5	0.0614167
ATACTTCAGGTAAGTT-1	1073	1572	H5	0.759302
ATACTTCCAAGTAGTA-1	2574	6977	H5	0.47391
ATACTTCCACGCGGTT-1	495	721	H5	0.00276625
ATACTTCCATCCAATG-1	5044	22242	H5	0.16556
ATACTTCGTCTAACTG-1	1697	5259	H5	0.0642349
ATACTTCTCTTACACT-1	300	418	H5	0.0542986
ATAGACCAGTTCACTG-1	6963	43187	H5	0.135741
ATAGACCCATGGGATG-1	7172	57070	H5	0.132174
ATAGACCGTATACCCA-1	2134	4503	H5	0.0212997
ATAGACCGTCCACTCT-1	164	207	H5	0.696035
ATAGACCTCAAGCTTG-1	1759	3327	H5	0.596923
ATAGAGAAGCAGTACG-1	5066	22052	H5	0.269656
ATAGAGAAGTTCCGTA-1	4856	18561	H5	0.0273032
ATAGAGACATATTCGG-1	459	789	H5	0.0162095
ATAGAGAGTAGCCCTG-1	3611	8843	H5	0.211994
ATAGAGAGTATCGTAC-1	5000	23672	H5	0.139137
ATAGAGATCATGCTAG-1	5759	31410	H5	0.215652
ATAGAGATCCGATCTC-1	496	616	H5	0.147994
ATAGAGATCTCTTCAA-1	2881	5792	H5	0.589802
ATAGGCTAGAAGCCTG-1	140	182	H5	0.659176
ATAGGCTAGACATCCT-1	2005	4083	H5	0.361233
ATAGGCTCACACCTAA-1	296	388	H5	0.920816
ATAGGCTCAGATCATC-1	5294	26852	H5	0.22229
ATAGGCTCAGCTGTCG-1	1786	3813	H5	0.0867066
ATAGGCTCAGGCGATA-1	302	452	H5	0.15197
ATAGGCTGTGATACAA-1	2207	7400	H5	0.060556
ATAGGCTTCAAGCTTG-1	1072	1949	H5	0.112477
ATAGGCTTCAGCATTG-1	2541	8036	H5	0.0411645
ATAGGCTTCGCTGTTC-1	1418	2300	H5	0.411012
ATAGGCTTCGTTCCTG-1	1689	4010	H5	0.0646139
ATATCCTAGCATTGTC-1	5381	30930	H5	0.185045
ATATCCTAGGTCCCTG-1	357	466	H5	0.0042735
ATATCCTAGTGGCAGT-1	620	947	H5	0.299556
ATATCCTCAGAACTCT-1	5780	26856	H5	0.143786
ATATCCTGTACCGCGT-1	1522	3510	H5	0.0913798
ATATCCTGTAGTGTGG-1	1774	3258	H5	0.00610128
ATATCCTGTTGACTGT-1	4785	14133	H5	0.311459
ATATCCTTCAACCCGG-1	922	1348	H5	0.73579
ATCACAGAGATCGCCC-1	4590	19641	H5	0.111548
ATCACAGCAGGTGAGT-1	2277	7050	H5	0.0662252
ATCACAGCATGGGATG-1	3308	10056	H5	0.178633
ATCACAGTCATCACAG-1	4856	19432	H5	0.167687
ATCACAGTCCATGCAA-1	2700	6287	H5	0.613108
ATCACAGTCCCAACTC-1	1160	1894	H5	0.844767
ATCACAGTCTGGGCGT-1	2562	5309	H5	0.0651523
ATCACGAAGGTGAGAA-1	5187	23623	H5	0.156141
ATCACGAAGTTCGCAT-1	4855	20867	H5	0.193764
ATCACGACATAGCACT-1	5414	26196	H5	0.190307
ATCACGAGTAACACGG-1	263	433	H5	0.0688172
ATCACGATCTAGGCAT-1	669	1100	H5	0.21875
ATCACGATCTCGGCTT-1	4570	21026	H5	0.125083
ATCACTTAGACGCTCC-1	310	449	H5	0.858627
ATCACTTAGAGTATAC-1	4582	12146	H5	0.505677
ATCACTTAGTTAACGA-1	5886	25733	H5	0.142233
ATCACTTCACTTGAAC-1	620	787	H5	0.0806075
ATCACTTCAGGCGTTC-1	1498	2621	H5	0.0416819
ATCACTTCATCGTTCC-1	6135	35247	H5	0.200059
ATCACTTGTACGACTT-1	2363	6737	H5	0.0589468
ATCACTTGTGTTCCAA-1	45	55	H5	0.968023
ATCACTTGTTCCATTT-1	357	472	H5	0.00840336
ATCACTTTCACCGCTT-1	361	515	H5	0.879925
ATCACTTTCAGACCCG-1	2192	7428	H5	0.362896
ATCACTTTCTGTCGTC-1	2193	4267	H5	0.657572
ATCAGGTAGCTAGTTC-1	4432	16449	H5	0.24355
ATCAGGTCACTACGGC-1	2307	5712	H5	0.0707662
ATCAGGTCAGCTGGTC-1	361	477	H5	0.0103734
ATCAGGTCATGAAGGC-1	2685	6358	H5	0.0598847
ATCAGGTGTGCAGATG-1	284	391	H5	0.921816
ATCATTCGTTACCCTC-1	755	1409	H5	0.0329444
ATCATTCTCAGAATAG-1	1754	4198	H5	0.0836062
ATCCACCGTACTCCGG-1	3650	9862	H5	0.255023
ATCCACCGTCATCACA-1	603	880	H5	0.0145577
ATCCACCGTGTGATGG-1	2208	4198	H5	0.505711
ATCCACCTCAGGTAAA-1	5296	21689	H5	0.21996
ATCCACCTCCCTCGTA-1	750	1590	H5	0.0357793
ATCCATTCATCTAACG-1	3028	7176	H5	0.483667
ATCCATTGTCAGGAGT-1	3531	9956	H5	0.446243
ATCCATTTCCCTGTTG-1	5518	22532	H5	0.230412
ATCCATTTCGGCATAT-1	1303	2499	H5	0.0559124
ATCCATTTCGGCCCAA-1	4405	17137	H5	0.162824
ATCCCTGAGCCATGCC-1	4158	18014	H5	0.255651
ATCCCTGAGGGTGGGA-1	5765	28641	H5	0.153159
ATCCCTGCAAAGGCGT-1	437	543	H5	0.81562
ATCCCTGCATCCTATT-1	1338	2264	H5	0.668181
ATCCCTGGTCAAGTTC-1	5024	19422	H5	0.199258
ATCCCTGGTCTCTCTG-1	4283	15804	H5	0.340511
ATCCCTGTCCAAGAGG-1	5596	30773	H5	0.155562
ATCCGTCAGAGCATAT-1	721	1119	H5	0.273848
ATCCGTCCATCGATAC-1	5065	19172	H5	0.247832
ATCCGTCGTCCGGTCA-1	5663	29942	H5	0.159829
ATCCGTCTCACAACCA-1	3519	10077	H5	0.0770288
ATCCGTCTCACATTGG-1	2264	5249	H5	0.0103695
ATCCGTCTCCAAATGC-1	370	472	H5	0.00631579
ATCCGTCTCGGTAGGA-1	981	1453	H5	0.515828
ATCCTATAGATAACAC-1	4943	19430	H5	0.321815
ATCCTATAGTGGCCTC-1	2600	5737	H5	0.42693
ATCCTATCATCTCATT-1	4501	12700	H5	0.226553
ATCCTATGTTAGAAAC-1	5701	23290	H5	0.015222
ATCCTATTCGCCGATG-1	1499	2679	H5	0.161502
ATCCTATTCGCTTACC-1	5497	22605	H5	0.225803
ATCGATGAGACTACGG-1	4079	15757	H5	0.19779
ATCGATGCAATCGTCA-1	4012	17184	H5	0.205144
ATCGATGCAGACTGCC-1	2468	6373	H5	0.31058
ATCGATGGTACCCAGC-1	376	463	H5	0.903982
ATCGATGGTGCCAAGA-1	4636	16992	H5	0.189158
ATCGATGGTTACAGCT-1	911	1811	H5	0.0688946
ATCGATGTCAACACCA-1	4212	14637	H5	0.228495
ATCGATGTCATGGATC-1	5224	20043	H5	0.418065
ATCGATGTCCTGTTGC-1	415	587	H5	0.00844595
ATCGATGTCGGTATGT-1	2439	5968	H5	0.183807
ATCGCCTCAATCGCGC-1	731	1118	H5	0.0721992
ATCGCCTGTATGGAAT-1	1100	1648	H5	0.665788
ATCGGATAGCATATGA-1	536	656	H5	0.0352941
ATCGGATAGGTAGGCT-1	3644	12996	H5	0.0812951
ATCGGATAGGTTGTTC-1	448	751	H5	0.111243
ATCGGATCAACTTGCA-1	2906	8140	H5	0.0672625
ATCGGATTCCGTACGG-1	1261	2083	H5	0.178628
ATCGGATTCGTAACAC-1	5874	31414	H5	0.142654
ATCGGCGAGTAGGGTC-1	3341	9102	H5	0.267268
ATCGGCGCATCTCGTC-1	5036	23288	H5	0.16781
ATCGGCGTCCCAGGAC-1	2504	4751	H5	0.559154
ATCGTAGCACCGTCTT-1	4733	18273	H5	0.205729
ATCGTAGCATCTTCGC-1	2948	6465	H5	0.532166
ATCGTAGTCCTACAAG-1	2043	4849	H5	0.0593598
ATCGTCCAGACTTAAG-1	1300	2243	H5	0.716004
ATCGTCCCACTATCCC-1	3941	16390	H5	0.130781
ATCGTCCGTAGGCAGT-1	4318	17568	H5	0.288486
ATCGTCCGTTGTCAGT-1	5887	31347	H5	0.302128
ATCGTCCTCATGGTAC-1	3026	9077	H5	0.287016
ATCGTGAAGACCGCCT-1	96	113	H5	0.927331
ATCGTGACACAAATGA-1	5488	24546	H5	0.156756
ATCGTGACACTGTCCT-1	3502	12970	H5	0.279885
ATCTCTACAACCAGAG-1	2005	5317	H5	0.0632488
ATCTCTACAAGCTGTT-1	1143	4093	H5	0.0483608
ATCTCTACAGCTGAGA-1	4880	22353	H5	0.178501
ATCTCTAGTCAACCAT-1	5617	28250	H5	0.166052
ATCTCTAGTTACCCAA-1	3703	14584	H5	0.225985
ATCTCTAGTTAGGGTG-1	415	513	H5	0.00773694
ATCTCTATCCCATAGA-1	1042	2350	H5	0.66548
ATCTTCAAGATTAGTG-1	3788	11163	H5	0.174212
ATCTTCAAGGATACCG-1	307	404	H5	0.125541
ATCTTCACACTTCCTG-1	1212	2815	H5	0.063851
ATCTTCATCCATCTCG-1	420	581	H5	0.0102215
ATGAAAGGTATCAAGA-1	872	1830	H5	0.0576725
ATGAAAGGTATGCAAA-1	2127	5547	H5	0.0793361
ATGAAAGGTATTCTCT-1	1171	2812	H5	0.463359
ATGAAAGGTTACCTGA-1	1878	4164	H5	0.0611048
ATGAAAGGTTTAGACC-1	188	519	H5	0.00574713
ATGAAAGTCGCACGGT-1	357	481	H5	0.127042
ATGAAAGTCGCATTAG-1	5433	25624	H5	0.159593
ATGACCAAGAATCGAT-1	1139	2327	H5	0.0304167
ATGACCAAGTGGTTAA-1	1895	3341	H5	0.607495
ATGACCACAAGACCGA-1	1361	2238	H5	0.587313
ATGACCAGTATATGGA-1	1728	3887	H5	0.434289
ATGACCAGTCAAAGTA-1	555	805	H5	0.178571
ATGACCAGTGAGGCAT-1	1456	2844	H5	0.618767
ATGACCATCAGTGGGA-1	3662	12660	H5	0.171629
ATGACCATCCTTCGAC-1	3197	10178	H5	0.393734
ATGACCATCGGTCATA-1	2159	4430	H5	0.484164
ATGAGGGAGTAGGAAG-1	5426	26681	H5	0.158726
ATGAGGGAGTATGAGT-1	1118	1558	H5	0.653007
ATGAGGGCACCAGTTA-1	2190	4884	H5	0.26257
ATGAGGGGTCGGTAAG-1	2305	6426	H5	0.504549
ATGAGGGTCCCTAGGG-1	1433	2682	H5	0.0796156
ATGAGTCAGATGCCGA-1	5685	27385	H5	0.223407
ATGAGTCAGTCTGGTT-1	806	1353	H5	0.634423
ATGAGTCCACTCTCGT-1	4841	18705	H5	0.131696
ATGAGTCGTACCGGCT-1	3002	8165	H5	0.329804
ATGAGTCGTCGCTGCA-1	4272	18050	H5	0.212134
ATGAGTCGTCGTCAGC-1	2699	8616	H5	0.0402139
ATGAGTCGTGTTAGCT-1	494	700	H5	0.00568182
ATGAGTCGTTAACAGA-1	1778	3805	H5	0.0461268
ATGAGTCTCTGGTGCG-1	316	406	H5	0.935759
ATGATCGAGCCAAGGT-1	4158	13834	H5	0.184701
ATGATCGAGTATCCTG-1	5375	20975	H5	0.346268
ATGATCGCACTAGGCC-1	4200	15781	H5	0.1629
ATGATCGGTCGTTCAA-1	4833	23206	H5	0.152044
ATGATCGGTTTGACAC-1	5393	24695	H5	0.142177
ATGATCGTCCACTTCG-1	288	396	H5	0.927895
ATGATCGTCCTTGAAG-1	1597	2616	H5	0.679569
ATGATCGTCTCATGGA-1	2063	5029	H5	0.07419
ATGCATGAGTAATACG-1	4363	18880	H5	0.221186
ATGCATGAGTACCGGA-1	560	775	H5	0.0336658
ATGCATGGTCAACGCC-1	4103	13245	H5	0.261129
ATGCATGGTCGATTCA-1	2566	4598	H5	0.653739
ATGCATGGTGCCCTTT-1	606	784	H5	0.909006
ATGCATGTCTCTCCGA-1	5340	21771	H5	0.16062
ATGCCTCAGGGACTGT-1	1379	3057	H5	0.081982
ATGCCTCAGGTAAACT-1	20	429	H5	0
ATGCCTCAGGTCGTAG-1	344	509	H5	0.00779727
ATGCCTCCAGAACTAA-1	4460	15384	H5	0.40561
ATGCCTCCAGCTCGGT-1	1438	2309	H5	0.385741
ATGCCTCCAGGGTCTC-1	2099	6044	H5	0.0321857
ATGCCTCCAGTGGGTA-1	3417	14243	H5	0.101445
ATGCCTCGTTTGAAAG-1	4179	16086	H5	0.157316
ATGCCTCTCGTAGCTA-1	5570	28383	H5	0.188315
ATGCCTCTCTACAGGT-1	1462	3947	H5	0.124445
ATGCGATAGACGCATG-1	5199	29152	H5	0.246387
ATGCGATAGTATAGAC-1	364	510	H5	0.0211132
ATGCGATAGTCAACAA-1	2516	6364	H5	0.0979447
ATGCGATGTAAGACCG-1	1192	1921	H5	0.792526
ATGCGATGTGGCTAGA-1	4785	17470	H5	0.199212
ATGCGATTCCGACATA-1	4344	19169	H5	0.251708
ATGGAGGAGCCTCTGG-1	3617	15682	H5	0.188974
ATGGAGGAGTCAGGGT-1	354	473	H5	0.0186722
ATGGAGGGTACAAGTA-1	4544	15526	H5	0.149214
ATGGAGGGTCCGAAGA-1	1259	3067	H5	0.0861144
ATGGAGGGTTAGGCTT-1	355	493	H5	0.943952
ATGGAGGTCACTAGCA-1	276	353	H5	0.94098
ATGGAGGTCCTTGGAA-1	2824	6901	H5	0.498073
ATGGAGGTCGACCATA-1	382	510	H5	0.193038
ATGGATCAGCAGCGAT-1	1155	2912	H5	0.0520833
ATGGATCAGCTGTTAC-1	3814	14039	H5	0.190789
ATGGATCAGTAGTCCT-1	4903	22664	H5	0.243247
ATGGATCCAAGGATGC-1	2788	7414	H5	0.346784
ATGGATCCATCTCAAG-1	2946	7641	H5	0.347759
ATGGATCGTAGAAACT-1	1492	2791	H5	0.548455
ATGGATCGTAGGTAGC-1	2020	4457	H5	0.0691312
ATGGATCGTGGTCTCG-1	398	554	H5	0.0107143
ATGGATCTCGAACGCC-1	3891	12303	H5	0.247477
ATGGATCTCTCCAAGA-1	204	275	H5	0.801157
ATGGGAGAGTCCTGCG-1	1091	2721	H5	0.071014
ATGGGAGCAACGGCTC-1	1648	4185	H5	0.00262154
ATGGGAGCACGTAACT-1	1646	2884	H5	0.653865
ATGGGAGGTAGCCCTG-1	2532	7139	H5	0.0599157
ATGGGAGTCAATCTTC-1	1348	2087	H5	0.697755
ATGGGTTAGGCCGCTT-1	5571	25258	H5	0.153325
ATGGGTTAGTAGTCCT-1	3930	12611	H5	0.209738
ATGGGTTAGTCAGAGC-1	252	326	H5	0.92893
ATGGGTTGTACTGCGC-1	3272	11038	H5	0.211571
ATGGGTTGTCTCACGG-1	1302	2633	H5	0.121162
ATGGGTTGTGTTACTG-1	1516	4382	H5	0.094441
ATGGGTTTCATGCCAA-1	3524	11447	H5	0.226293
ATGGGTTTCGCGATCG-1	4911	24629	H5	0.282016
ATGGTTGAGACCAAGC-1	4393	16287	H5	0.126187
ATGGTTGCACCCAATA-1	1426	4096	H5	0.0770617
ATGGTTGTCTGAATCG-1	210	281	H5	0.530885
ATGTCCCCACATAACC-1	1680	3294	H5	0.00902527
ATGTCCCCACCAGACC-1	2836	10162	H5	0.045732
ATGTCCCCAGAATCGG-1	891	2060	H5	0.0864745
ATGTCCCGTTTAGACC-1	5019	23779	H5	0.16845
ATGTCCCTCGGTGCAC-1	3362	10076	H5	0.256548
ATGTCCCTCTGTAACG-1	4660	17234	H5	0.377294
ATGTCTTGTAGGAGGG-1	996	1996	H5	0.108929
ATGTCTTGTCGGCCTA-1	3686	14456	H5	0.259199
ATTACCTAGGATCACG-1	2286	5153	H5	0.0197831
ATTACCTAGTCCTGCG-1	2240	5303	H5	0.420564
ATTACCTCAATGACCT-1	4081	13643	H5	0.243988
ATTACCTCACTACGGC-1	247	319	H5	0.944084
ATTACCTCACTGTGTA-1	2164	5514	H5	0.0611272
ATTACCTCATAAGCAA-1	5605	27812	H5	0.159479
ATTACCTGTCCACGCA-1	3112	5953	H5	0.733193
ATTACCTTCCACTTTA-1	337	457	H5	0.0043573
ATTACTCAGCACGTCC-1	5719	29256	H5	0.141952
ATTACTCAGCCGATAG-1	5607	25596	H5	0.203163
ATTACTCCAGCGCTTG-1	3999	11878	H5	0.1193
ATTACTCGTAAGCTCT-1	3862	10866	H5	0.386656
ATTACTCGTGGGACAT-1	799	1028	H5	0.815968
ATTACTCTCGCACGAC-1	159	560	H5	0.0070922
ATTATCCAGAGGCGTT-1	1244	2621	H5	0.0517366
ATTATCCAGTACGTCT-1	2140	3589	H5	0.722042
ATTATCCCAAATTAGG-1	1568	2671	H5	0.653971
ATTATCCCACTAACGT-1	3482	10397	H5	0.146808
ATTATCCCATAGTCGT-1	703	923	H5	0.668344
ATTATCCGTCTTACTT-1	6786	40031	H5	0.14374
ATTATCCTCCCATACC-1	2447	6690	H5	0.319223
ATTATCCTCCGGCAAC-1	7440	52959	H5	0.051254
ATTCACTAGACGAAGA-1	323	425	H5	0.00700935
ATTCACTAGACGAGCT-1	3014	9615	H5	0.05615
ATTCACTAGCCGAACA-1	213	341	H5	0.0857909
ATTCACTCATGACAGG-1	5575	24095	H5	0.153671
ATTCACTGTAACTGCT-1	4674	21691	H5	0.153291
ATTCACTTCCGCGGAT-1	2535	5867	H5	0.449108
ATTCACTTCGCCTAGG-1	2182	4710	H5	0.0248447
ATTCACTTCTGCTTAT-1	1077	2489	H5	0.0653398
ATTCAGGAGACATATG-1	5392	22770	H5	0.0435586
ATTCAGGAGGTCATCT-1	606	899	H5	0.00772627
ATTCAGGCAAAGCTCT-1	4874	18569	H5	0.167459
ATTCAGGCACAATGCT-1	268	359	H5	0.828966
ATTCAGGCAGCGTTGC-1	1263	2405	H5	0.0542666
ATTCAGGCATAGAGGC-1	3139	7946	H5	0.424245
ATTCAGGCATTGCAAC-1	4295	15147	H5	0.219106
ATTCAGGTCCAAGGGA-1	5782	32999	H5	0.154587
ATTCATCAGGGAGGTG-1	317	442	H5	0.00674157
ATTCATCAGTTCAACC-1	372	515	H5	0.0115163
ATTCATCCATCCAATG-1	4174	16660	H5	0.165916
ATTCATCGTCCAACGC-1	1826	4432	H5	0.101379
ATTCATCTCTACTGCC-1	5110	19400	H5	0.152653
ATTCCATAGATACGAT-1	997	1677	H5	0.165256
ATTCCATAGGGCAGAG-1	1412	2257	H5	0.702635
ATTCCATCATCGGTTA-1	125	162	H5	0.644737
ATTCCATTCCCATAAG-1	789	2798	H5	0.0540906
ATTCCCGCACGCGGTT-1	979	1904	H5	0.0325203
ATTCCCGCAGACTGCC-1	3783	9638	H5	0.0329119
ATTCCCGCAGCACAGA-1	538	868	H5	0.00913242
ATTCCCGCAGGTCCGT-1	5966	23802	H5	0.183493
ATTCCCGGTTACACAC-1	5374	19692	H5	0.25242
ATTCCTACACGACCTG-1	4549	18115	H5	0.159046
ATTCCTACATAACCCA-1	1167	1640	H5	0.714683
ATTCCTAGTGCTCTCT-1	4261	14716	H5	0.316044
ATTCCTATCGGAAACG-1	402	567	H5	0.00526316
ATTCCTATCTCATGGA-1	1577	3312	H5	0.0680923
ATTCGTTAGCCTCAGC-1	187	235	H5	0.458525
ATTCGTTAGTCAGCCC-1	2635	9334	H5	0.0451151
ATTCGTTCAAAGAACT-1	3683	9828	H5	0.247243
ATTCGTTCAAAGCACG-1	256	318	H5	0.941854
ATTCGTTCATCTGTTT-1	4918	16447	H5	0.139126
ATTCGTTGTCGCACAC-1	4640	19005	H5	0.247565
ATTCGTTTCCGCCTAT-1	4464	14326	H5	0.280426
ATTCGTTTCTTCTTCC-1	1141	1662	H5	0.00359712
ATTCGTTTCTTGGATG-1	3122	6968	H5	0.469711
ATTCTACAGGATGCGT-1	3960	14135	H5	0.177145
ATTCTACAGGCACTCC-1	2639	7562	H5	0.0539222
ATTCTACCAACGGCCT-1	5441	25412	H5	0.152623
ATTCTACCACCTGCTT-1	1689	2839	H5	0.571859
ATTCTACCAGCGAGTA-1	225	301	H5	0.944114
ATTCTACGTATGACAA-1	2358	6025	H5	0.17091
ATTCTACGTTCTGAGT-1	2035	3819	H5	0.466397
ATTCTACGTTGCGAAG-1	6865	42119	H5	0.185414
ATTCTACTCATCTGTT-1	5027	21047	H5	0.124574
ATTCTACTCTAAGCCA-1	4198	15263	H5	0.182573
ATTCTTGAGAACAAGG-1	329	444	H5	0.00671141
ATTCTTGAGATCGACG-1	330	461	H5	0.926464
ATTCTTGCAGTGCCTG-1	3827	14464	H5	0.104673
ATTCTTGCATCGAAGG-1	4912	22272	H5	0.25111
ATTCTTGTCCTACGAA-1	4727	20360	H5	0.173634
ATTCTTGTCGCGTGAC-1	790	1219	H5	0.248922
ATTGGGTAGCTCCATA-1	449	607	H5	0.881723
ATTGGGTCAATAGGGC-1	295	376	H5	0.235772
ATTGGGTCACTGAGTT-1	3965	15113	H5	0.209323
ATTGGGTGTAAGGCCA-1	5986	28621	H5	0.182981
ATTGGGTGTGCTCTTC-1	583	771	H5	0.939482
ATTGGGTTCACGTAGT-1	2216	5474	H5	0.0634731
ATTGGGTTCAGCCTTC-1	465	700	H5	0.0112994
ATTGGGTTCTTTCCGG-1	4991	17145	H5	0.197407
ATTGTTCAGTATTAGG-1	4744	20081	H5	0.23226
ATTGTTCAGTGGGAAA-1	3166	8511	H5	0.193729
ATTGTTCCAACGCCCA-1	2407	5300	H5	0.333501
ATTGTTCCAGCTGGTC-1	2205	4715	H5	0.254545
ATTGTTCGTTTCACTT-1	1127	2816	H5	0.136461
ATTTACCAGCTCACTA-1	2263	5014	H5	0.0750784
ATTTACCAGGAAGTGA-1	2213	6118	H5	0.0600707
ATTTACCCATGGGAAC-1	1557	3086	H5	0.639528
ATTTACCGTGCATCTA-1	191	261	H5	0.919963
ATTTACCTCGCCGATG-1	4826	18247	H5	0.193217
ATTTCACAGGGATCTG-1	4183	14622	H5	0.197828
ATTTCACAGGTAAGAG-1	1856	4176	H5	0.0955166
ATTTCACTCGCAGTCG-1	5483	22857	H5	0.197493
ATTTCTGCACTCATAG-1	4159	13842	H5	0.176464
CAAAGAAAGACTGGGT-1	5163	24449	H5	0.211628
CAAAGAAAGATGTAGT-1	4806	21017	H5	0.138718
CAAAGAAAGGCTAGCA-1	4428	17163	H5	0.183958
CAAAGAACATGCACTA-1	3243	6616	H5	0.564966
CAAAGAATCACGTAGT-1	5155	23578	H5	0.241767
CAAAGAATCGAGCCTG-1	4913	24332	H5	0.164509
CAAAGAATCGGCTCTT-1	5501	26434	H5	0.134985
CAACAACAGCACCCAC-1	7122	48441	H5	0.134132
CAACAACAGGACACTG-1	1255	2123	H5	0.588406
CAACAACAGGCATGCA-1	497	666	H5	0.00892857
CAACAACAGTAACCGG-1	374	521	H5	0.0151229
CAACAACCAATAGTCC-1	1275	2724	H5	0.0488827
CAACAACCAGAACCGA-1	1808	3611	H5	0.0492364
CAACAACCAGCATACT-1	3816	10189	H5	0.482529
CAACAACCAGCTATTG-1	3897	14091	H5	0.400204
CAACAACGTGGTCCCA-1	3106	10806	H5	0.0378417
CAACAACTCATGGAGG-1	799	1337	H5	0.0477208
CAACAGTAGGCGTTAG-1	1341	2608	H5	0.118025
CAACAGTAGTGAGGCT-1	396	544	H5	0.00910747
CAACAGTCACTACTTT-1	547	769	H5	0.912034
CAACAGTCAGCGTTGC-1	3246	8774	H5	0.382548
CAACAGTTCGCTTGCT-1	598	930	H5	0.00428266
CAACAGTTCTAGGCAT-1	1423	2022	H5	0.7291
CAACCAAAGCAGCCCT-1	146	184	H5	0.931522
CAACCAACATATAGCC-1	2088	5249	H5	0.059319
CAACCAAGTATGAAGT-1	2918	6547	H5	0.387444
CAACCAAGTCCATCTC-1	1695	3820	H5	0.0967132
CAACCAAGTTGTCCCT-1	259	352	H5	0.906283
CAACCAATCGCTGACG-1	1600	3914	H5	0.0548177
CAACCTCAGTACAACA-1	535	837	H5	0.00711744
CAACCTCAGTAGCAAT-1	2147	3977	H5	0.381493
CAACCTCGTCCAAAGG-1	138	173	H5	0.972743
CAACCTCGTGCACATT-1	7100	52867	H5	0.157605
CAACCTCTCAGCTTCC-1	4892	17028	H5	0.159028
CAACGATGTATCGATC-1	465	704	H5	0.0447761
CAACGATTCAAGAGGC-1	3506	11703	H5	0.310412
CAACGGCAGGCGACAT-1	3786	18379	H5	0.0874379
CAACGGCCACTTCAGA-1	1514	2653	H5	0.787403
CAACGGCCAGAGTCAG-1	4330	13263	H5	0.250847
CAACGGCCAGTGCCTG-1	912	1552	H5	0.817175
CAACGGCGTACAAAGT-1	5601	24662	H5	0.170691
CAACGGCGTCTGTAGT-1	880	1317	H5	0.828739
CAACGGCGTTACCGTA-1	4852	20972	H5	0.242204
CAACGGCTCCCGAACG-1	5649	26382	H5	0.156127
CAACGGCTCGGTCGGT-1	757	1514	H5	0.201898
CAAGACTCACAGTCGC-1	4394	20695	H5	0.216277
CAAGACTCACGGTGCT-1	439	623	H5	0.0341085
CAAGACTCATCCGTTC-1	4380	14372	H5	0.270235
CAAGACTCATTGTGCA-1	4899	23926	H5	0.175307
CAAGACTGTCGAGCAA-1	1712	2914	H5	0.824447
CAAGAGGCAGAACTAA-1	2807	8213	H5	0.1898
CAAGAGGCAGGCTTGC-1	1445	2364	H5	0.691585
CAAGAGGGTAGGAGTC-1	1017	2550	H5	0.054505
CAAGAGGGTCCCACGA-1	4697	24406	H5	0.251235
CAAGAGGGTCGAAGCA-1	781	1351	H5	0.238873
CAAGAGGGTCTTCAAG-1	4439	15900	H5	0.282782
CAAGAGGGTGGGTATG-1	3715	11830	H5	0.22258
CAAGAGGTCAAATGAG-1	430	524	H5	0.283174
CAAGCTAAGCGATGAC-1	3109	10107	H5	0.0712185
CAAGCTACAGAGGTTG-1	482	718	H5	0.164144
CAAGCTAGTCGTATGT-1	3762	9943	H5	0.056104
CAAGCTAGTGCATACT-1	522	649	H5	0.870356
CAAGGGAAGCCTGAGA-1	339	471	H5	0.00211864
CAAGGGACAAAGGTTA-1	4267	16024	H5	0.23597
CAAGGGACATTGCCTC-1	338	451	H5	0.911063
CAAGGGAGTTGGTAGG-1	4066	14807	H5	0.174316
CAAGGGATCATCGCCT-1	4779	16231	H5	0.185926
CAAGGGATCCCTCTCC-1	535	776	H5	0.0455105
CAAGGGATCCCTTGTG-1	270	351	H5	0.925887
CAATACGAGCGCACAA-1	2667	5802	H5	0.48664
CAATACGCAAGCGCAA-1	190	651	H5	0.00610687
CAATACGGTACGATTC-1	1890	3721	H5	0.580543
CAATACGGTCGAGATG-1	4822	18854	H5	0.155173
CAATCGAAGGCATGGT-1	464	713	H5	0.00972222
CAATCGAAGGCCTGCT-1	4406	16746	H5	0.166409
CAATCGACAACGCCCA-1	6829	40723	H5	0.133332
CAATCGACAGCAGTGA-1	1944	4756	H5	0.091673
CAATCGAGTAAGTTGA-1	1566	2782	H5	0.521747
CAATCGAGTACGCTAT-1	4519	17944	H5	0.206264
CAATGACCAATAGGAT-1	330	443	H5	0.0155556
CAATGACCACAACCGC-1	5911	26245	H5	0.217128
CAATGACCACATAGCT-1	5119	19714	H5	0.194393
CAATGACCACATGAAA-1	531	825	H5	0.0060241
CAATGACCAGGTGGAT-1	3642	16609	H5	0.205007
CAATTTCAGACAGCTG-1	8055	61754	H5	0.131009
CAATTTCAGTCACGAG-1	3429	9523	H5	0.20925
CAATTTCTCTCGTGGG-1	245	381	H5	0.0592593
CACAACAAGACTGAGC-1	1921	6611	H5	0.0558412
CACAACACAGTAACCT-1	5128	24656	H5	0.191262
CACAACAGTGAGTAAT-1	3926	13371	H5	0.249916
CACACAAAGACCTGGA-1	3931	15209	H5	0.215384
CACACAAAGATGACCG-1	2047	5102	H5	0.0569316
CACACAAAGCTACTAC-1	2652	7792	H5	0.0497561
CACACAAAGTAATTGG-1	4588	15535	H5	0.155477
CACACAAAGTACCGGA-1	7655	57461	H5	0.178894
CACACAACACTTGAAC-1	667	1225	H5	0.00809717
CACACAACAGTGCCTG-1	1165	1808	H5	0.650155
CACACAAGTAGTATAG-1	2828	6413	H5	0.311541
CACACAAGTGAGATTA-1	2017	4974	H5	0.0620404
CACACAAGTGCCCGTA-1	53	56	H5	0.889328
CACACAAGTTCGGTCG-1	5211	23668	H5	0.233748
CACACAATCAGAATAG-1	4580	24610	H5	0.224711
CACACAATCGCCGAAC-1	467	550	H5	0.847561
CACAGATAGGTGAGCT-1	2762	5716	H5	0.684687
CACAGATTCTAAGCGT-1	534	682	H5	0.786073
CACAGATTCTTGCAGA-1	885	1310	H5	0.0395894
CACAGGCAGACGACGT-1	4665	17883	H5	0.277309
CACAGGCAGGACTTCT-1	5030	24303	H5	0.300553
CACAGGCAGTGGACGT-1	827	1053	H5	0.873574
CACAGGCGTGGATTTC-1	470	637	H5	0.404673
CACAGGCTCGAGTACT-1	1361	2893	H5	0.10765
CACAGGCTCGTAGAGG-1	497	764	H5	0.00779221
CACATGACAGTGCCTG-1	4751	19280	H5	0.348781
CACATGAGTACTAAGA-1	2365	5794	H5	0.0503196
CACATGAGTCAGACGA-1	2027	3532	H5	0.600904
CACATGAGTGATCGTT-1	1708	3749	H5	0.0876126
CACATGAGTTGAATCC-1	5350	25172	H5	0.187921
CACATGATCATCACTT-1	206	252	H5	0.493976
CACATGATCATTACCT-1	4828	24486	H5	0.184805
CACCAAAAGAGTCTGG-1	3127	7473	H5	0.557365
CACCAAACACGCTATA-1	6569	36628	H5	0.120576
CACCAAAGTGGTCTAT-1	3935	10304	H5	0.221399
CACCGTTAGAAACCAT-1	1435	2549	H5	0.6757
CACCGTTAGCAATAGT-1	1012	2394	H5	0.0284091
CACCGTTAGCACTTTG-1	517	686	H5	0.927668
CACCGTTAGGCCTAGA-1	2955	6794	H5	0.550691
CACCGTTCAAATGCGG-1	2258	4758	H5	0.566074
CACCGTTCACAACATC-1	2846	6155	H5	0.364547
CACCGTTCACCAGTAT-1	2698	5419	H5	0.462027
CACCGTTCAGTTACCA-1	6651	37638	H5	0.0963916
CACCGTTGTAGACACG-1	2233	7114	H5	0.0504538
CACCGTTGTAGCCCTG-1	761	1462	H5	0.187326
CACCGTTGTAGTTCCA-1	1504	2478	H5	0.62943
CACGAATAGTAAGACT-1	2653	6375	H5	0.225207
CACGAATCAACAAGTA-1	2734	7013	H5	0.0585313
CACGAATGTCTTACTT-1	1070	1713	H5	0.00174825
CACGAATGTGTCACAT-1	1713	3369	H5	0.0327304
CACGAATTCCACGTAA-1	4464	18310	H5	0.198231
CACGAATTCTCATGCC-1	6131	28070	H5	0.0524895
CACGGGTCACAGAGAC-1	5325	31026	H5	0.19968
CACGGGTCATGTCGTA-1	2795	6937	H5	0.399082
CACGGGTGTCCGACGT-1	2181	7116	H5	0.0541008
CACGGGTTCCTTCGAC-1	4871	15971	H5	0.221572
CACGTGGAGTCCGCGT-1	3187	11813	H5	0.0472619
CACGTGGAGTGCCTCG-1	5120	21207	H5	0.300376
CACGTGGCAAGTGGTG-1	2717	5959	H5	0.0476267
CACGTGGCAGGAGGAG-1	340	689	H5	0.0457064
CACGTGGGTCACTAGT-1	1645	2747	H5	0.55836
CACGTGGGTCGTCATA-1	1686	5027	H5	0.0233146
CACGTGGGTTTGAACC-1	4676	20158	H5	0.280996
CACGTGGTCATGGATC-1	1079	1687	H5	0.0310167
CACGTGGTCCCAGGAC-1	1931	4689	H5	0.0705649
CACGTGGTCGGAGTGA-1	4163	15617	H5	0.277726
CACGTGGTCGGTCAGC-1	489	1168	H5	0.141807
CACGTTCAGAATTTGG-1	323	433	H5	0.0136674
CACGTTCAGTTAGTGA-1	1519	3615	H5	0.117
CACGTTCTCGACATAC-1	1167	2770	H5	0.0603799
CACGTTCTCTGTCCCA-1	1756	8800	H5	0.0823775
CACGTTCTCTGTGCAA-1	4409	13529	H5	0.171981
CACTAAGAGATAACAC-1	1020	1458	H5	0.117433
CACTAAGAGGTGCCTC-1	4183	12740	H5	0.366484
CACTAAGCATAACAGA-1	5510	27440	H5	0.164942
CACTAAGGTACAGAGC-1	1687	2736	H5	0.526234
CACTAAGTCACGGACC-1	2717	8687	H5	0.0609664
CACTAAGTCTTAATCC-1	1028	2390	H5	0.0667708
CACTGAACAGATCACT-1	2978	10050	H5	0.0552735
CACTGAACATCTTAGG-1	2147	6437	H5	0.0724784
CACTGAAGTTTGACAC-1	3164	8821	H5	0.45061
CACTGAATCCACACAA-1	469	656	H5	0.0105581
CACTGAATCCACATAG-1	2337	5476	H5	0.427137
CACTGAATCTCGTTTA-1	2230	6049	H5	0.0612973
CACTGAATCTGGCTGG-1	2731	8260	H5	0.0572929
CACTGAATCTTTGGAG-1	978	1876	H5	0.0568125
CACTGGGAGCCTGTGC-1	1125	2043	H5	0.159605
CACTGGGCAAGTGGCA-1	4437	17919	H5	0.182975
CACTGGGCATGGCACC-1	5360	25066	H5	0.192747
CACTGGGGTAACATCC-1	5361	19464	H5	0.202459
CACTGTCAGCAGGCTA-1	5533	25690	H5	0.15845
CACTGTCCAACGACTT-1	4992	20058	H5	0.327229
CACTGTCCATGAGAAT-1	2598	5398	H5	0.361335
CACTGTCGTAGCGCCT-1	4629	22660	H5	0.154856
CACTGTCGTCACCTTC-1	532	1072	H5	0.099916
CACTTCGAGGATCATA-1	3123	10267	H5	0.247949
CACTTCGGTTAAGGGC-1	850	1267	H5	0.706305
CACTTCGTCTAAGCGT-1	1507	2597	H5	0.222222
CAGAGCCAGTTGCGCC-1	501	784	H5	0.00381194
CAGAGCCCACAATCTG-1	3071	7969	H5	0.059372
CAGAGCCGTAGTCTGT-1	348	415	H5	0.94346
CAGAGCCTCATCACCC-1	944	1572	H5	0.21596
CAGATACAGAGGCGGA-1	6369	37569	H5	0.220948
CAGATACAGTGGATTA-1	543	1534	H5	0.00840336
CAGATACCAATAACGA-1	269	370	H5	0.916119
CAGATACGTCTTGAAC-1	2274	6006	H5	0.0531294
CAGATACTCGTCGCTT-1	3915	14159	H5	0.249258
CAGATCAAGCACTGGA-1	3225	10998	H5	0.0540982
CAGATCACAATGCAGG-1	1028	1593	H5	0.0860585
CAGATCACACCAGCGT-1	419	761	H5	0.145903
CAGATCAGTCCAGGTC-1	4253	12894	H5	0.296525
CAGATCAGTTAAACAG-1	4805	17846	H5	0.21759
CAGATCATCATTCATC-1	358	487	H5	0.0279441
CAGATCATCCGCTTAC-1	271	338	H5	0.950447
CAGATTGAGCACCGAA-1	2887	6522	H5	0.0584669
CAGATTGCACTGCATA-1	813	1223	H5	0.00325998
CAGATTGCATGTTCAG-1	2134	6064	H5	0.0366958
CAGATTGGTCTAATCG-1	1862	3895	H5	0.627273
CAGATTGGTGTGTACT-1	4172	11742	H5	0.223361
CAGATTGGTGTTTCTT-1	2051	6452	H5	0.0632985
CAGATTGTCAGGTGTT-1	1898	3791	H5	0.629423
CAGCAATAGGTCATTC-1	2449	6442	H5	0.0483085
CAGCAATGTTAGAAAC-1	5421	25136	H5	0.148077
CAGCAATTCATCCCGT-1	4259	17602	H5	0.198306
CAGCAATTCCGAGATT-1	1560	2560	H5	0.776575
CAGCACGAGCGGCTCT-1	3450	11846	H5	0.307697
CAGCACGAGGTATCTC-1	4325	16855	H5	0.247511
CAGCACGAGTCACGAG-1	2800	6376	H5	0.475313
CAGCACGAGTCTGGTT-1	4266	15854	H5	0.167288
CAGCACGCACGGTGTC-1	7156	41109	H5	0.203731
CAGCACGGTCACATTG-1	4295	19133	H5	0.15168
CAGCACGTCCCAAGCG-1	2958	7797	H5	0.48306
CAGCACGTCCTGGTCT-1	2308	7164	H5	0.0368379
CAGCACGTCGCTAGCG-1	4500	18828	H5	0.154785
CAGCAGCAGCGATGAC-1	332	441	H5	0.867329
CAGCAGCGTTCCGCAG-1	1314	5511	H5	0.0503188
CAGCAGCTCCTAACAG-1	6766	38668	H5	0.234873
CAGCCAGCACATCATG-1	1965	4337	H5	0.100954
CAGCCAGCAGGGATAC-1	2341	5105	H5	0.478176
CAGCCAGCATTCTGTT-1	1334	2241	H5	0.456727
CAGCCAGGTAGGCAAC-1	3133	7203	H5	0.258646
CAGCCAGGTGACGTCC-1	4860	21049	H5	0.326734
CAGCCAGGTGGATCGA-1	5974	36375	H5	0.185367
CAGCCAGGTTACGATC-1	4388	21000	H5	0.128378
CAGCCAGTCATAGGCT-1	439	649	H5	0.830902
CAGCCAGTCCAACCAA-1	5116	17628	H5	0.0493448
CAGCCAGTCTATGCCC-1	4373	17810	H5	0.246871
CAGCGTGAGAATAACC-1	2082	4378	H5	0.0759814
CAGCGTGAGCTCACTA-1	914	2878	H5	0.0460723
CAGCGTGCAAGGCCTC-1	2078	4573	H5	0.101748
CAGCGTGCAGAGCTAG-1	341	428	H5	0.0614035
CAGCGTGGTATCCCTC-1	343	521	H5	0.00761905
CAGCGTGTCGATTCCC-1	5222	24606	H5	0.328237
CAGCGTGTCGGTCAGC-1	937	1814	H5	0.0462671
CAGGCCAAGGCTAAAT-1	4420	19753	H5	0.206261
CAGGCCAAGGCTGTAG-1	4267	15366	H5	0.177849
CAGGCCACAACGGTAG-1	406	539	H5	0.239774
CAGGCCAGTACAGGTG-1	5251	27139	H5	0.180907
CAGGCCAGTTACTCAG-1	424	612	H5	0.0555556
CAGGCCATCCGTTGGG-1	1003	1447	H5	0.20929
CAGGCCATCGGTGTTA-1	183	1816	H5	0.00274574
CAGGGCTAGATTAGTG-1	4410	16549	H5	0.224181
CAGGGCTAGCTGAAAT-1	5255	24092	H5	0.119026
CAGGGCTAGTTACGGG-1	620	1078	H5	0.0690846
CAGGGCTCAATTCGTG-1	663	1010	H5	0.0949821
CAGGGCTCACGAAAGC-1	2458	7546	H5	0.0685101
CAGGGCTCATGCTGCG-1	1276	2051	H5	0.595224
CAGGGCTTCTGTTGGA-1	2124	4656	H5	0.521283
CAGGTATCAAGTGGCA-1	365	477	H5	0.00831601
CAGGTATGTGAGATTA-1	818	1556	H5	0.0436386
CAGGTATGTTAACCTG-1	1432	2498	H5	0.619323
CAGGTATGTTGGGACA-1	1265	2388	H5	0.0737005
CAGGTATGTTGTGCCG-1	4624	19486	H5	0.177875
CAGGTATTCAGTAGGG-1	1289	4029	H5	0.0974462
CAGGTATTCCGAACGC-1	2645	5830	H5	0.560266
CAGGTATTCCTCTTTC-1	4168	16678	H5	0.172595
CAGTGCGAGAGTCAGC-1	1429	2268	H5	0.793818
CAGTGCGAGCGACTTT-1	1250	1902	H5	0.75244
CAGTGCGAGCGCCGTT-1	1554	3259	H5	0.0901731
CAGTGCGAGGGTAGCT-1	3495	12634	H5	0.254235
CAGTGCGCAGAGCCCT-1	1800	3982	H5	0.257505
CAGTGCGGTAAGTCAA-1	2324	6013	H5	0.0784674
CAGTGCGGTGGCCACT-1	5199	22500	H5	0.152159
CAGTGCGGTTGCTCCT-1	4737	23607	H5	0.139342
CAGTGCGTCCTTTAGT-1	1429	2155	H5	0.66143
CAGTGCGTCTATCGTT-1	1443	2805	H5	0.0827338
CAGTTAGGTCCAAATC-1	361	505	H5	0.0117417
CAGTTAGTCCCGAGGT-1	2411	5347	H5	0.0090808
CAGTTAGTCCTCTAAT-1	831	2230	H5	0.172542
CAGTTAGTCCTCTCGA-1	1226	2156	H5	0.701344
CAGTTCCGTGAGAACC-1	4731	20088	H5	0.190261
CAGTTCCTCCAACTAG-1	4858	16909	H5	0.191189
CAGTTCCTCCGAACGC-1	8013	54314	H5	0.181599
CAGTTCCTCGTCGATA-1	2344	7328	H5	0.0542075
CATAAGCAGCCAGAGT-1	322	473	H5	0.900776
CATAAGCAGCCTGTGC-1	240	293	H5	0.845952
CATAAGCAGCTGTCCG-1	4813	18581	H5	0.1903
CATAAGCAGTGACCTT-1	1425	3215	H5	0.0604909
CATAAGCAGTGATTCC-1	2234	3882	H5	0.55497
CATAAGCCATCCGGCA-1	4906	16692	H5	0.0502959
CATAAGCGTATTGGCT-1	1915	10015	H5	0.0251144
CATAAGCGTCGCATCG-1	1638	2820	H5	0.655341
CATACAGAGAGTGAAG-1	6206	31176	H5	0.151512
CATACAGAGCAGGGAG-1	2279	4309	H5	0.314508
CATACAGCATATCTCT-1	158	204	H5	0.670436
CATACAGGTCGTGGTC-1	3571	10872	H5	0.352163
CATACAGTCCGTGGCA-1	2035	4696	H5	0.0609878
CATACCCAGCTATCTG-1	857	1308	H5	0.00456621
CATACCCAGGAGATAG-1	319	421	H5	0.00472813
CATACCCCAACACGAG-1	5001	19029	H5	0.0805025
CATACCCCACGGGTAA-1	1930	4034	H5	0.122662
CATACCCCACGGTGAA-1	2640	9575	H5	0.0439341
CATACCCCATCATGAC-1	4219	15397	H5	0.243799
CATACCCCATCGATCA-1	7307	54264	H5	0.137311
CATACCCGTACAACGG-1	4529	18268	H5	0.145397
CATACCCGTCGCATTA-1	2300	6267	H5	0.0683812
CATACCCTCGCTTTAT-1	5650	22839	H5	0.025432
CATACCCTCTGAATGC-1	6465	29873	H5	0.0362305
CATACTTAGACAACTA-1	4494	15786	H5	0.230252
CATACTTAGCTTGTTG-1	2476	8891	H5	0.0527381
CATACTTCAGATTCGT-1	1933	3853	H5	0.0233207
CATACTTCAGGTGGAT-1	5949	31467	H5	0.112355
CATACTTGTAAGCAAT-1	713	1246	H5	0.00240192
CATACTTGTCTGTGGC-1	4520	21801	H5	0.221838
CATACTTGTGTTCAGT-1	6050	37424	H5	0.273645
CATACTTGTTTAGACC-1	4005	15399	H5	0.186658
CATACTTTCGAATGCT-1	4397	13529	H5	0.342965
CATACTTTCGGCTGGT-1	1605	2609	H5	0.592025
CATAGACAGCCTGAGA-1	1460	2995	H5	0.0495081
CATAGACAGGTTTACC-1	1115	1889	H5	0.340893
CATAGACAGTCGGGAT-1	5353	25307	H5	0.2362
CATAGACCAAATGGTA-1	1456	3010	H5	0.060256
CATAGACTCAACTCTT-1	3082	9903	H5	0.0472388
CATAGACTCGGAAACG-1	300	437	H5	0.911842
CATCAAGAGAGCCCAA-1	1293	1820	H5	0.793064
CATCAAGCAGACATCT-1	2743	6622	H5	0.355398
CATCAAGCAGTATGAA-1	1913	4596	H5	0.0772937
CATCAAGCATCTTTCA-1	439	566	H5	0.00527241
CATCAAGTCAGCGCGT-1	971	1231	H5	0.792026
CATCAAGTCATCGCCT-1	3009	8060	H5	0.462021
CATCAAGTCTGAGCAT-1	370	519	H5	0.00383877
CATCCACAGCACTAAA-1	356	485	H5	0.0280561
CATCCACAGGTCGTAG-1	380	591	H5	0.0559105
CATCCACCAGGTGAGT-1	1160	1511	H5	0.880525
CATCCACCATGACTGT-1	3772	11744	H5	0.349435
CATCCACCATGGGTCC-1	270	393	H5	0.218688
CATCCACCATGGTACT-1	5148	19618	H5	0.250907
CATCCACGTCAGTCCG-1	2138	3657	H5	0.4353
CATCCACGTTACTCAG-1	2507	6400	H5	0.079931
CATCCACGTTCAAGTC-1	4886	21358	H5	0.17156
CATCCACTCATGTCTT-1	5968	28975	H5	0.114591
CATCCACTCTAGCCAA-1	7187	48369	H5	0.137531
CATCCCAAGCGAACTG-1	1744	3413	H5	0.0301222
CATCCCAAGTAGGAAG-1	1944	4544	H5	0.0875502
CATCCCACACTTGTGA-1	377	558	H5	0.00534759
CATCCCACAGAACTAA-1	926	1547	H5	0.448485
CATCCCAGTCGTTGCG-1	5187	24771	H5	0.245844
CATCCCAGTGCGAACA-1	5375	24875	H5	0.131035
CATCCCAGTTGCAACT-1	3964	12238	H5	0.267405
CATCCCAGTTTACCTT-1	2912	6583	H5	0.0635846
CATCCCATCATCGCAA-1	5172	20836	H5	0.146415
CATCCCATCCTTCTTC-1	6204	28231	H5	0.0507078
CATCCCATCGTGGGAA-1	5054	21327	H5	0.170252
CATCCGTAGAGCTGAC-1	1290	2050	H5	0.657649
CATCCGTAGCCTTTGA-1	295	393	H5	0.916737
CATCCGTCACGACAGA-1	1403	3276	H5	0.08338
CATCCGTCAGAACTAA-1	1768	2688	H5	0.511539
CATCCGTGTACAGAGC-1	3121	9216	H5	0.209402
CATCCGTGTAGCTTGT-1	1481	3093	H5	0.163828
CATCCGTTCCATACTT-1	2327	5175	H5	0.0725806
CATCCGTTCGGTCATA-1	5341	24922	H5	0.141331
CATCGCTAGAGGATGA-1	2432	7066	H5	0.0549686
CATCGCTAGATGAACT-1	323	457	H5	0.00652174
CATCGCTCAAGTCGTT-1	6481	33688	H5	0.0392425
CATCGGGAGTTCTACG-1	4458	20159	H5	0.241259
CATCGGGCACTCAGAT-1	6189	35522	H5	0.128337
CATCGGGCACTGAATC-1	927	1250	H5	0.837641
CATCGGGCAGAGGCAT-1	3792	12620	H5	0.166502
CATCGGGCAGAGTCTT-1	4172	15117	H5	0.197739
CATCGGGTCACAACCA-1	237	305	H5	0.468641
CATCGGGTCACGATAC-1	4152	15787	H5	0.236088
CATCGTCAGGTAGATT-1	3219	7452	H5	0.354302
CATCGTCCAGCCGGTT-1	623	1352	H5	0.00952381
CATCGTCGTGGACAGT-1	4173	17148	H5	0.341475
CATCGTCGTGTGGTCC-1	1510	2413	H5	0.369974
CATCGTCTCCGGGACT-1	2132	4227	H5	0.0564732
CATGAGTAGGTAAGAG-1	2040	4667	H5	0.0641668
CATGAGTAGTTCGGTT-1	1529	3264	H5	0.070615
CATGAGTTCGACATAC-1	2182	5462	H5	0.418131
CATGCAATCAAGCTGT-1	2431	6364	H5	0.0525532
CATGCCTAGAGTCCGA-1	1626	3746	H5	0.0881207
CATGCCTTCGTCGATA-1	1410	2071	H5	0.752302
CATGCCTTCTGGCTGG-1	5839	26874	H5	0.141104
CATGCCTTCTTGGTGA-1	5251	22082	H5	0.140812
CATGCGGCAACTGAAA-1	1696	6521	H5	0.0689606
CATGCGGTCTACGCGG-1	5310	24357	H5	0.163392
CATGCTCAGAGCAAGA-1	3798	12641	H5	0.196887
CATGCTCCATTCTTCA-1	5187	21500	H5	0.111901
CATGGATAGTAACCGG-1	3185	9646	H5	0.0646757
CATGGATCAGTTCCAA-1	4182	17834	H5	0.203413
CATGGATTCGGTGTTA-1	1944	3758	H5	0.466117
CATGGTAAGCAATAGT-1	556	712	H5	0.0138504
CATGGTAAGCGACTTT-1	3819	12962	H5	0.193605
CATGGTAAGTCTAACC-1	4361	13617	H5	0.131624
CATGGTACATCCGAGC-1	4405	15082	H5	0.205374
CATGGTATCGTGCATA-1	806	1085	H5	0.00458716
CATGGTATCTACAGGT-1	203	255	H5	0.482759
CATTCATAGAGTTGTA-1	142	181	H5	0.959151
CATTCATAGCGTTAGG-1	1606	2900	H5	0.306718
CATTCATGTAATACCC-1	2094	5588	H5	0.192369
CATTCATGTAGCTGTT-1	1908	4662	H5	0.0694611
CATTCATTCACTGTTT-1	420	562	H5	0.86336
CATTCCGAGAATAACC-1	4639	20092	H5	0.149293
CATTCCGAGCACCGTC-1	20	391	H5	0.00255102
CATTCCGAGCTAGATA-1	1319	2547	H5	0.0432006
CATTCCGAGGTCCTGC-1	4563	18941	H5	0.160714
CATTCCGCAACCTATG-1	5584	24082	H5	0.183772
CATTCCGCACAATGCT-1	1622	3736	H5	0.0713398
CATTCCGTCGAGTACT-1	2232	5203	H5	0.0305571
CATTCCGTCGCAGAGA-1	4412	20368	H5	0.145817
CATTCTAAGCTTCATG-1	5474	28109	H5	0.227308
CATTCTACACGGTGCT-1	1639	2659	H5	0.554532
CATTCTACACGTAGAG-1	5046	23953	H5	0.200554
CATTCTAGTCCTACGG-1	5185	23216	H5	0.177204
CATTCTAGTCGTCGGT-1	1262	2211	H5	0.677462
CATTCTAGTTCAAGTC-1	1389	2693	H5	0.0426591
CATTCTAGTTCAGGTT-1	2558	6909	H5	0.0780624
CATTCTAGTTCTCGTC-1	547	909	H5	0.00438116
CATTGAGGTGCTCTTC-1	985	1582	H5	0.739674
CATTGAGGTTCGGTTA-1	1281	1798	H5	0.795751
CATTGAGTCTCCAAGA-1	4120	12501	H5	0.0266293
CATTGCCAGACTAGAT-1	4636	15659	H5	0.245313
CATTGCCAGAGTCCGA-1	4385	12640	H5	0.255726
CATTGCCCAGGAGACT-1	1512	2665	H5	0.629913
CATTGCCCATACACCA-1	948	1633	H5	0.0794814
CATTGCCCATCATTTC-1	4336	14584	H5	0.151649
CATTGCCGTACAAACA-1	5919	24635	H5	0.0338458
CATTGCCGTGATAGAT-1	7204	47273	H5	0.200943
CATTGCCTCAGCTTCC-1	293	381	H5	0.915031
CATTGCCTCGAGTGGA-1	4294	12610	H5	0.348825
CATTGCCTCTACGCGG-1	334	690	H5	0.0547945
CATTGCCTCTGTTGGA-1	7314	53365	H5	0.12331
CATTGTTAGAGCTTTC-1	6136	31965	H5	0.242536
CATTGTTAGGGTCAAC-1	3922	14031	H5	0.204862
CATTGTTGTACAATAG-1	693	1427	H5	0.0562169
CATTGTTGTACTCCGG-1	238	322	H5	0.902068
CATTTCAGTGGACTGA-1	215	256	H5	0.914496
CATTTCAGTGTTGATC-1	1769	3150	H5	0.549936
CCAAGCGAGAATTCAG-1	3108	8776	H5	0.259222
CCAAGCGAGGGCAAGG-1	269	345	H5	0.945916
CCAAGCGAGTTTCGGT-1	4586	19486	H5	0.247558
CCAAGCGCAAATGGTA-1	4380	17455	H5	0.196917
CCAAGCGCACGGCCAT-1	2943	7444	H5	0.494259
CCAAGCGCAGTAGAGC-1	1408	4721	H5	0.023174
CCAAGCGGTGGTCCCA-1	2950	7283	H5	0.142874
CCAAGCGGTTCCGCGA-1	461	640	H5	0.229844
CCAAGCGTCTACCACC-1	1807	4662	H5	0.0742653
CCAATGAAGCTCCACG-1	6606	34631	H5	0.140457
CCAATGACACAAACGG-1	5399	25179	H5	0.242327
CCAATGAGTATCGCTA-1	1052	1445	H5	0.755043
CCAATGAGTCAGCGTC-1	2382	6103	H5	0.0435668
CCAATGAGTCGTAATC-1	1096	1950	H5	0.219688
CCAATGAGTCTGCGCA-1	2510	8633	H5	0.0621401
CCAATGATCCGCAACG-1	4594	22263	H5	0.198567
CCAATGATCCTGATAG-1	2283	4119	H5	0.709848
CCAATGATCGATACGT-1	3103	12507	H5	0.0786062
CCAATGATCTCGCTCA-1	1525	2703	H5	0.10259
CCAATTTAGAGCTTTC-1	2374	4704	H5	0.53458
CCAATTTCACTTTAGG-1	2797	7986	H5	0.0481526
CCAATTTCAGCGACCT-1	262	354	H5	0.690559
CCAATTTGTCACAATC-1	5729	24962	H5	0.138826
CCAATTTGTTCGGCCA-1	2176	4448	H5	0.647934
CCAATTTTCGGTGCAC-1	1855	3574	H5	0.024297
CCACAAAAGTAAGAGG-1	4261	17151	H5	0.208354
CCACAAAAGTCGAATA-1	5391	27459	H5	0.220535
CCACAAACACAGAGAC-1	349	477	H5	0.00209205
CCACAAATCAAAGGAT-1	3057	11252	H5	0.229843
CCACAAATCAACGCTA-1	2362	6538	H5	0.424066
CCACAAATCCCGAACG-1	1473	2224	H5	0.607137
CCACAAATCTCGCCTA-1	3693	11125	H5	0.0440797
CCACACTAGACTACGG-1	746	1014	H5	0.283392
CCACACTAGGCAGCTA-1	5701	32944	H5	0.182085
CCACACTCAGGTTTAC-1	2638	6017	H5	0.0389714
CCACACTGTCAAAGAT-1	3698	11262	H5	0.31195
CCACACTTCTCTCCGA-1	3381	11638	H5	0.0404024
CCACCATAGAGTATAC-1	3346	12773	H5	0.0607398
CCACCATCACTTGTGA-1	3227	8618	H5	0.266553
CCACCATGTAGGTCAG-1	4364	14429	H5	0.294287
CCACCATGTTGCAAGG-1	1827	3347	H5	0.469992
CCACCATTCATTGCCC-1	345	476	H5	0.0165289
CCACGAGAGTGGTTCT-1	2259	6871	H5	0.0344295
CCACGAGCAAGTTCGT-1	5553	24728	H5	0.176749
CCACGAGCAGAAGCGT-1	353	450	H5	0.957016
CCACGAGGTGGCTTGC-1	442	550	H5	0
CCACGTTAGGTTACCT-1	431	555	H5	0.00537634
CCACGTTCAAGCCTGC-1	4323	16078	H5	0.180447
CCACGTTCAGGCACTC-1	3324	12251	H5	0.0427411
CCACGTTTCAGCTAGT-1	2768	7471	H5	0.343093
CCACGTTTCCAGCTCT-1	3683	10488	H5	0.564867
CCACGTTTCGCATAGT-1	3965	12631	H5	0.370903
CCACGTTTCGTTAGTG-1	398	532	H5	0.0274223
CCACTTGAGGTATTGA-1	500	686	H5	0.0324401
CCACTTGAGTGACACG-1	454	618	H5	0.865447
CCACTTGGTACTGCGC-1	1882	3791	H5	0.039767
CCACTTGGTGGCCACT-1	3069	7730	H5	0.251259
CCACTTGTCACTCACC-1	5170	21058	H5	0.193366
CCATAAGCAAACACGG-1	4500	13747	H5	0.0632368
CCATAAGCAGTAGAAT-1	1090	2956	H5	0.071608
CCATAAGTCAAGCCCG-1	5938	27758	H5	0.174974
CCATCACAGCGAGGAG-1	2546	5375	H5	0.0734356
CCATCACAGTGCGACA-1	1923	3432	H5	0.616021
CCATCACCACAAGTTC-1	402	537	H5	0.00371058
CCATCACCACGCTATA-1	5078	18074	H5	0.182579
CCATCACCAGCTGAAG-1	3756	14983	H5	0.203074
CCCAACTAGAGGCGTT-1	427	830	H5	0.192607
CCCAACTCATGGCTAT-1	240	312	H5	0.914801
CCCAACTGTATGAGGC-1	4691	22405	H5	0.224042
CCCAACTGTGGTCTTA-1	882	2210	H5	0.0690817
CCCAACTTCCACGTAA-1	6077	31381	H5	0.147279
CCCAACTTCGTCAACA-1	5616	25271	H5	0.148293
CCCATTGCATGGACAG-1	954	1871	H5	0.730248
CCCATTGGTACCTAGT-1	4823	22619	H5	0.192525
CCCATTGGTCAGTCTA-1	6353	35337	H5	0.153524
CCCATTGTCACGGGCT-1	304	455	H5	0.138258
CCCGAAGCACTGTCGG-1	260	307	H5	0.947957
CCCGAAGCATCTGTTT-1	4838	19410	H5	0.263098
CCCGAAGCATCTTTCA-1	4706	19413	H5	0.246741
CCCGAAGGTATGACAA-1	5167	18433	H5	0.229229
CCCGAAGGTCTGTGGC-1	4706	18989	H5	0.173241
CCCGAAGGTTAACAGA-1	435	585	H5	0.0409836
CCCGAAGTCAACCTCC-1	4601	19952	H5	0.161822
CCCGAAGTCTGTCCCA-1	1696	2939	H5	0.656458
CCCGGAAAGAGCATTA-1	839	1304	H5	0.663918
CCCGGAAAGCTGGAGT-1	2112	5055	H5	0.0934362
CCCGGAAAGGACAAGA-1	3789	14716	H5	0.215314
CCCGGAAAGTCACAGG-1	1232	2418	H5	0.0646035
CCCGGAATCAAAGGTA-1	1527	2683	H5	0.0631983
CCCGGAATCGATTTCT-1	5463	26943	H5	0.117144
CCCTAACAGCCTTGAT-1	1083	1687	H5	0.642812
CCCTAACCAACGGTAG-1	5819	27184	H5	0.136495
CCCTAACGTCATATGC-1	2602	4563	H5	0.562386
CCCTAACGTTTGAACC-1	1502	2607	H5	0.599231
CCCTAACTCCAACCAA-1	1070	2285	H5	0.0557851
CCCTAACTCCGTAATG-1	2407	7672	H5	0.0457711
CCCTAACTCGACCTAA-1	3714	12212	H5	0.460339
CCCTAACTCTCCGAAA-1	479	1012	H5	0.00784314
CCCTAACTCTGATGGT-1	4795	21748	H5	0.173363
CCCTAACTCTTCCACG-1	3275	7432	H5	0.343695
CCCTCAAAGTGACACG-1	1867	4068	H5	0.051306
CCCTCAACATTCGGGC-1	2018	3948	H5	0.493911
CCCTCAATCGTGTGGC-1	2920	6470	H5	0.471319
CCCTCAATCTGTTCAT-1	1222	2885	H5	0.0919106
CCCTCTCCACGTAACT-1	2086	3856	H5	0.467256
CCCTCTCCATGCGGTC-1	5279	22926	H5	0.205861
CCCTCTCGTTCGTAAC-1	4947	17618	H5	0.196662
CCCTCTCTCCTTGGAA-1	2280	5769	H5	0.0556556
CCCTGATAGACCGTTT-1	2594	5614	H5	0.636611
CCCTGATAGGACTGGT-1	712	874	H5	0.764103
CCCTGATAGGGATCTG-1	1462	5356	H5	0.0456165
CCCTGATAGGTTCTTG-1	381	520	H5	0.00952381
CCCTGATAGTTTCAGC-1	588	827	H5	0.00361446
CCCTGATCAGCGGTCT-1	5163	18133	H5	0.0257361
CCCTGATCAGTTAGGG-1	2962	6772	H5	0.366629
CCCTGATGTATCGCAT-1	1505	2517	H5	0.625614
CCCTGATTCTTTGCGC-1	5001	23736	H5	0.277003
CCCTTAGCACGACGCT-1	5301	18639	H5	0.0233691
CCCTTAGCAGTTGCGC-1	6073	28789	H5	0.137847
CCCTTAGGTACCCAGC-1	4052	11928	H5	0.202034
CCCTTAGGTAGGCTCC-1	1127	3472	H5	0.0638986
CCCTTAGGTGCTGATT-1	1738	2986	H5	0.580146
CCCTTAGTCCTCATAT-1	330	449	H5	0.00443459
CCCTTAGTCTGCCTGT-1	6310	29058	H5	0.137822
CCGAACGAGAGGCGTT-1	4037	15685	H5	0.327026
CCGAACGAGGTGCCTC-1	6371	33038	H5	0.124473
CCGAACGCATATACCG-1	1062	1901	H5	0.0767363
CCGAACGCATGACTTG-1	4788	22245	H5	0.196583
CCGAACGGTGACTCTA-1	1745	3705	H5	0.405106
CCGAACGTCCGACAGC-1	1649	4088	H5	0.0819672
CCGATCTAGCATTGTC-1	696	1187	H5	0.0876249
CCGATCTAGTGGAAGA-1	1864	3782	H5	0.497742
CCGATCTCAAAGGAGA-1	779	1553	H5	0.106958
CCGATCTGTTTCGTGA-1	832	1407	H5	0.0147059
CCGATGGAGTGGTTAA-1	5451	26894	H5	0.245949
CCGATGGCAACTTGCA-1	4721	18331	H5	0.189683
CCGATGGCACCAGCGT-1	3989	11757	H5	0.0746163
CCGATGGCAGTTGAAA-1	5128	20253	H5	0.151458
CCGATGGGTCTCAGAT-1	5469	25697	H5	0.248098
CCGATGGTCGATGCAT-1	162	200	H5	0.678457
CCGATGGTCGGAGCAA-1	2274	8246	H5	0.0362319
CCGCAAGAGCAACTCT-1	3081	8846	H5	0.475855
CCGGACAAGCGCATCC-1	3139	8226	H5	0.248493
CCGGACACACTTCATT-1	607	862	H5	0.217786
CCGGACAGTTCGATTG-1	4668	19922	H5	0.280664
CCGGACATCGACGATT-1	2007	3875	H5	0.534255
CCGGGTAAGGTATTGA-1	1473	2332	H5	0.766823
CCGGGTATCTGTGCTC-1	575	804	H5	0.012285
CCGGTAGAGATAGGGA-1	1588	3119	H5	0.419181
CCGGTAGCAGTATACC-1	444	990	H5	0.0704225
CCGGTAGGTATCCTCC-1	2047	4243	H5	0.328108
CCGGTAGGTCTAACTG-1	4728	19169	H5	0.181092
CCGGTAGGTGCTTCAA-1	5491	25262	H5	0.0432873
CCGGTAGGTTCTGACA-1	601	1033	H5	0.00385728
CCGGTGAAGGCTAACG-1	2659	5325	H5	0.644479
CCGGTGAAGGTCGAGT-1	3958	13999	H5	0.269287
CCGGTGACACGGATCC-1	2240	4589	H5	0.280495
CCGGTGACAGATTCGT-1	1067	1756	H5	0.756145
CCGGTGATCACCTCAC-1	425	682	H5	0.00727802
CCGTAGGAGCTGCGAA-1	239	331	H5	0.941509
CCGTAGGAGTGGTGGT-1	1601	2713	H5	0.60521
CCGTAGGCAGCCGTCA-1	1640	3846	H5	0.0580456
CCGTAGGGTAACATGA-1	6383	38552	H5	0.175852
CCGTAGGGTATGACAA-1	4157	12679	H5	0.35669
CCGTAGGTCATTATCC-1	1851	4425	H5	0.0767786
CCGTGAGAGATGTTCC-1	812	2223	H5	0.0632111
CCGTGAGGTGGATGAC-1	2449	5705	H5	0.360928
CCGTGAGTCCGGCAGT-1	2214	6195	H5	0.0753731
CCGTGAGTCCTGCCAT-1	5267	25888	H5	0.231673
CCGTTCAAGACGACGT-1	1762	2933	H5	0.559808
CCGTTCAAGACTAAGT-1	5011	20910	H5	0.145065
CCGTTCAAGACTAGAT-1	1395	2413	H5	0.0986179
CCGTTCAGTAGCGATG-1	2162	3922	H5	0.638758
CCGTTCATCATGAGAA-1	3288	10776	H5	0.159438
CCTAACCAGGTGGGTT-1	3285	11170	H5	0.0604761
CCTAACCCACAATGCT-1	6911	39132	H5	0.118748
CCTAACCGTCACTACA-1	6348	31146	H5	0.195506
CCTAACCGTCCCTGAG-1	1160	2430	H5	0.028777
CCTAACCGTGAGTGAC-1	4053	13329	H5	0.182019
CCTAACCTCAGTAGGG-1	2729	5992	H5	0.44068
CCTAACCTCTGAGCAT-1	4038	10388	H5	0.0297936
CCTAACCTCTTTGGAG-1	434	501	H5	0.871867
CCTAAGAGTGGTTCTA-1	2301	5910	H5	0.0982606
CCTACGTGTCAACCTA-1	5377	32014	H5	0.0855755
CCTACGTGTCCATAGT-1	2980	7347	H5	0.258104
CCTACGTGTGGATGAC-1	4068	13253	H5	0.374357
CCTACGTTCGCTTAAG-1	2447	5514	H5	0.531083
CCTACGTTCTGGACTA-1	5384	23068	H5	0.256542
CCTATCGAGAGGGTGG-1	3450	14119	H5	0.352963
CCTATCGAGCTACTGT-1	3647	9502	H5	0.260199
CCTATCGAGTCTTCCC-1	199	249	H5	0.749245
CCTATCGCAAGGTCAG-1	904	1901	H5	0.0556384
CCTATCGCATATCGGT-1	6583	40388	H5	0.147591
CCTATCGGTACTCCGG-1	4575	17964	H5	0.202238
CCTATCGTCAGCTCTC-1	5474	28453	H5	0.203555
CCTATCGTCAGGTGTT-1	2009	4936	H5	0.0864335
CCTATCGTCATCACTT-1	2163	4506	H5	0.248875
CCTATCGTCGACATCA-1	282	399	H5	0.650919
CCTCAACAGCCGATCC-1	5536	25167	H5	0.167124
CCTCAACAGCGGACAT-1	1799	4452	H5	0.565064
CCTCAACAGTAAACTG-1	3456	12436	H5	0.162953
CCTCAACCACCTGAAT-1	3188	11923	H5	0.196293
CCTCACAAGGCTGGAT-1	3928	12918	H5	0.223211
CCTCACAAGTCGCCAC-1	2334	9186	H5	0.0427261
CCTCACACAGCTGTAT-1	3990	17336	H5	0.161134
CCTCACACATGATCTG-1	4657	19571	H5	0.130564
CCTCACAGTAAGATCA-1	185	231	H5	0.670471
CCTCACAGTACTTCCC-1	1985	4238	H5	0.0368182
[truncated: 25,095 more rows]
