# Supplementary material for: Single-cell RNA sequencing reveals spatiotemporal heterogeneity and malignant progression in pancreatic neuroendocrine tumor
Source: Int J Biol Sci. 2021 Aug 28;17(14):3760–75. doi: 10.7150/ijbs.61717 (PMC8495381; doi:10.7150/ijbs.61717)
Supplement: Supplementary file 3 — Supplementary table 2. [file ijbsv17p3760s3.xlsx]

## Sheet: CNV_cells
Supplementary Table S2. List of CNV results of each cell, Related to Figure 2
CellName	cnv_corr	cnv_meanSquare	Sample Source
AGTCATGAGAGCAGAA.4	0.252145	0.0460503	T1
CCACAAAGTACTCCCT.4	0.220431	0.0300275	T1
GTTATGGGTCCAAATC.4	0.284419	0.0244344	T1
ATTTACCGTCGGAACA.4	0.230041	0.0375666	T1
CTGTCGTGTGCCTACG.4	0.162393	0.0310712	T1
GAATCACGTGCCTATA.4	0.220846	0.0195981	T1
CTCTGGTCAATACCCA.4	0.154172	0.0523054	T1
TTTCAGTGTCCCTGAG.4	0.187315	0.0406774	T1
TCGAAGTGTAGTTCCA.4	0.301259	0.0429768	T1
GTGTTAGCACCCAATA.4	0.346168	0.0442941	T1
TCTTTGAAGAGCCTGA.4	0.0959428	0.0309369	T1
CCCTCTCGTCATGACT.4	0.0969546	0.0597286	T1
AATCGTGTCTGAGGCC.4	0.0912162	0.0441732	T1
TACGCTCCAGGTTTAC.4	0.0974902	0.0315966	T1
AAAGGATCATGGGATG.4	0.0556823	0.0263995	T1
AGAACCTGTCGAAACG.4	-0.0435774	0.0264501	T1
CCTCTAGCATACCACA.4	0.0551946	0.0577619	T1
CGTTAGAGTATACGGG.4	0.00146246	0.063604	T1
GTGTAACAGCTAATCC.4	0.222253	0.0648959	T1
ATACCGAGTCCACAGC.4	0.204858	0.0446726	T1
TGTAAGCAGGTACTGG.4	-0.0419193	0.0425811	T1
GGGCCATAGTCTGTAC.4	0.279516	0.0518775	T1
CTCTCGAAGACATCCT.4	0.209594	0.0349557	T1
GAGGCCTGTTTGGAGG.4	0.0651597	0.0270244	T1
AAGTGAACAATGGGTG.4	0.186075	0.0493334	T1
GGGTGTCTCCCTCGAT.4	0.126492	0.0449702	T1
GCGTGCACATTGAAAG.4	0.298582	0.0538283	T1
GCCAGTGAGCAGCCCT.4	0.233779	0.0565535	T1
TTTCATGAGTGCGCTC.4	0.287682	0.043467	T1
CAAAGAATCATCACCC.4	0.140879	0.0366731	T1
GGGAGATTCCTTACCG.4	0.258847	0.0460784	T1
TCACGCTAGCTCATAC.4	0.219963	0.0397232	T1
TGAACGTGTCCATCTC.4	0.209372	0.0476371	T1
AGCGATTAGGTTTGAA.4	0.237267	0.0509057	T1
CAGGCCAAGGAAGTAG.4	0.25316	0.0411651	T1
TTCCAATAGAGGGTCT.4	0.185314	0.0417538	T1
CTGTGGGTCCACAGCG.4	0.139943	0.0419619	T1
CGCAGGTTCTGAGGCC.4	0.164529	0.032435	T1
GAATCACCATACAGGG.4	0.109644	0.0337195	T1
CGTGATACAACCGTGC.4	0.176859	0.0590427	T1
GACTTCCTCCAGCAAT.4	0.175036	0.0884499	T1
AGAACAACACATACTG.4	0.332704	0.0579991	T1
CTTTCGGTCTGCTTAT.4	0.148088	0.0471115	T1
CTCCCAACACGTACAT.4	0.145346	0.0581046	T1
AAGACAACATACCACA.4	0.167531	0.0419198	T1
GAAGAATAGCCATTCA.4	0.16963	0.0436238	T1
CGGCAGTAGCACCAGA.4	0.249559	0.0387755	T1
GAGCTGCGTTATCTTC.4	0.169237	0.0419403	T1
CAGAGCCTCTCCGTGT.4	0.20318	0.0545728	T1
TTCCGTGGTGTGTTTG.4	0.203615	0.0526742	T1
AGCTCAAGTTAGGACG.4	0.323636	0.0406128	T1
TGTCCACAGTTTGAGA.4	0.131142	0.0371158	T1
TACCGAACAGAAGCGT.4	0.253732	0.0414134	T1
AGGACGAAGACATAGT.4	0.26238	0.0378717	T1
AGGACGATCGTGTGAT.4	0.276743	0.0265261	T1
TCGCACTTCGGTGAAG.4	0.20162	0.0229889	T1
TGTCCCAGTCGCTTGG.4	0.163347	0.0551603	T1
AGACAAAGTGGCAACA.4	0.333746	0.0523532	T1
GGTTGTACAGCGTTGC.4	0.172946	0.0411012	T1
ATCCCTGAGTTAGTGA.4	0.23961	0.0822719	T1
TAACTTCCATGTAACC.4	0.227322	0.0785117	T1
CTGAGCGAGCAACAGC.4	0.122001	0.0727438	T1
TCATTACAGCCACAAG.4	0.0711742	0.0736844	T1
TTCACCGCATGGAACG.4	0.180769	0.062084	T1
GGCAGTCCAATCAAGA.4	0.167824	0.0792595	T1
CGGGTGTTCACCTCAC.4	0.235656	0.0515666	T1
TGTCAGATCAAGCCCG.4	0.258505	0.0498451	T1
TTTCACAGTAGACGTG.4	0.256382	0.0575196	T1
ATAGGCTCACAGGATG.4	0.23711	0.0627765	T1
TTGGATGAGGCGACAT.4	0.0383548	0.0525627	T1
ACAAAGATCTCTATGT.4	0.236301	0.049503	T1
GTGTAACTCGATTTCT.4	0.194332	0.0446768	T1
TGGAGGAAGGACAAGA.4	0.166976	0.0328156	T1
ATCATTCTCGATAACC.4	0.168795	0.0575874	T1
AACACACAGAACAAGG.4	0.241448	0.0542533	T1
AGGTGTTAGGCCCAAA.4	0.188035	0.0455865	T1
AACCACAAGGGATCTG.4	0.0587083	0.0697892	T1
AGCTTCCCACTGTGTA.4	0.268894	0.050386	T1
CCTACGTAGAAGGCTC.4	0.185934	0.0470905	T1
TCATATCGTGTTCGAT.4	0.175687	0.0661783	T1
GACCTTCAGCTCCCTT.4	0.0085666	0.0451834	T1
CCGGTGAGTCGTATTG.4	0.18173	0.0343587	T1
ACCCTCACAAGCTCTA.4	-0.00798069	0.0313359	T1
CTGAGCGGTCAGGTAG.4	0.154932	0.0304517	T1
CCCATTGCAATGACCT.4	0.144709	0.0714879	T1
TAAGCACAGGACTAAT.4	0.21756	0.0548203	T1
TTACCATTCCGTGTGG.4	0.121186	0.0580885	T1
ACGTACATCGGTCAGC.4	0.169343	0.0276589	T1
CGAGTTATCTCCCATG.4	0.161511	0.0279958	T1
TTCACCGGTGGAAGTC.4	0.160789	0.0360694	T1
AGGGTTTGTGACAGGT.4	0.231676	0.0355611	T1
GGGTTTAAGACTTCAC.4	0.0997589	0.036249	T1
TCAATTCGTGTTAACC.4	0.274508	0.0454282	T1
ATATCCTCATGAGATA.4	0.177579	0.0317523	T1
GGATGTTTCATCACAG.4	0.161468	0.0337921	T1
ACGGTCGCAGGGAGAG.4	0.337316	0.0438837	T1
AGGGCTCGTATGGAGC.4	0.156764	0.0414072	T1
CAACGGCAGTTTGCTG.4	0.220119	0.0386974	T1
AGAAATGAGTTGGAGC.4	0.143378	0.0366352	T1
GACCAATGTCGAACAG.4	0.238135	0.0253625	T1
TCACTCGAGTGGGAAA.4	0.125766	0.0402879	T1
TGTACAGCATGTCAGT.4	0.207347	0.0338306	T1
CATGGTACACTGGATT.4	0.215603	0.0299204	T1
AGGCCACAGAAGCTCG.4	0.198778	0.0233219	T1
CTTCTCTAGTTGAAAC.4	0.204118	0.0259274	T1
TGTGCGGTCGCGTAGC.4	0.0584832	0.0153284	T1
CTGCGAGTCTTAGGAC.4	0.113472	0.0218748	T1
GTAATGCCACGGCTAC.4	0.100374	0.0168514	T1
AGGTTACTCGACGATT.4	0.0948226	0.0250292	T1
ACGTCCTCAGTGGCTC.4	0.0935663	0.0233264	T1
TCCTTCTAGGACTTCT.4	0.070133	0.026185	T1
TGACCCTTCCACTAGA.4	0.0384612	0.0230711	T1
TGATTCTTCGCACGAC.4	0.0954361	0.0153196	T1
CTCCCAAAGCTGCCAC.4	0.0567608	0.0123904	T1
TCCGATCAGACATACA.4	0.0960575	0.0193455	T1
TCACAAGTCGTTATCT.4	0.239953	0.0341819	T1
CAAGCTACACTAGTAC.4	0.207991	0.0229137	T1
ATCTCTACAGAAGCGT.4	0.257001	0.0120792	T1
CTTTCAATCGCATTAG.4	0.0937217	0.0109387	T1
TCGTAGAAGGTTCCGC.4	0.165463	0.0170751	T1
TTTCACAGTGATGTAA.4	0.213075	0.0167516	T1
CCCTCTCTCCCGATCT.4	-0.119029	0.010253	T1
GTATTGGGTACTTGTG.4	0.133174	0.0116711	T1
CTGTACCGTTTCGACA.4	0.118872	0.0386928	T1
AAAGGATTCGTTCTCG.4	0.150165	0.0256273	T1
AATGGCTCAATCGCCG.4	0.0493053	0.0334029	T1
AAACCCACAAGAGGTC.4	0.146223	0.0284419	T1
CGTGCTTCACCCTAGG.4	0.201808	0.0371721	T1
GTGGCGTGTTGACGGA.4	0.18628	0.0333751	T1
CGTTAGAGTCATCGCG.4	0.0896225	0.0296033	T1
AGCTTCCGTTGTTGAC.4	0.336704	0.0243072	T1
TCAGCCTAGAAGAGCA.4	0.173198	0.0232258	T1
GATTGGTGTAAGTTGA.4	0.307081	0.310356	T1
AGTCTCCTCACCGCTT.4	0.128481	0.0860984	T1
GTAAGTCTCTAGCCAA.4	0.11013	0.0796045	T1
GTGGGAAAGGTTTGAA.4	0.0698057	0.0716169	T1
TTGACCCTCAGTGTGT.4	0.115831	0.0609046	T1
GGTGAAGGTGACTAAA.4	0.218803	0.0985679	T1
TAACCAGCAAGATCCT.4	0.114588	0.0993236	T1
TGGATCACAACAAAGT.4	0.123431	0.120115	T1
CGCCAGACAGCCCACA.4	0.205145	0.119769	T1
TGAATCGGTTAAGTCC.4	0.249973	0.0925785	T1
ATCATTCTCGATTTCT.4	0.210526	0.0997804	T1
TGCGATAAGCGGTAAC.4	0.245891	0.119047	T1
CGAGTTAAGAGGGTGG.4	0.284838	0.122694	T1
CGCGTGACAGAGCCCT.4	0.328736	0.123618	T1
GAGATGGCAATCTCGA.4	0.268421	0.097608	T1
AGGAAATAGTCAGGGT.4	0.237727	0.105502	T1
CACGTGGAGCAGCCCT.4	0.271325	0.0581422	T1
GGACGTCCAGAATGTA.4	0.146089	0.0560302	T1
ATCGATGAGTATCCTG.4	0.386154	0.0766659	T1
GATCATGGTTGGACTT.4	0.383528	0.0773458	T1
TCACTATTCCCGTGTT.4	0.371233	0.0741156	T1
GTCCTCAAGTCAGGGT.4	0.138311	0.0734358	T1
GTGCACGAGACGCATG.4	0.176641	0.0917399	T1
CCTTGTGCAGCACCCA.4	0.223809	0.0720267	T1
TCGCAGGAGGCTAAAT.4	0.21607	0.0605249	T1
AACAAGAAGGTTCATC.4	0.125456	0.0482078	T1
CCGGGTACATCCCACT.4	0.150921	0.0443902	T1
GACCCAGTCAGCTTGA.4	0.165101	0.0945873	T1
TTTACGTAGCGCAATG.4	0.263379	0.0930731	T1
GTAAGTCCACGTTCGG.4	0.3158	0.075132	T1
GTTTGGATCGTAGTGT.4	0.383139	0.0654613	T1
AGATGCTTCCCTTGTG.4	0.23378	0.0888574	T1
CAACCTCGTCTGTAAC.4	0.278675	0.0748936	T1
TACCTCGGTCGTCGGT.4	0.253673	0.0835037	T1
ACCCAAAAGTTGCGAG.4	0.205157	0.10935	T1
ATCGTGAGTCGATGCC.4	0.204841	0.0826151	T1
GCATGATGTGCTCGTG.4	0.0398856	0.061962	T1
CAGTTAGAGGGATGTC.4	0.0980617	0.0925832	T1
GAATCGTGTACTAACC.4	0.138055	0.0862105	T1
TCATATCCACTTTATC.4	-0.0234172	0.0968869	T1
TAGATCGAGCAAATGT.4	0.144452	0.110865	T1
TGCCGAGGTACGATTC.4	0.283392	0.0948934	T1
AGAAGTACAGCAGATG.4	0.274168	0.0863416	T1
ATGTCTTGTATGAAGT.4	0.150253	0.0929141	T1
CCCTAACTCCCAGTGG.4	0.157087	0.0926852	T1
GTGCTGGCATGTTCGA.4	0.12551	0.125506	T1
GGTGAAGCATTCGATG.4	0.189202	0.113068	T1
CGTAGTATCCATCTGC.4	0.0438642	0.104687	T1
CCTATCGTCTAACACG.4	0.0928569	0.0821294	T1
GCCCGAAAGATCACCT.4	-0.0667515	0.0786026	T1
CATAAGCGTCTCGACG.4	0.0913946	0.0867458	T1
CAGATACAGACCACGA.4	0.116968	0.0833308	T1
GCTCAAAGTGTTACAC.4	0.324262	0.07503	T1
ACACAGTTCTTGATTC.4	0.25494	0.140463	T1
GATGAGGAGGCATCGA.4	0.179416	0.0463918	T1
TACCCGTGTGCGTTTA.4	0.0371675	0.0625281	T1
CACAGGCCATTATGCG.4	0.143075	0.0660808	T1
TTCCAATTCCTGTACC.4	0.177958	0.0763879	T1
GTGACGCCAAATGGTA.4	0.125496	0.0702629	T1
TCACTATTCGGAGATG.4	0.117283	0.0831599	T1
CATCCACGTGGCTGCT.4	0.189552	0.0920812	T1
CCGTTCACACGCTATA.4	0.116868	0.0878955	T1
AACCTTTAGCTGTTCA.4	0.143201	0.110521	T1
TCCAGAAAGACTCGAG.4	-0.0305551	0.0832268	T1
GTGGTTACACAGCGCT.4	0.215546	0.0743448	T1
TAATCTCAGGTCGTGA.4	0.121829	0.0598786	T1
TACTTCATCAGTCATG.4	0.126783	0.0864989	T1
CGGTCAGAGGCAGTCA.4	0.176992	0.0702061	T1
CAAGAGGGTTCAGTAC.4	0.172771	0.0533967	T1
TGACCCTCATGTCTAG.4	0.101672	0.0455057	T1
ACACTGACAAGCACCC.4	-0.0413366	0.0865797	T1
TTGACCCTCGTTAGTG.4	0.191221	0.0474947	T1
GGTTAACAGGGACTGT.4	0.117429	0.0483545	T1
TAGCACAAGCTGAGCA.4	0.220996	0.0541929	T1
CGCAGGTAGGTTAAAC.4	0.274699	0.0442155	T1
TACCGGGTCTCTCAAT.4	0.203812	0.0345498	T1
CATTTCAAGGGAGGTG.4	0.102842	0.058726	T1
GGGATGATCTAGTTCT.4	0.088534	0.0495297	T1
TTCCACGGTTCATCGA.4	-0.00532973	0.0474339	T1
ATCCTATGTATCGATC.4	0.0886712	0.0694973	T1
ACAACCAGTACGGTTT.4	0.0769817	0.0570983	T1
TGACCCTGTGGGATTG.4	0.243296	0.0488225	T1
TTGTGGAGTGCATTTG.4	0.100729	0.047232	T1
CAAGGGACAACCGACC.4	0.181102	0.060363	T1
GTTTACTCAATCCTAG.4	0.15352	0.0598515	T1
GAAGCGAAGACGTCGA.4	0.134111	0.058135	T1
TCCGATCGTACCTGTA.4	0.212373	0.0533625	T1
GATCGTAGTGATTAGA.4	0.264326	0.0915899	T1
ATCCCTGTCCTGTAAG.4	0.349783	0.0673113	T1
ATTACTCTCGTTCTGC.4	0.421216	0.0710327	T1
TGGTGATAGATACATG.4	0.256582	0.091054	T1
TACTGCCCATACTTTC.4	0.27101	0.0709833	T1
TGGAACTGTATGTCCA.4	0.251587	0.0735833	T1
GTGCACGCAGCAGAAC.4	0.246785	0.0634843	T1
TTAGGCAGTGCAACAG.4	0.302716	0.0613465	T1
ACCATTTTCTATCACT.4	0.15325	0.0588613	T1
AGTCTCCTCTATTTCG.4	0.244058	0.0533623	T1
GGATCTAAGCCATTCA.4	0.289763	0.0582672	T1
ACACAGTGTTACGGAG.4	0.286262	0.0546862	T1
CACTAAGGTTTACCTT.4	0.253489	0.04478	T1
TGATCTTGTGACCTGC.4	0.28517	0.0615382	T1
AGCCAGCTCTCGCCTA.4	0.259715	0.0468303	T1
GCTGAATGTTAAACAG.4	0.319447	0.028965	T1
GGGATCCAGTACGTCT.4	0.234688	0.0435371	T1
ACTGCAATCAAGAGGC.4	0.231655	0.0497099	T1
AATAGAGGTGAGTTTC.4	0.228315	0.0384471	T1
CTCTCGATCGCTGATA.4	0.290361	0.0486644	T1
AGCGCTGTCAAACGTC.4	0.204049	0.0456629	T1
GACGTTATCGTGACTA.4	0.147729	0.0518457	T1
GTGCAGCGTAGACGTG.4	0.253573	0.137509	T1
GCACGTGGTATTCTCT.4	0.18321	0.125588	T1
TGAGGGATCTACCTTA.4	0.216679	0.133414	T1
GCACTAATCGCATTGA.4	0.237328	0.105798	T1
GAACTGTAGAGCTGAC.4	0.424053	0.0870909	T1
TGAGGTTTCCACTGAA.4	0.388499	0.0809309	T1
AAAGAACGTACAGGTG.4	0.153741	0.0449002	T1
AGTGATCCAAGAGAGA.4	0.353986	0.0472775	T1
TCGTGGGGTCATCACA.4	0.298332	0.0519715	T1
GAAACCTTCAGTCTTT.4	0.249488	0.0418224	T1
TCCCATGGTAGACAAT.4	0.340976	0.0454945	T1
ATGTCCCCAAGACGGT.4	0.348615	0.071374	T1
TCATCCGTCACTCTTA.4	0.271462	0.0616889	T1
ATCGGATCACGATTCA.4	0.380336	0.0843774	T1
GCACGGTTCCGTGTAA.4	0.316465	0.0647844	T1
GTTCGCTGTATTTCTC.4	0.447532	0.0662074	T1
GCTGCAGAGTCTAACC.4	0.353981	0.0619284	T1
GTTTACTAGCGCGTTC.4	0.311331	0.0534506	T1
AAGTACCCAGTCAGTT.4	0.303993	0.0687687	T1
GGAGGTATCATTCCTA.4	0.353848	0.0656788	T1
CAGGCCACAAGCTACT.4	0.186352	0.0889567	T1
GCACTAAAGGTAGATT.4	0.26349	0.0656853	T1
CTGCCATCATGGGTCC.4	0.255197	0.0823008	T1
GATTCTTGTCGTTGGC.4	0.380936	0.0759891	T1
GCTGGGTTCAAACCCA.4	0.166113	0.10315	T1
CCGTGAGAGTGGTCAG.4	0.303199	0.0977009	T1
TCACATTTCGCAGTGC.4	0.276608	0.105193	T1
CATGCTCAGCTGACCC.4	0.431432	0.092935	T1
GGAATGGTCCTGGTCT.4	0.351193	0.0795538	T1
ATACTTCCAGACAATA.4	0.378388	0.0708021	T1
CGTTCTGTCTTTCCAA.4	0.326784	0.0667095	T1
AGGTCTAAGTTTGGCT.4	0.387117	0.069954	T1
TCATTGTTCGGACCAC.4	0.306264	0.0682529	T1
TCCTTCTGTCAACATC.4	0.339779	0.0823157	T1
TAAGCCATCCAACCAA.4	0.339615	0.0555022	T1
CTACTATCACGCAGTC.4	0.347232	0.0468753	T1
TAAGCGTTCTGACGCG.4	0.258797	0.0431767	T1
ACTTATCTCGCTACAA.4	0.23012	0.106354	T1
TCCAGAAGTCATGACT.4	0.387322	0.0858737	T1
CACATGACACTGCGAC.4	0.323957	0.0748278	T1
CTCCCAATCAACTCTT.4	0.282902	0.061963	T1
CACAGGCCACGTACAT.4	0.150047	0.072113	T1
AATCACGCATCCCACT.4	0.0160361	0.0509168	T1
GTTCCGTTCGGCTATA.4	0.141844	0.0540802	T1
TACTTGTCATCTCGTC.4	0.151096	0.0523244	T1
AAGTGAACACACCTGG.4	0.394778	0.0710463	T1
GCAGCTGTCTTTGCTA.4	0.487378	0.0549517	T1
CATGCGGAGCTGGCCT.4	0.210785	0.0667406	T1
ATAGACCTCATCCTAT.4	0.227273	0.0594303	T1
GGGCTACTCTAATTCC.4	0.27956	0.0562068	T1
ACACGCGGTTAAGTCC.4	0.315949	0.052789	T1
TGTTACTCATGACTGT.4	0.302324	0.0577018	T1
CTCAAGAAGTAGCAAT.4	0.307177	0.0540836	T1
TATACCTGTCGAGCAA.4	0.332822	0.0506932	T1
TCATTCAGTAGGTGCA.4	0.263229	0.0464197	T1
TCCACGTGTATGCTTG.4	0.383248	0.0402592	T1
ACATGCATCCAGCTCT.4	0.314311	0.0600673	T1
GATTCGACATCCAATG.4	0.379265	0.0551737	T1
ACCTGTCAGACATCAA.4	0.272393	0.0389882	T1
TCCGATCTCGTAACTG.4	0.234502	0.0366491	T1
TCCTAATTCGGTCACG.4	0.246833	0.0342585	T1
CTAACCCCACATGAAA.4	0.0392908	0.0174354	T1
ATACTTCTCTTACACT.4	0.235546	0.0259818	T1
TTCCACGGTGTCTTGA.4	0.21648	0.0192403	T1
AGAGCAGTCCTCTCTT.4	0.253589	0.0442253	T1
CGTCCATTCGACCTAA.4	0.250095	0.0488214	T1
TGGATCATCCTGATAG.4	0.110781	0.0418477	T1
TTCCACGAGAGTCAGC.4	0.274052	0.0510514	T1
TCCCAGTGTAATCAGA.4	0.26623	0.0446013	T1
GAGGCAACAGACGATG.4	0.162228	0.0353331	T1
GCAGTTATCTAGACAC.4	0.389542	0.0417979	T1
GTGGAAGAGAGCATCG.4	0.315176	0.0422443	T1
CAGCGTGAGGAATCGC.4	0.239451	0.0280132	T1
TGCTTCGTCTCATGGA.4	0.268841	0.0361154	T1
AGGGTGAAGGCTTAAA.4	0.161883	0.0525654	T1
ATCAGGTAGACCATGG.4	0.273758	0.0319678	T1
TTCCGTGCAGCCATTA.4	0.259163	0.0375089	T1
AGAAGCGAGCTCACTA.4	0.349898	0.0358259	T1
GGAATGGGTACTAACC.4	0.288077	0.0321282	T1
GTAATCGGTGGCTACC.4	0.331402	0.0203069	T1
CGAATTGGTTAAGAAC.4	0.370485	0.076159	T1
AATGAAGTCGCGTGCA.4	0.369564	0.0474773	T1
CCACAAATCAACTTTC.4	0.203569	0.0392622	T1
TCATTCACAAGCGCTC.4	0.278163	0.0484088	T1
TGGGAAGTCTTGGCTC.4	0.200648	0.0425617	T1
CAACAACAGTGCACAG.4	0.159448	0.0600946	T1
GATCATGTCAGTGGGA.4	0.293321	0.0649345	T1
TGGAGGACAAGCGAGT.4	0.33273	0.0647029	T1
CTCCCAAAGAGGCCAT.4	0.0494875	0.0685239	T1
CATTGCCTCGAGAAGC.4	0.331581	0.0504933	T1
CCAATTTCAACTCCCT.4	0.397964	0.0659685	T1
ACTGTGATCCATTCAT.4	0.210018	0.0424059	T1
TGGATCATCTCCGATC.4	0.394245	0.055531	T1
TACAACGGTAAGAACT.4	0.301555	0.036973	T1
TTCCAATGTTGTCAGT.4	0.370787	0.0511557	T1
CTGCATCCATATGCGT.4	0.275381	0.0820111	T1
CTTCTAACAAACTCGT.4	0.258292	0.0715067	T1
AACCTTTTCACTCGAA.4	0.381297	0.0589239	T1
GGTTAACAGGTCGTCC.4	0.378122	0.0472517	T1
GTGCGTGAGGCCTAGA.4	0.387186	0.0376785	T1
TACCTCGCAACCCGCA.4	0.302302	0.0426746	T1
TAGCACATCGTTCTCG.4	0.326746	0.0583875	T1
ATGAGTCGTTAAGGGC.4	0.222323	0.0426026	T1
CTCATTAGTCAAGCGA.4	0.230828	0.0603019	T1
ACTATTCGTTTACTTC.4	0.198851	0.0477978	T1
ACGTAGTCAGTAACAA.4	0.280979	0.0412644	T1
GAAGAATCAATTCACG.4	0.25675	0.035456	T1
GTTACCCCACGCTGAC.4	0.247195	0.0433222	T1
TTGAACGAGTCGGGAT.4	0.131525	0.049789	T1
TCAGTTTTCTCCAAGA.4	0.315406	0.090767	T1
ATCATTCGTCCCTCAT.4	0.272422	0.0502786	T1
AAGCATCCATCCTAAG.4	0.261267	0.0559089	T1
AATAGAGAGTGCCGAA.4	0.265857	0.0496324	T1
TCCCACATCGATACGT.4	0.339656	0.070952	T1
ACTTCCGAGAGCTGAC.4	0.355568	0.0598887	T1
CTGTGAAGTCTTGAGT.4	0.268902	0.0518609	T1
CAATACGTCTGGACTA.4	0.354773	0.0421975	T1
GAATCGTCAGGCGATA.4	0.274242	0.0376335	T1
AAGCATCTCCTTGAAG.4	0.25806	0.0496045	T1
TCAGTCCCAACTGATC.4	0.32009	0.0563851	T1
CGCGTGACATGGCTAT.4	0.330673	0.0548832	T1
ATTACTCGTTAATGAG.4	0.244191	0.0524941	T1
CACAGGCAGCAGGCTA.4	0.330227	0.0423129	T1
CTGTCGTTCATGACAC.4	0.19204	0.0521487	T1
CGAAGGAGTACAATAG.4	0.368983	0.0559243	T1
GGAGGATGTACAATAG.4	0.176633	0.0414246	T1
CACAACAAGACCGTTT.4	0.290552	0.0583928	T1
TAACGACTCTTTGGAG.4	0.317508	0.0655234	T1
AAAGTGACACTTTATC.4	0.235154	0.0748202	T1
GTTACAGTCGCTTACC.4	0.375788	0.0857488	T1
ACTATGGGTATTCCGA.4	0.408406	0.0791862	T1
ATGAGTCAGCTGTGCC.4	0.291356	0.0592947	T1
GTCCCATTCGCCTTGT.4	0.315368	0.0622695	T1
CCCTGATGTCTCCTGT.4	0.223053	0.093669	T1
AAAGAACTCTCGGCTT.4	0.305622	0.0903606	T1
CGTTAGAGTTAAGACA.4	0.287763	0.0846218	T1
TGGAGGAAGGACACTG.4	0.272816	0.123888	T1
GTCGAATAGCCGTCGT.4	0.31462	0.113218	T1
GTAACCAGTCCGATCG.4	0.215273	0.0863103	T1
ACGGTTAAGGTCGTAG.4	0.117499	0.0655022	T1
GTCATTTTCCGTTTCG.4	0.147979	0.0807909	T1
TATTTCGAGCATTTCG.4	0.143653	0.0948751	T1
GTAGGTTAGACATCCT.4	0.0511305	0.084405	T1
TGGTACAGTAGCCCTG.4	0.0697787	0.092481	T1
AGCTTCCTCGCATGAT.4	0.109832	0.103464	T1
CACGAATCAGACCTGC.4	0.0713649	0.0827155	T1
TACGGGCAGAGGGTGG.4	0.142014	0.0994752	T1
AGACACTCACCCTTGT.4	0.392154	0.169604	T1
AGAGAGCAGTGGTTAA.4	0.369624	0.136579	T1
CGGGTGTCAAATCGTC.4	0.203995	0.127776	T1
ACGTAACCATATCGGT.4	0.205685	0.115219	T1
ATGGGAGCATACCACA.4	0.233672	0.133029	T1
AGCGATTTCTGCTAGA.4	0.200094	0.101616	T1
CTCAAGACAATAGTCC.4	0.104895	0.0897941	T1
AGGCCACGTTCCCAAA.4	0.345497	0.111066	T1
CCACGAGAGCAATAGT.4	0.203391	0.107942	T1
AGACCCGCAGCAGAAC.4	0.300925	0.114455	T1
ACTGATGCACTCTCGT.4	0.0807036	0.0968383	T1
CTACAGACAAACTGCT.4	0.269545	0.0867008	T1
TTGAGTGGTGCTGATT.4	0.300748	0.0998454	T1
TAGTGCAGTAGCGTTT.4	0.241987	0.114694	T1
ATACCTTTCCGAACGC.4	0.298512	0.0969564	T1
GCCAACGCACCTTCGT.4	0.273109	0.109021	T1
TAGACCACACCGGAAA.4	0.24859	0.130219	T1
TTGCCTGAGTCTTCGA.4	0.332572	0.116178	T1
CAAAGAAAGGTGGCTA.4	0.174929	0.120532	T1
GACACGCTCGTGCAGC.4	0.290927	0.117721	T1
AAGATAGAGCTGAGCA.4	0.298358	0.121282	T1
CCCTCAACAAAGACTA.4	0.33147	0.0967333	T1
CCGGGTATCACTGAAC.4	0.265196	0.094531	T1
TGTTGGAGTCGAGCAA.4	0.274925	0.0835398	T1
ATTGTTCAGAGGTTTA.4	0.131681	0.0831457	T1
CGGACACTCCGAGCTG.4	0.354141	0.112279	T1
TTCCACGCAGCATCTA.4	0.347941	0.100444	T1
TTCTGTACACGGATCC.4	0.215787	0.0948379	T1
CAACGGCCATAGGAGC.4	0.292915	0.0925786	T1
CGTCCATTCAGAGCAG.4	0.265555	0.0960608	T1
GGTGTCGTCTCTTCAA.4	0.334331	0.095615	T1
TAGTGCAGTCCACAGC.4	0.289637	0.111781	T1
TTCTCTCTCTTAGGAC.4	0.193516	0.0821877	T1
TATATCCTCACTCTTA.4	0.326857	0.0855768	T1
TTGCTGCCAGCGACCT.4	0.264231	0.0812336	T1
AATGGCTTCTTCCAGC.4	0.244914	0.18407	T1
GGGACTCCACAAACGG.4	0.217394	0.149377	T1
AGACAGGGTTCGGTAT.4	0.448874	0.127559	T1
TTCTGTATCGTAACAC.4	0.303593	0.119165	T1
CGCGTGAAGTCGTCTA.4	0.339413	0.106538	T1
TCCTCGACATATCTGG.4	0.255622	0.105321	T1
CAGGTATAGTAATACG.4	0.155181	0.041057	T1
CTGCAGGGTACCCAGC.4	0.259854	0.0521176	T1
AATGCCACACTAGTAC.4	0.0978526	0.0372215	T1
AGACTCATCGATACAC.4	0.114384	0.0331327	T1
CTCAGGGTCATTCGGA.4	0.138924	0.0416846	T1
TACCCGTTCAGTCAGT.4	0.0945772	0.0526145	T1
TGTGAGTGTGGCCACT.4	0.089347	0.0616236	T1
ACCCTTGGTAATCAAG.4	0.23436	0.040775	T1
CTCGAGGAGGGAGAAT.4	0.116541	0.0458115	T1
AGACACTCACTGTGAT.4	0.204241	0.0632208	T1
AGCTTCCCAAGTGGAC.4	0.233018	0.0501332	T1
TGATTTCTCTCACTCG.4	0.00587238	0.0537633	T1
CATTCATAGCTCCCTT.4	0.172151	0.043034	T1
TCTGTCGGTATGCTTG.4	0.146747	0.0595849	T1
CAAGAGGCAAGTATCC.4	-0.0379484	0.0618677	T1
CAGCACGGTCTCACGG.4	0.18296	0.0722459	T1
TCAGTTTTCACTTGTT.4	0.109733	0.0482544	T1
TTTCATGCACGTCTCT.4	0.214212	0.0680575	T1
ATGATCGAGATCACTC.4	0.208592	0.0642866	T1
AACTTCTGTGTTTCTT.4	0.238846	0.0619522	T1
AGTTAGCTCTGAACGT.4	0.187452	0.0659313	T1
GTTGCGGCAGTCGAGA.4	0.106723	0.0470925	T1
ACGGTCGGTTCCTAGA.4	0.110998	0.069973	T1
CATACAGCAGCCCACA.4	0.209768	0.0718526	T1
TCGGTCTCAAGCTACT.4	0.285935	0.0641619	T1
GACTCAAGTTATGTCG.4	0.261684	0.0802596	T1
CATCGGGCAACGACTT.4	0.131085	0.0679629	T1
CATTGCCCAGCCTATA.4	-0.0384414	0.0433532	T1
GTTGTCCTCTCGTCAC.4	0.170033	0.0469305	T1
TCTATCATCTTCCACG.4	0.321558	0.0792513	T1
CTACCCACAAGCTGCC.4	0.219099	0.0593101	T1
AACAAAGTCGGCTGGT.4	0.200607	0.0612054	T1
TTCTCTCAGTACTGGG.4	0.271643	0.0373603	T1
CAGCAGCGTAGCTAAA.4	0.109287	0.0608182	T1
TTTGGAGAGCCTCTTC.4	0.20301	0.0677273	T1
TCGAACAGTTATAGAG.4	0.23661	0.0800612	T1
TGAGACTTCACCATGA.4	0.0502608	0.0705308	T1
AGTCTCCGTCTAATCG.4	0.169962	0.0911689	T1
CTACTATGTTTCCATT.4	0.261877	0.0632484	T1
GATTGGTCAGGCCTGT.4	0.273174	0.077607	T1
TCCTTCTGTTGCTTGA.4	0.275925	0.0857603	T1
ATAGGCTCACGAAAGC.4	0.34822	0.0567606	T1
GAGACTTCACTTCCTG.4	0.252375	0.0612447	T1
GGAGAACAGCGAACTG.4	0.250963	0.0701673	T1
TTACCATCACTGCATA.4	0.137144	0.0557892	T1
CACGAATCATGACTAC.4	0.194501	0.062541	T1
GCCAGCAGTTGGACCC.4	0.292385	0.0618267	T1
CATAGACCACATACGT.4	0.271567	0.0599448	T1
CGCATGGCAAAGTGTA.4	0.222275	0.0452002	T1
ATGCGATAGGACAGTC.4	0.300312	0.0655366	T1
CGTCCATGTTTCACAG.4	0.258831	0.0644021	T1
ATCACTTTCCGGACGT.4	0.173431	0.0484422	T1
GCGTTTCTCGGTCTAA.4	0.170257	0.0415659	T1
TGGGAAGGTCGGAACA.4	0.29003	0.0509443	T1
CAACCAATCGACACCG.4	0.209464	0.0433473	T1
AACGTCAGTGAAGCGT.4	0.142831	0.0316793	T1
GGCACGTGTCACTCTC.4	0.198522	0.0336161	T1
CTTCAATAGCTGAGTG.4	0.0925088	0.076921	T1
GCCAACGTCCGACAGC.4	0.220597	0.0558548	T1
TGTTCTACAGACCATT.4	0.282307	0.0630775	T1
CGTAATGGTTATAGAG.4	0.202247	0.0985045	T1
AGACCCGGTCTACAAC.4	0.301512	0.0618066	T1
TTGTTCAGTCTAACGT.4	0.192407	0.0625014	T1
ATTCTTGGTGCCTTCT.4	0.237931	0.0692311	T1
ACGGAAGCACCGGTCA.4	0.133893	0.0454452	T1
AGACAAAGTCACCGCA.4	0.195395	0.0552314	T1
CCTCCAACAGATGCGA.4	0.400073	0.0669309	T1
ATGCCTCGTACATACC.4	0.316541	0.051345	T1
TTACCGCAGACTGTTC.4	0.287923	0.0410111	T1
CACCGTTGTCTACAGT.4	0.250889	0.0595253	T1
TCTACCGGTATACCCA.4	0.225458	0.0406171	T1
ATGCCTCAGTGCAGGT.4	0.347418	0.039546	T1
CATGAGTCAGAGTGAC.4	0.19103	0.0448393	T1
GGCTTTCGTATACGGG.4	0.127092	0.0690155	T1
TCTGCCACACAGGATG.4	0.2698	0.0769031	T1
GAAACCTAGTATAGGT.4	0.176116	0.0696656	T1
TCACGGGAGGAGAGGC.4	0.24376	0.0759008	T1
GTCTACCTCCTCACTG.4	0.309343	0.0777531	T1
GTGTTAGGTACAAAGT.4	0.379159	0.0687975	T1
TCGGGACGTTACCCAA.4	0.262413	0.0634886	T1
CCCTGATGTATGAGAT.4	0.203157	0.0680498	T1
CGTGAATCACCGGAAA.4	0.349172	0.070606	T1
GTCACGGAGCTCGAAG.4	0.275263	0.0889638	T1
CCTTGTGAGCCGTTGC.4	0.187549	0.0671174	T1
AGTGCCGTCTCCCAAC.4	0.296626	0.0606051	T1
GGAGGTACAGGGTTGA.4	0.219295	0.0537328	T1
AGAGCCCCAAGGGCAT.4	0.264859	0.077123	T1
CGAGGAAAGGGTCACA.4	0.119751	0.064565	T1
TCAAGTGTCGTGAGAG.4	0.267895	0.0539481	T1
AGGATAATCAGTGTTG.4	0.171733	0.0664279	T1
GTTGAACCATCGTTCC.4	0.0917528	0.0493863	T1
ACTTTCAAGGAGATAG.4	0.12638	0.0746653	T1
TCTACATAGATCGCTT.4	0.134613	0.0742751	T1
TTCGATTAGCTCTTCC.4	0.281873	0.127556	T1
CTTCTAAAGCATGATA.4	0.34861	0.110594	T1
CACGAATGTGAGTGAC.4	0.152996	0.085366	T1
GGCTGTGTCGCAACAT.4	0.123186	0.0768599	T1
GTTCGCTCAAATGAGT.4	-0.0237029	0.100514	T1
TTGATGGGTATTTCTC.4	0.11418	0.0659367	T1
GTCCACTGTCAGGTGA.4	0.195824	0.0721691	T1
CTCAGAACATGACCCG.4	0.00580575	0.0535241	T1
GACTTCCTCTCTGGTC.4	0.115644	0.0395705	T1
ACAACCAGTTCATCTT.4	0.0631747	0.0744791	T1
TACGCTCTCGGCATAT.4	0.0964173	0.0812906	T1
AAGACTCTCTGCGGAC.4	0.180971	0.0600432	T1
CGGAACCCATAGGCGA.4	0.114672	0.0498574	T1
TTCCGTGGTTAATGAG.4	0.148725	0.0598998	T1
CCTTGTGTCTGCTAGA.4	0.3783	0.0806336	T1
TAAGCCATCACTGATG.4	0.290772	0.055637	T1
TCCTGCATCAGTCATG.4	0.319649	0.0451604	T1
AACAGGGTCTGGCTGG.4	0.124567	0.0834846	T1
TCCTCGAAGAGCCGTA.4	0.107865	0.0976377	T1
GCCTGTTAGGGCATGT.4	0.346154	0.0871154	T1
GGGAGATTCTGCCTCA.4	0.156667	0.0851887	T1
GGATCTACAGACACCC.4	0.199204	0.0540652	T1
GGGTGTCTCGCAAGAG.4	0.176637	0.0512302	T1
CACACAAGTCTTGGTA.4	0.142843	0.0531046	T1
TCAGGGCCACGACCTG.4	0.273525	0.0737677	T1
CTGCCATGTCACATTG.4	0.265123	0.088428	T1
CTTCAATTCCTGCTAC.4	0.123293	0.0768264	T1
GTGCACGAGCTGCCAC.4	0.263363	0.101201	T1
ACTTAGGAGAAGGGAT.4	0.28336	0.0782666	T1
GTTTACTCACGCTGTG.4	0.248629	0.070849	T1
CATAGACGTGACTATC.4	0.397554	0.0534178	T1
GGACGTCGTTGAAGTA.4	0.260805	0.0564839	T1
CTCCAACAGTAGTCAA.4	0.194259	0.055383	T1
TCGCAGGCAGTATTCG.4	0.143126	0.0763708	T1
ATTCTACTCTCGAGTA.4	0.300198	0.0709862	T1
CCACGTTTCCCAGGCA.4	0.165486	0.0558732	T1
GCCATTCTCTCCCAAC.4	0.233046	0.0588721	T1
CCTTCAGTCACTGAAC.4	0.17459	0.0902013	T1
TATCTTGTCCGCTTAC.4	0.0368892	0.0550185	T1
TGTACAGAGGAGACCT.4	0.204186	0.0497543	T1
GGCAGTCAGAATAGTC.4	0.149538	0.0567315	T1
AGGTCATAGCATATGA.4	0.0386212	0.0381904	T1
GCCCGAATCCTACCGT.4	0.167164	0.0532677	T1
AAACGAAGTAACATAG.4	0.229948	0.0662459	T1
TGCTTGCAGGCCATAG.4	0.27591	0.0506788	T1
ATTCAGGCATGTTCAG.4	0.315322	0.0446661	T1
GCGGATCAGGTAAACT.4	0.357572	0.0332599	T1
GTCTACCGTTGTGTTG.4	0.278967	0.0351805	T1
CCCATTGTCGATTCCC.4	0.273212	0.0306465	T1
GGGACAAAGACGAGCT.4	0.266822	0.0299789	T1
ACTCTCGTCTGGTTGA.4	0.113138	0.020611	T1
GTGTGATAGTGTCATC.4	0.102049	0.0300037	T1
CTTCTAACAACCTATG.4	0.108218	0.0226902	T1
GGTGTCGTCTTCCCAG.4	0.256496	0.0248658	T1
TTCACCGCAGTTACCA.4	-0.024597	0.0392168	T1
CGGAACCGTGACTCGC.4	0.270593	0.0322366	T1
TCATGTTGTCGTCAGC.4	0.231385	0.0376479	T1
AATCGACTCATGGAGG.4	0.0983194	0.0364801	T1
TGTCCACAGGTGCCAA.4	0.263973	0.0419937	T1
TAAGCACGTGGCCACT.4	0.242301	0.0485489	T1
CAGTTCCGTCTCACAA.4	0.319592	0.0465814	T1
TCAGCAACAATACCCA.4	0.180445	0.0328352	T1
TCTACCGGTCACAGTT.4	0.0470176	0.0321505	T1
GCAACATCATTGAAAG.4	0.217465	0.0584331	T1
GAAGAATGTCGTTTCC.4	0.210113	0.0490686	T1
GTTGTGACATCCTCAC.4	0.161279	0.049348	T1
GCAACCGTCCAAGCTA.4	0.141861	0.093292	T1
CTCCAACTCTACGCGG.4	0.282214	0.0694312	T1
GTCATTTCATCGCTCT.4	0.243622	0.069357	T1
CATCGTCCAGCTACAT.4	-0.0047321	0.0756157	T1
CAGCAGCCATGACGTT.4	0.224532	0.0654651	T1
AAGAACAGTATCATGC.4	0.204043	0.0644425	T1
TCCCACATCCTTTGAT.4	0.149703	0.0564806	T1
AAAGGATCACACGTGC.4	0.112414	0.0501502	T1
CCACCATGTAGTCGTT.4	0.336275	0.0492606	T1
CCTCCAACATCCAATG.4	0.293072	0.0555457	T1
TCATTACAGACGCCAA.4	0.0848234	0.0605238	T1
AGAACCTCATAACAGA.4	0.383275	0.0479539	T1
GCAGCCACAAGTGATA.4	0.341745	0.0466483	T1
ACCTGTCGTACAAGTA.4	0.154694	0.0497523	T1
AGGCATTTCAGCTGTA.4	0.264733	0.0441606	T1
AACAAGATCCCAACTC.4	0.0945879	0.0534847	T1
GTTAGACCATTAAAGG.4	0.0850248	0.044182	T1
CATCGGGAGTGATTCC.4	0.173378	0.0313605	T1
TAGGGTTAGACCTCCG.4	0.136106	0.0278892	T1
AGCGTATTCAGTGTCA.4	0.278297	0.0536306	T1
CTCCTTTAGATACATG.4	0.175243	0.0468657	T1
TATCGCCCAGCAGATG.4	0.184481	0.0360261	T1
CATTCATCACTTCATT.4	0.209475	0.106624	T1
GGTGTTACACCCTAAA.4	0.366349	0.0363796	T1
TGATGCAAGCCTCATA.4	0.282015	0.0366338	T1
ATGGGAGAGTGGATTA.4	0.310818	0.0377441	T1
TCTGGCTAGTCGAAAT.4	0.141569	0.037463	T1
CAGATTGCAAATGGAT.4	0.277393	0.0437594	T1
GTAACACGTGTATTCG.4	0.158539	0.0440109	T1
TTAGGCAAGTGTTCAC.4	0.130146	0.0307471	T1
ATTCAGGCAGACTCTA.4	0.347892	0.0554299	T1
GCCATTCCATAGACTC.4	0.376834	0.0427619	T1
TTTGGTTAGCACTCTA.4	0.289929	0.0529021	T1
GACGCTGGTCAGACGA.4	0.310604	0.0583374	T1
TTTGTTGTCTACACAG.4	0.177255	0.0454855	T1
CCCTTAGAGCATGCGA.4	0.359847	0.0634467	T1
AGCGATTTCAGCATTG.4	0.220645	0.0411094	T1
CTGAGCGAGGTGCGAT.4	0.26534	0.0429334	T1
TACCGGGCAAGCTACT.4	0.354144	0.0462908	T1
AGCCAGCTCTTACGTT.4	0.181902	0.044991	T1
TGTGCGGGTGCCCGTA.4	0.0934929	0.0515065	T1
GTTGCGGTCCGCATAA.4	0.112665	0.0471411	T1
CCGTTCACAGCTTTCC.4	0.138601	0.0394317	T1
TGAACGTAGAGTCTTC.4	0.254766	0.03839	T1
GTCATTTGTATCATGC.4	0.295808	0.0686134	T1
AGCATCAAGTATGGCG.4	0.27762	0.057493	T1
TACTTACAGTCGAAGC.4	0.225103	0.0389011	T1
TTTATGCAGGAACTAT.4	0.240129	0.0448992	T1
GTTGTAGTCCTCCACA.4	0.024293	0.048834	T1
TCTGTCGTCAAATGAG.4	0.0210175	0.0447187	T1
TGCATCCCAGTATGAA.4	0.263966	0.0602548	T1
GCTACAATCGTTTACT.4	0.198131	0.0483318	T1
GGATCTAAGTGACCTT.4	0.274991	0.0510263	T1
TACCTGCTCAAAGGAT.4	0.22029	0.0442754	T1
TTGATGGTCCTCTAAT.4	0.204444	0.0738446	T1
ATCACTTCACGTAGTT.4	0.141163	0.0596353	T1
GTTACAGTCATGGGAG.4	0.128323	0.0512261	T1
ACAACCATCTGATTCT.4	0.16888	0.0644757	T1
TCCTTTCTCTGCCTCA.4	0.205138	0.0580558	T1
CACTGGGCAATAGAGT.4	0.0937797	0.0508361	T1
GGTGGCTCAAGATGGC.4	0.108522	0.0447776	T1
CCACACTTCTGAGCAT.4	0.0683902	0.049563	T1
TCAGTGATCTGCGTCT.4	0.222339	0.059478	T1
AAACGCTGTTGCCGAC.4	0.0146831	0.079029	T1
ACAACCAAGACATCAA.4	0.255847	0.0752041	T1
TCGTCCACACTTCCTG.4	0.164772	0.0651827	T1
CGGAGAACAATCTCTT.4	0.16807	0.0825285	T1
TGAGCATTCGAGAAGC.4	0.239969	0.0820417	T1
AGGGCCTAGGCATCTT.4	0.143465	0.0591127	T1
AACAGGGCACTCAGAT.4	0.110921	0.0525574	T1
TTTACGTCATGAGATA.4	0.170266	0.0549502	T1
AAGCATCTCCTACGGG.4	0.215904	0.0427852	T1
ACTGTCCAGACCAACG.4	0.150926	0.046027	T1
TTTCGATAGAAATCCA.4	0.310655	0.0514003	T1
CGAGGAATCCGCAAAT.4	0.181582	0.0526859	T1
TCTTAGTTCGAACGGA.4	0.110866	0.045054	T1
CATACTTAGAGGATCC.4	0.287476	0.0602185	T1
GAAACCTGTTGTAAAG.4	0.180873	0.0563765	T1
CCGATCTGTCGTCAGC.4	0.15469	0.0669862	T1
TGTGATGGTGGTTTAC.4	0.247715	0.0861343	T1
GCTGCAGGTGAGATAT.4	0.177714	0.0648059	T1
TACATTCTCCTACGAA.4	0.174851	0.068915	T1
AGTAGTCCATTCACCC.4	0.120486	0.0550435	T1
AAAGAACCATTCCTAT.4	0.288363	0.0627619	T1
CGGACACTCGTGCACG.4	0.237897	0.0532491	T1
GTTCATTGTACCGGAA.4	0.287242	0.0745034	T1
GTGAGGAGTAACTTCG.4	0.286589	0.0552212	T1
TCAGCCTCAATGACCT.4	0.0897413	0.0549502	T1
CTCATGCCACGACAAG.4	0.359529	0.064267	T1
AGATCCACAGGATTCT.4	0.281806	0.0607668	T1
GTAACACAGATAGCAT.4	0.257749	0.0531125	T1
TGTGGCGTCTCCCAAC.4	0.13962	0.0425788	T1
TTGATGGGTCTTCCGT.4	0.236537	0.0411749	T1
AGACAAACACTGGCGT.4	0.165818	0.0357589	T1
ACATGCATCAACCTTT.4	0.166823	0.0340656	T1
AGGATAACATAAGCGG.4	0.169538	0.0298249	T1
AGACAAAGTTGGTACT.4	0.115838	0.0539744	T1
TCCGGGAAGAGGGCGA.4	0.233144	0.0593525	T1
ACCCTTGAGCAGGCAT.4	0.278789	0.055338	T1
GCTGAATTCTTCTGGC.4	0.253656	0.0475083	T1
CCATAAGCATGTGGCC.4	0.200483	0.0576753	T1
GGTAACTAGTTCATCG.4	0.224945	0.0401125	T1
TGCTTGCTCTGGAGAG.4	0.0917961	0.0459965	T1
AGAACAACATCGAACT.4	0.210283	0.0927607	T1
CAGTTAGTCGGAGTGA.4	0.185247	0.0783702	T1
AGATGCTCATCCGCGA.4	0.199137	0.0635208	T1
GATGTTGCAAAGAACT.4	0.1781	0.0665161	T1
CAATGACAGTATTGCC.4	0.159946	0.0527678	T1
CACTGTCCACCGGAAA.4	0.197766	0.0591591	T1
ACCAAACCACCAGACC.4	0.255398	0.0510063	T1
GATTTCTGTCACTTCC.4	0.182047	0.048527	T1
AGGACTTTCCTTGAAG.4	0.175941	0.0419909	T1
GTGTGATGTTGACGGA.4	0.141898	0.0364241	T1
TCCATGCGTTCTTGCC.4	0.014982	0.0666926	T1
AGACAGGTCCACACAA.4	0.0470483	0.0548026	T1
TGTTGAGGTAAGCAAT.4	0.243109	0.0616284	T1
TATTGCTCATGGTACT.4	0.249732	0.085776	T1
TGGTGATGTTACTCAG.4	0.199694	0.0669872	T1
CATTCCGAGTAAGCAT.4	0.0141864	0.0422991	T1
GTGAGGATCGAAGAAT.4	0.245317	0.0436492	T1
GATTTCTCACATTACG.4	0.101481	0.0873586	T1
GTCACTCGTCACTAGT.4	0.298723	0.0830505	T1
TACCTCGCAACACACT.4	0.335243	0.0571824	T1
TCGACCTGTATCGTAC.4	0.0691417	0.0935361	T1
CCTAACCGTCTCTCTG.4	0.23412	0.0757775	T1
GACCCAGGTCCTACAA.4	0.208825	0.0914992	T1
CAGATCAGTCCTACAA.4	0.235213	0.0549953	T1
GACACGCTCGCCAGAC.4	0.21871	0.0760248	T1
AACACACTCCTGGGAC.4	0.300108	0.0707585	T1
GACCGTGAGGCCCACT.4	0.298788	0.0706431	T1
AGTACTGTCTCTGCCA.4	0.278048	0.0535884	T1
ATCGTAGCACTGGCCA.4	0.216374	0.0462779	T1
GTGTTAGAGACTCAAA.4	0.208181	0.0538532	T1
GGATGTTTCTAGATCG.4	0.292364	0.0438722	T1
TTTGGAGGTCGGCTAC.4	0.302092	0.0564661	T1
TGATGCACAACTCATG.4	0.132956	0.0545329	T1
CTCCATGGTTCGTAAC.4	0.194577	0.0556351	T1
CAGCAATCAATAGTCC.4	0.204297	0.0438916	T1
CCTCTCCTCTGAACGT.4	0.233235	0.0423386	T1
CAGTTAGCACTGCACG.4	0.0446649	0.0899119	T1
AGCTCAAGTCGCCTAG.4	0.225301	0.067973	T1
CTGCCTATCCGTCAAA.4	0.190057	0.0656927	T1
AAATGGACACGGCACT.4	0.194647	0.0589291	T1
TGATCTTTCAGCATTG.4	0.146122	0.053787	T1
AGTAACCAGTTGAATG.4	0.285195	0.0677286	T1
CATCCGTGTATCTTCT.4	0.187637	0.0615933	T1
CTACCTGGTATTGAGA.4	0.335868	0.0477853	T1
GGGAGATTCGACGTCG.4	0.192223	0.0384944	T1
TAAGCCAAGCTGTTCA.4	0.182389	0.0597528	T1
TCACACCGTGAGACGT.4	0.365112	0.0610415	T1
TGATTTCAGAGTGGCT.4	0.258292	0.0700628	T1
CATGGTACAATCTGCA.4	0.263218	0.0473719	T1
TTCGGTCAGATAGTGT.4	0.231521	0.055682	T1
CAACAACAGGCTATCT.4	0.0752	0.0711625	T1
CACCAAAAGTCCCAGC.4	0.127789	0.0570094	T1
CCCAACTCAGGCATTT.4	0.219664	0.0592845	T1
CCTACGTTCTTTCCAA.4	0.286972	0.053441	T1
GCACTAAGTTTGGCTA.4	0.321108	0.0616595	T1
CTCGAGGCAACATACC.4	0.351934	0.135166	T1
ACAACCAGTCACAGTT.4	0.201504	0.108563	T1
ACGTTCCCAAACTAAG.4	0.239438	0.0800797	T1
ATGGTTGCAAACCATC.4	0.173108	0.0835063	T1
AGGAAATGTTAAGAAC.4	0.249752	0.0436994	T1
TCTGCCACACCTATCC.4	0.0667601	0.0480082	T1
AAGAACACATGGCCCA.4	0.222535	0.0604754	T1
GTCATCCGTCGCTTAA.4	0.137527	0.044959	T1
CCTGTTGAGTCCGCCA.4	0.270966	0.0566571	T1
GCTTTCGCACATTCGA.4	0.169913	0.0550915	T1
GTGTTAGGTGATTGGG.4	0.199782	0.0400652	T1
AGTCAACAGAGTTCGG.4	0.0607052	0.0305115	T1
GTGGGAACAGGAGGAG.4	0.218762	0.0402708	T1
TCCTCTTCAGGTCCGT.4	0.068313	0.0512405	T1
ACTTTGTCAATAGAGT.4	0.168392	0.0398849	T1
GGGTTATGTTATGACC.4	0.0924394	0.0411977	T1
GTTACCCGTCCTGAAT.4	0.113516	0.0427866	T1
CGAGTGCAGTATTCCG.4	0.212068	0.026066	T1
GTCCTCACAGACTCTA.4	0.222321	0.0270102	T1
ACCACAAAGGATCATA.4	0.153621	0.0385525	T1
CCCATTGAGAAATTGC.4	0.256897	0.0342606	T1
AATAGAGCACTATCGA.4	0.253522	0.0305844	T1
GGGTGTCCATGGGCAA.4	0.124486	0.0224166	T1
GTCTTTAAGAATCTAG.4	0.308328	0.0281732	T1
GCACGGTCAAAGCGTG.4	0.202325	0.0289173	T1
GTTGCGGCAACGATTC.4	0.287049	0.0220525	T1
GAGATGGTCATCGACA.4	0.145062	0.0446543	T1
GATCATGGTAACAAGT.4	0.279586	0.0408772	T1
AGGAGGTAGGACAAGA.4	0.269953	0.0666669	T1
TCATTTGTCGAATGCT.4	0.44135	0.0506709	T1
ACTACGATCGACGACC.4	0.22655	0.0337792	T1
CACTGTCAGGGAGTGG.4	0.241034	0.0291302	T1
CCCTGATAGAGGACTC.4	0.341033	0.0383915	T1
CTTAGGATCACTTGTT.4	0.063635	0.0604953	T1
GTAATGCTCCTGGCTT.4	0.308494	0.0511997	T1
TGCCGAGCAACACGTT.4	0.275436	0.0441969	T1
ATGGGTTGTCAGATTC.4	0.155234	0.0370168	T1
TGAATGCCAATCCTTT.4	0.145238	0.0382893	T1
TAGAGTCTCTGTGCGG.4	0.215833	0.0534073	T1
CGCGTGAGTCTTTATC.4	0.164562	0.0461328	T1
TAGAGTCCATAGTCAC.4	0.0787505	0.0439421	T1
AGCCACGTCTTCTCAA.4	0.1807	0.0532844	T1
AGTACTGTCATTCGGA.4	0.197095	0.0551477	T1
ATGTCTTCAGCTGGTC.4	0.199889	0.0479237	T1
TTACGTTAGGGACCAT.4	0.221556	0.0519372	T1
CCTCATGAGATGGGCT.4	0.0882865	0.0645205	T1
CAGCACGGTCGTCAGC.4	0.0791837	0.0582856	T1
TGTTTGTCACTTGAGT.4	0.149661	0.0581629	T1
AGAGCCCAGCATGCAG.4	0.1672	0.0339521	T1
AGCTTCCGTTACACTG.4	0.118317	0.0272194	T1
ACTATCTGTGGTCTCG.4	0.196925	0.0280458	T1
CATTCATAGTATTAGG.4	0.0525213	0.0351809	T1
GGCTTTCAGCGATCGA.4	0.100647	0.0340314	T1
AAGATAGGTGGGTATG.4	0.220418	0.0354219	T1
AGTGACTTCACCACAA.4	0.3343	0.0288759	T1
TCTATCAGTCAAGTTC.4	0.308689	0.0328329	T1
CGTGAATAGGCGACAT.4	0.256492	0.0481555	T1
AAACGCTTCCATCGTC.4	0.268743	0.0362656	T1
GACCTTCAGCAACTCT.4	0.0980197	0.0330727	T1
TCACGCTAGCAATTAG.4	0.404652	0.0929328	T1
TTAGTCTCATGCCGGT.4	0.248188	0.0689176	T1
TTCCTTCCACGATAGG.4	0.315411	0.0678388	T1
CATGGATAGCTTAAGA.4	0.342	0.0595361	T1
TCACAAGCAGAGGTTG.4	0.438023	0.0571573	T1
CAGTTAGAGGCTCTAT.4	0.190257	0.0716996	T1
TTGAACGGTCCTGGGT.4	0.331809	0.0614676	T1
GTGGTTAAGACCGCCT.4	0.201365	0.0434758	T1
TGACTCCAGTCCCAAT.4	0.234746	0.0622852	T1
ACTTAGGGTAACGGTG.4	0.205084	0.0568844	T1
TACCTGCCAGCCTTCT.4	0.26936	0.0608191	T1
ACGGTCGCAAGAGCTG.4	0.268065	0.0948034	T1
CGTAGTAAGGGATCTG.4	0.286576	0.0612707	T1
TACGGGCTCATAGACC.4	0.305068	0.075651	T1
AGATAGAGTCGCACGT.4	0.266236	0.0589931	T1
CTCCCAAGTGGAATGC.4	0.0496858	0.0339512	T1
GTCATCCAGCGCAATG.4	0.0136489	0.0268671	T1
TAAGCGTCACGTCTCT.4	0.122607	0.0244902	T1
AACAGGGAGTCAGCCC.4	0.045116	0.0432487	T1
AAGTACCCAATAGGAT.4	0.0564628	0.0390707	T1
CTAAGTGGTAACTGCT.4	0.1867	0.0584868	T1
CTGCTCAAGGTATTGA.4	0.121447	0.0595893	T1
CGGAATTGTCCCGTGA.4	0.146157	0.022531	T1
ATTACTCTCTCTTGCG.4	0.162061	0.0155081	T1
GACACGCGTATATGGA.4	0.0702449	0.0178081	T1
AGTAACCCAAACTAAG.4	0.0905231	0.0172941	T1
GACTCAATCACTGTTT.4	0.141892	0.00870303	T1
TTCGCTGCAATCTAGC.4	0.156941	0.0107559	T1
GGCTGTGCACTCCTTG.4	0.0760424	0.010467	T1
CTTGATTGTTACAGCT.4	0.1429	0.00761103	T1
TGTAACGGTAGGAGGG.4	0.122125	0.0146476	T1
CCACACTGTCAAATCC.4	0.180379	0.0309377	T1
AGATCCATCCCATACC.4	0.056385	0.0254544	T1
GCTCAAAAGCGGTAAC.4	0.133356	0.0325925	T1
ATCACGAGTTTGGCTA.4	0.149403	0.0253356	T1
GGGATGACAGAACGCA.4	0.113641	0.0227989	T1
TGCCGAGCACATTGTG.4	0.258505	0.0280513	T1
ATTCGTTAGTTGTAGA.4	0.21083	0.0244578	T1
TCCCACAGTACACGTT.4	0.327902	0.018019	T1
AGGGTGATCTGAATGC.4	0.277702	0.042613	T1
CATAGACGTTGCTCGG.4	0.301338	0.0381384	T1
ACATCGACAGACCTAT.4	0.25084	0.0444539	T1
TTCGATTTCTCCATAT.4	0.193009	0.0370384	T1
TGTGAGTAGCTGACTT.4	0.0376761	0.0283315	T1
GAATCACAGTGGTTAA.4	0.133627	0.0356575	T1
GCCAGGTGTAGACTGG.4	0.151019	0.0223787	T1
CCTACGTAGCTCATAC.4	0.0897079	0.0307555	T1
TTGGATGGTCAGGTGA.4	0.112956	0.0312154	T1
TACCGAACAAGGTTGG.4	0.0513386	0.0236295	T1
TCAGTTTCACGCCACA.4	0.142955	0.0200257	T1
ACTATCTAGTTTAGGA.4	0.239645	0.0335042	T1
GTTACAGCACCAGCGT.4	0.0878551	0.0341751	T1
ACTCTCGAGGTGCTGA.4	0.169664	0.0349895	T1
GACATCATCAGTGTCA.4	0.0393839	0.0295338	T1
ACGTACACAAATGAAC.4	0.25557	0.0350159	T1
ATGGTTGGTAACTTCG.4	0.269847	0.0323079	T1
GTAGAAATCCCAGGCA.4	0.200693	0.0377186	T1
GCCCAGATCGTTCTAT.4	0.137162	0.0360933	T1
TATCAGGAGACTCTAC.4	0.164863	0.0330255	T1
CTAACCCGTCTGCATA.4	0.106118	0.0404779	T1
CATTCATTCAGACTGT.4	0.0721744	0.0333098	T1
TGTTACTGTCCCACGA.4	0.0915165	0.0269121	T1
TGGAACTTCCTTCTGG.4	0.13611	0.0256426	T1
TATCTGTGTTGGGTAG.4	0.0151981	0.0176801	T1
TGTCAGAAGTCACTCA.4	0.0943752	0.0193295	T1
AAATGGAAGGCCTAAG.4	0.217708	0.0346287	T1
AACGGGATCATATGGC.4	0.138998	0.0292366	T1
CGGAACCCAAAGAGTT.4	0.200343	0.0307337	T1
TCAATCTAGCAGCACA.4	0.0806026	0.0339716	T1
CAACCAACACAAGTGG.4	-0.0301195	0.0275319	T1
GTTTGGATCACGGTCG.4	0.082393	0.0336815	T1
GTAGGAGTCCGTTTCG.4	0.00275284	0.0282206	T1
TCTATACAGAATTGCA.4	0.15148	0.0345711	T1
GTCTGTCGTGGTGATG.4	0.214374	0.0360613	T1
TTACAGGTCGATCCCT.4	0.107273	0.0333108	T1
AACCAACAGCCGCTTG.4	0.0943974	0.0263269	T1
GTGATGTCAGCAGAAC.4	0.085483	0.0233659	T1
AGTACTGGTAGCTGCC.4	0.196154	0.046489	T1
CTGAATGAGTCCCAAT.4	0.193011	0.0497956	T1
CGCGTGAGTAGACTGG.4	0.233699	0.038399	T1
GTGCTGGGTTAAGACA.4	0.265097	0.0440524	T1
CATGCTCGTGTTTCTT.4	0.274177	0.0483589	T1
ATTACCTAGCATTGTC.4	0.193931	0.0337645	T1
GGTTCTCCAAACTCGT.4	0.177337	0.0218834	T1
AACCACAGTCACCACG.4	0.283117	0.0264214	T1
TTGGGTAAGGCCCGTT.4	0.138493	0.024927	T1
CCACTTGGTGCTTCAA.4	-0.0628123	0.0440781	T1
GATCGTAGTATCCTTT.4	-0.0301273	0.0543004	T1
TGGATCATCCAAGGGA.4	0.0857815	0.0412826	T1
CACAGATTCGACACTA.4	0.134295	0.0294985	T1
ATCGGATAGTGATAGT.4	-0.020463	0.0240094	T1
CTGTGAACATTGACAC.4	0.117431	0.0288803	T1
CCTCATGCAAGTATAG.4	-0.0411629	0.0359829	T1
TACGCTCTCCGTAATG.4	0.0480452	0.0346615	T1
TAGGTTGTCACTTCTA.4	0.0270924	0.0308045	T1
ACTATTCCATGAATCC.4	0.0710086	0.0331669	T1
TCATGGAGTGACTCTA.4	0.0701332	0.0309659	T1
CCCTGATGTGTCCAAT.4	0.133934	0.0545178	T1
GCAACCGTCTGCGGCA.4	0.167218	0.0508877	T1
CGAATTGTCCTTCTAA.4	-0.0119565	0.0463091	T1
CTTCCGAGTCGCATGC.4	0.082588	0.0322047	T1
CGAAGTTCAACTAGAA.4	0.110148	0.0627273	T1
ATCGATGTCCTACACC.4	0.0773291	0.068264	T1
ATCGCCTTCGACATAC.4	0.208312	0.0474746	T1
CAAGCTACAGCGAGTA.4	0.0550335	0.0383634	T1
GTAGTACAGCGTTGTT.4	0.104583	0.0423211	T1
GATCGTACACTCTCGT.4	0.0637315	0.0464396	T1
AAAGAACCACTCCTTG.4	0.106246	0.0586492	T1
CTCAGAACACAATGTC.4	0.139579	0.04707	T1
GGAGCAAAGCACCGTC.4	0.179375	0.0387501	T1
TACATTCAGATTGATG.4	0.106965	0.0241743	T1
TGCTCCAAGTGGCCTC.4	-0.0247605	0.0222056	T1
ACGTAGTTCCACACAA.4	0.159035	0.0324384	T1
ATCGTCCGTTCCCACT.4	0.195086	0.0302794	T1
TACGGTAAGCACTAAA.4	0.14674	0.0332202	T1
ACTGATGAGCTCGGCT.4	0.206813	0.0276455	T1
GTGAGGAGTCCATAGT.4	0.255055	0.0357556	T1
TACTTGTAGACAGCGT.4	0.205008	0.0273758	T1
CCATAAGGTAGGTACG.4	0.0893014	0.0581138	T1
AACCATGGTCTAATCG.4	0.164994	0.0420498	T1
GTTGTGAGTGGTAACG.4	0.227105	0.0392868	T1
ATTTACCTCCATCTAT.4	0.112657	0.0952569	T1
CATGCCTTCAACGTGT.4	0.0888959	0.101053	T1
TTAATCCAGCACACCC.4	0.204856	0.0946115	T1
TGAGACTAGACCGCCT.4	0.0639176	0.124951	T1
CTCCACATCATGAGTC.4	0.204349	0.0830528	T1
TACAACGGTAGCTGAG.4	0.131678	0.0361055	T1
ATTACTCTCCTAACAG.4	-0.0449148	0.038459	T1
TAGACCAAGCCGTCGT.4	0.0951203	0.0472792	T1
TGACGCGCAGAATGTA.4	0.187588	0.0614461	T1
GCAGCCATCGAATCCA.4	0.101305	0.0572282	T1
CATTCCGCAGTAACCT.4	0.198484	0.0559052	T1
CCTGCATAGAGAGCAA.4	0.0793901	0.0467381	T1
GCCGTGATCCCGAGTG.4	0.0430006	0.0352025	T1
CACTAAGCAAGAGGCT.4	0.204492	0.0858569	T1
CCTTCAGAGACTCGAG.4	0.0528535	0.0801577	T1
ATGACCACAACTTGGT.4	0.120267	0.0597889	T1
CTTCTCTTCACATTGG.4	0.118744	0.0607577	T1
AGGTTGTGTACGATCT.4	0.214081	0.0720538	T1
GGTGTTATCGATACAC.4	0.14348	0.0693555	T1
AACCACAAGAACCCGA.4	0.0414352	0.0619758	T1
CCTCCAAAGGATCATA.4	0.153091	0.0513491	T1
TCCTCTTAGTCGTCTA.4	0.0507615	0.0603093	T1
TGCGGCATCACTGCTC.4	0.253	0.0439121	T1
CTCATTACAGTCGCTG.4	0.227756	0.0339996	T1
CTTAGGAAGACCAGCA.4	0.124652	0.0334774	T1
ATTACCTGTGATGGCA.4	0.0573741	0.0384114	T1
AACCTGATCTTTCAGT.4	0.306106	0.0323882	T1
ATCCTATCAGTTAAAG.4	0.231625	0.0218243	T1
TTCTCTCAGGGACCAT.4	0.292974	0.0269087	T1
CAGAGCCGTAACAGGC.4	0.147625	0.0429188	T1
CGAAGTTAGAGCCGAT.4	-0.0829416	0.0261843	T1
GTGTGGCCATGTGGCC.4	-0.107855	0.0164591	T1
CCTCAGTGTCCTTAAG.4	0.0436045	0.0174318	T1
GAGGCCTAGCATCAAA.4	0.284777	0.023467	T1
AGTGATCAGCATTGAA.4	-0.217335	0.0172086	T1
TCTTTGAAGTATAGGT.4	-0.00783245	0.0226707	T1
CATACTTTCGAAATCC.4	0.143201	0.02526	T1
TAAGCGTGTTCAGCTA.4	-0.0610583	0.021883	T1
CCTTCAGTCTGTAAGC.4	0.0202606	0.0565515	T1
GTTACCCCAAATGCGG.4	0.281439	0.0530421	T1
TAGATCGGTGACTCGC.4	0.20719	0.0576933	T1
GGGATCCGTTACCTTT.4	0.0633833	0.0797684	T1
CCTCACAGTCATGGCC.4	-0.0918099	0.0703118	T1
TCTTAGTCAGCTGCCA.4	0.0460611	0.0405099	T1
ACGATCAGTGTGAATA.4	0.0866653	0.0414971	T1
CCTTGTGTCACTTCTA.4	0.187609	0.05954	T1
GCGGAAAAGGTCGTCC.4	0.0798061	0.0894158	T1
TACGTCCCATGACTTG.4	0.092912	0.0775962	T1
TGCAGATGTGCAACAG.4	-0.0851632	0.0707238	T1
ATCGTCCAGATGACAT.4	0.272769	0.0969096	T1
GAATAGATCAGTAGGG.4	0.055783	0.0938251	T1
ACTATGGTCGGAATTC.4	0.200502	0.105876	T1
GGAGGTATCGCGTAGC.4	0.295291	0.0853701	T1
CTGCATCAGGACTATA.4	-0.0163795	0.0743312	T1
GTCTAGATCGGCCCAA.4	0.112575	0.0765475	T1
TACGTCCAGCAAGGAA.4	0.224594	0.0670089	T1
TAGGTACAGTTGTAAG.4	0.176057	0.0803478	T1
AGCTCAAGTGAATGAT.4	0.080101	0.0653679	T1
ATCCCTGAGCGAATGC.4	0.073291	0.0613686	T1
TAGACCAAGAGAGCAA.4	0.121101	0.0670139	T1
GTTAGTGCATCTGGGC.4	0.146547	0.0545487	T1
TCCTCTTCAATAGAGT.4	0.0758658	0.0358606	T1
CATTGTTTCGTGCGAC.4	0.235763	0.0730409	T1
CCTCACAGTATCTCTT.4	0.205993	0.0544106	T1
TTTGACTTCCTCAGAA.4	0.0504682	0.0477139	T1
CCCGAAGTCGACCACG.4	0.0231538	0.0585461	T1
GTTCGCTGTTAGCTAC.4	0.0639537	0.0742845	T1
TGACGCGAGACCTCAT.4	0.11698	0.0707941	T1
AAACGCTCAGGACAGT.4	0.251199	0.0849125	T1
AAAGGGCGTGGCTCTG.4	0.133817	0.0541557	T1
AGGGCTCCAGCGCGTT.4	0.214939	0.0656273	T1
GCCAGGTCAGTAGTGG.4	0.280816	0.135687	T1
CACTGGGTCAAACGAA.4	0.12019	0.0838722	T1
TCGTGGGGTCGTTATG.4	0.0928446	0.098802	T1
ATTTACCGTCAACACT.4	0.208857	0.112875	T1
TGGCGTGTCGTTCGCT.4	0.292204	0.131064	T1
GCAGTTATCTGAATGC.4	0.0868609	0.106149	T1
GTACAGTAGTCTGTAC.4	0.249984	0.118379	T1
ATCTTCATCCAGTGCG.4	0.120908	0.121266	T1
TGTCCCACAGAGGTAC.4	0.137712	0.1157	T1
CTTCTAACAAATTGCC.4	0.253951	0.161387	T1
TACGCTCCAATCTCTT.4	0.171882	0.152365	T1
TCGGGCAAGCAACTCT.4	0.07343	0.143059	T1
CGTGTCTCACTGGCCA.4	0.0462845	0.11537	T1
CGACAGCGTAATGTGA.4	0.120903	0.0951436	T1
GTGCTTCGTTTACGAC.4	0.10423	0.104916	T1
CTAACTTAGTCACTAC.4	-0.0593402	0.127	T1
GATGTTGAGTTCACTG.4	0.0435549	0.11978	T1
CAGGGCTCACGGTCTG.4	0.195009	0.154269	T1
ACTGTCCTCGGCATTA.4	0.0219536	0.113671	T1
AGTGTTGGTAGCTCGC.4	0.214099	0.144336	T1
CTACCTGAGGGTTGCA.4	0.0733696	0.140608	T1
GGGTCTGCAGTAACCT.4	-0.00282609	0.130514	T1
TCAAGTGAGCCTCGTG.4	0.18305	0.122897	T1
TCACTCGGTAGTATAG.4	0.188183	0.114507	T1
CCGTTCAGTCTTCCGT.4	0.0166736	0.107122	T1
TGACCCTAGTCGCGAA.4	0.229107	0.0947831	T1
AATTCCTAGCCTAGGA.4	0.251217	0.129992	T1
GTAGGTTTCCGGCAGT.4	0.172897	0.12544	T1
AGGTCTACATCCAACA.4	0.283158	0.0809399	T1
GGTAATCGTACAAAGT.4	0.166392	0.0645355	T1
CTTGAGAGTCACAGTT.4	0.296337	0.0839094	T1
TGAGGTTGTGACTATC.4	0.199301	0.091703	T1
CTCTGGTGTTCCTAAG.4	0.25111	0.10743	T1
GACACGCAGTCCCGAC.4	0.228643	0.0852122	T1
GGATCTATCTCATTAC.4	0.240465	0.160407	T1
TCGACGGCAGACTGCC.4	0.178356	0.139892	T1
CATACAGAGACTTGTC.4	0.277874	0.128356	T1
CTGTGGGGTATGCTAC.4	0.261864	0.112276	T1
TTCTTCCCACGGCACT.4	0.0808024	0.128138	T1
GTGGCGTTCAAGCTGT.4	-0.010255	0.0896336	T1
TCATTTGGTAGCTGCC.4	0.110485	0.0905564	T1
CTACCCACAATCGCGC.4	0.216678	0.129188	T1
TTAATCCCAGATAAAC.4	0.209147	0.113554	T1
ACCATTTGTATTGGCT.4	0.213563	0.0927699	T1
CTGATCCGTGCATCTA.4	0.254915	0.0923994	T1
CCTCTCCTCCTTCTTC.4	0.272925	0.0958429	T1
TTAATCCTCGTGGCTG.4	0.0288605	0.0969723	T1
AGGAGGTTCATAGGCT.4	0.309679	0.11207	T1
CCATAAGTCCGAGAAG.4	0.196962	0.107229	T1
ACTATTCCACGCGGTT.4	0.140718	0.120003	T1
AGATGCTTCTTGTTAC.4	0.231643	0.146196	T1
ATTACCTGTGCTCCGA.4	0.346394	0.147522	T1
TCATCCGCACAAGGTG.4	0.379753	0.11043	T1
TCTATACAGGTCACTT.4	0.377922	0.114885	T1
CAACAGTTCTGTGTGA.4	0.285345	0.119812	T1
TCGACCTAGGAACGCT.4	0.332085	0.114919	T1
GGTGAAGAGTACGAGC.4	0.298525	0.17027	T1
TAGGTTGGTTACCTGA.4	0.163037	0.151401	T1
GTCACTCCACCGTGAC.4	0.112886	0.138726	T1
CTCCACAGTTACGCCG.4	0.189497	0.126652	T1
TTTACTGCATTGGCAT.4	0.105282	0.105694	T1
TGCTTCGCAGTAACAA.4	0.316257	0.14809	T1
TCTTCCTAGAGTCTTC.4	0.31619	0.129163	T1
TGATCTTAGATGTTAG.4	0.147002	0.106524	T1
CTCAACCCACCCTAAA.4	0.252625	0.118492	T1
GAGACTTTCTAGGCCG.4	0.2134	0.0990184	T1
CCTGCATTCTCTTGCG.4	0.260908	0.140148	T1
ACTTTGTTCGCCTTTG.4	0.1206	0.110527	T1
CTCATCGAGAGGGTAA.4	0.136398	0.126365	T1
CGAGTTATCGTAACCA.4	0.357706	0.115408	T1
TCAGCCTGTCGATTCA.4	0.367998	0.084904	T1
TTAGGGTGTGCCGGTT.4	0.238869	0.116481	T1
ATTATCCCATGACACT.4	0.194652	0.103693	T1
TTGCTGCGTAGCACAG.4	0.318356	0.0903846	T1
AACCTGACATAGAAAC.4	0.118758	0.116554	T1
AACCTGAGTCTACAAC.4	0.285117	0.0955983	T1
ATACCGAGTGGCTGCT.4	0.229547	0.105416	T1
ATCCTATCAGAAGTGC.4	0.0911045	0.175794	T1
GTCGCGAAGATGCTGG.4	0.0714477	0.111472	T1
AGGAATAAGCGCCATC.4	0.194286	0.109275	T1
TCGCTTGCATGACTAC.4	0.133385	0.101543	T1
TGGAGGACACGCTATA.4	0.0632032	0.125737	T1
AGGGTGACAGTGACCC.4	0.284436	0.118584	T1
TGGATCAGTCGTAATC.4	0.265095	0.133537	T1
CCTCATGGTTCGAACT.4	0.196053	0.102624	T1
CGAAGTTAGTCGGCAA.4	0.223968	0.104595	T1
TGGGAGAAGTATTAGG.4	0.178837	0.104362	T1
CGGGCATGTAGACGGT.4	0.368188	0.128203	T1
TGAATGCGTGTCCTAA.4	0.170986	0.109995	T1
CGCATGGAGCGCAATG.4	0.142716	0.153602	T1
ATCGTAGGTATGGAAT.4	0.309195	0.140055	T1
TTTAGTCAGAAATCCA.4	0.19926	0.112979	T1
ACAAGCTCAGTGCGCT.4	0.351738	0.114612	T1
TAGGTTGAGGCCTTGC.4	0.278301	0.119318	T1
ACCTACCGTAACTAAG.4	0.268719	0.0723056	T1
CTCTGGTAGATGAATC.4	0.215156	0.0800467	T1
GGAGGATTCAGATGCT.4	0.220807	0.0654368	T1
ACCCAAATCTTAATCC.4	0.127735	0.10558	T1
TCGTCCATCTGGTCAA.4	0.216102	0.118621	T1
TGGATCACATGTCAGT.4	0.0846659	0.129272	T1
CCTTGTGTCGTTCTGC.4	0.255565	0.119065	T1
GTCGTAAGTCATTGCA.4	0.1158	0.0898969	T1
CTGCAGGGTCCACATA.4	0.132392	0.0774737	T1
CTTTCAATCCCTCGTA.4	0.254703	0.0999661	T1
CTGAATGGTATCCCAA.4	0.119953	0.10956	T1
TGCAGATTCCGCAGTG.4	0.163214	0.0941804	T1
AGTACTGGTGACTGAG.4	0.144529	0.125333	T1
CAGCAATTCTAGGCAT.4	0.366213	0.130063	T1
GTGCACGGTATCTTCT.4	0.285339	0.113063	T1
TCTATACAGCCTCTCT.4	0.302087	0.11112	T1
TTACCATTCCTTATCA.4	0.347984	0.132212	T1
GGTGAAGGTCTTGCTC.4	0.222194	0.129195	T1
TAGGTACCAGCGTGCT.4	0.0686728	0.111508	T1
AGTTCGACATAGGAGC.4	0.15359	0.100218	T1
CGGTCAGGTGAAAGTT.4	0.173913	0.0967844	T1
AGGTTGTGTGTTCAGT.4	0.411986	0.10393	T1
CGATGCGCAATCCTAG.4	0.416558	0.0991904	T1
CGGCAGTAGGATTTAG.4	0.244731	0.0918218	T1
AGGTCATGTCATCGCG.4	0.378061	0.119691	T1
ACTGTCCTCGACCAAT.4	0.267324	0.111948	T1
TCTATCAGTTTGGCTA.4	0.219759	0.0974315	T1
TTAATCCAGTGGTGAC.4	0.238572	0.0896977	T1
ACTATGGCAAGGCGTA.4	0.195694	0.110734	T1
AACTTCTTCTCGCAGG.4	0.165944	0.110425	T1
CTAACTTCACTACAGT.4	0.0829318	0.108193	T1
AGGACTTGTAGGAAAG.4	0.228494	0.157585	T1
GTGGAAGCATCCCACT.4	0.213313	0.177488	T1
GCCCGAACAAAGGATT.4	0.32378	0.0610044	T1
CGCATGGCATGTGGTT.4	0.344466	0.0691752	T1
GTGCACGCAGTCAACT.4	0.379911	0.059423	T1
AACGAAATCATGCATG.4	0.350081	0.0493122	T1
TCAGTGAAGGAACATT.4	0.336908	0.0543731	T1
TATCCTAAGTAACCGG.4	0.396043	0.0436179	T1
TCATCATCAATTGAAG.4	0.301986	0.0353226	T1
CGACAGCCAACGCCCA.4	0.45235	0.0462341	T1
TCTCCGAGTTTCTATC.4	0.444101	0.0391424	T1
TCGATTTGTCGAGTTT.4	0.254423	0.0426952	T1
TAAGCACTCTTCGTGC.4	0.308594	0.0410163	T1
TTGCATTTCCATTGGA.4	0.255451	0.0412381	T1
CATGCGGAGAAAGCGA.4	0.345546	0.0588081	T1
ATGAGTCCATGTGCTA.4	0.336114	0.0492441	T1
CCACGAGAGCATGAAT.4	0.233897	0.0391397	T1
GAACACTTCTTACCAT.4	0.282243	0.0650609	T1
TTGCTGCAGAGCGACT.4	0.27373	0.0550699	T1
TGTTACTCATCTGCGG.4	0.24484	0.106719	T1
AAACGCTTCTAGTTCT.4	0.171308	0.0741808	T1
TCATTTGCAGGAGGTT.4	0.193949	0.0790027	T1
ATGAAAGTCCTCCACA.4	0.327737	0.0731051	T1
TCCTCCCCAACAGCCC.4	0.307517	0.0678866	T1
CATGCCTTCCAACCAA.4	0.187922	0.099191	T1
CGGCAGTGTCTGATCA.4	-0.00800714	0.076194	T1
GACCCTTCAGCTATAC.4	0.0363259	0.0611924	T1
GATCATGTCCCTGGTT.4	0.143087	0.0579309	T1
GTGTGATTCCCTATTA.4	0.364059	0.0659944	T1
TACGCTCTCCGGCAAC.4	0.0775771	0.0628573	T1
AACCTTTTCATATGGC.4	0.316129	0.064321	T1
CCGTTCATCTCGCGTT.4	0.27234	0.0537499	T1
GGGTTTACAGAGGGTT.4	0.193244	0.0544713	T1
TGCAGTACAGCTTCCT.4	0.210713	0.0470817	T1
TTGATGGTCGTCGATA.4	0.20006	0.0449569	T1
ATAGGCTGTTACCCAA.4	0.303148	0.0659238	T1
GCAGCCAAGACCATAA.4	0.126431	0.0521532	T1
GATCAGTAGGAGTACC.4	0.319455	0.0714064	T1
GTGCAGCCACATAGCT.4	0.15143	0.0705102	T1
AACAACCGTGAACCGA.4	0.156388	0.0459124	T1
TGACAGTTCGTACACA.4	0.00608813	0.0607938	T1
CTTCCGAAGCTAAACA.4	0.275822	0.0816504	T1
ACTTTGTCAGACAAGC.4	0.268555	0.0620698	T1
CCGTAGGCACAACGAG.4	0.13458	0.0600344	T1
CGGAATTGTTCGGACC.4	-0.00348145	0.0867187	T1
CAACAACTCACTGGGC.4	0.374571	0.0804335	T1
GGTTCTCTCAGATTGC.4	0.103457	0.0597175	T1
AGACTCATCGCGCTGA.4	0.251208	0.0578329	T1
GATCCCTCACCGTGGT.4	0.362667	0.0725559	T1
CTTGAGAAGAAGTCCG.4	0.185209	0.0770164	T1
CTCCCAACACCCTTAC.4	0.264062	0.0661809	T1
CAAAGAAGTGGCAACA.4	0.0853642	0.0399571	T1
GACTATGTCAACCTTT.4	0.242007	0.0537168	T1
CCCATTGTCCTACAAG.4	0.142432	0.0536055	T1
CCTCTCCCATCCTGTC.4	0.154454	0.053552	T1
ACCAACATCATGAGAA.4	0.142927	0.0474332	T1
GTTTGGATCTGTGTGA.4	0.265966	0.0417577	T1
GCTCAAACACCAGCCA.4	0.218133	0.0337486	T1
ATCACTTTCATGCAGT.4	0.0417262	0.0294673	T1
TAGGTACCAATCGTCA.4	0.311353	0.0264303	T1
CATTGCCCAGAGAGGG.4	0.323732	0.041032	T1
TACACCCAGCCTCACG.4	0.275515	0.0375874	T1
GACTGATTCTGAGAAA.4	0.354919	0.0305714	T1
GCCATGGAGATGTTAG.4	0.286064	0.0255624	T1
CAACCTCAGCTAGTTC.4	0.292472	0.0388319	T1
GTCACGGCAGTCAGCC.4	0.34489	0.0490472	T1
TGGGTTATCCAGGACC.4	0.273931	0.0555785	T1
GGCTTGGCAAGCGGAT.4	0.239673	0.0388559	T1
GTAACACGTATGACAA.4	0.162547	0.0351859	T1
TGGGCTGTCAAATGAG.4	0.290113	0.0298422	T1
GAGGCCTAGTCAAGCG.4	0.0281846	0.0297601	T1
ACGATCACAGATTAAG.4	0.12422	0.0256846	T1
TGTAGACGTATTTCGG.4	0.0305392	0.0208184	T1
CGCAGGTTCTGGGAGA.4	0.344357	0.067654	T1
TTCGATTAGACAGCGT.4	0.120685	0.046222	T1
AGTCTCCCATCTTCGC.4	0.138757	0.0293889	T1
GTTGTAGCACCAGCGT.4	0.314012	0.0566813	T1
TAATCTCGTCTGTTAG.4	0.296102	0.0844716	T1
CACAGGCCACGACGAA.4	0.345742	0.0666784	T1
GTCTTTACACCCTGTT.4	0.377843	0.0734085	T1
CTTGAGATCATTCTTG.4	0.199781	0.0832861	T1
TCCATCGCATGTCGTA.4	0.301993	0.0604275	T1
GATAGCTGTGTTGCCG.4	0.171223	0.0478472	T1
GTGGAGACAAGGCTTT.4	0.131745	0.0518472	T1
ATTCATCCATAGGTTC.4	0.329417	0.0443027	T1
GGGCCATGTGAGTGAC.4	0.190442	0.049166	T1
AATCGACGTCATCCGG.4	0.213588	0.0522035	T1
ATTACTCGTAAGTCAA.4	0.242029	0.0552563	T1
ACCAACATCCGATGTA.4	0.185096	0.0477205	T1
ATGTCTTTCACTACGA.4	0.248279	0.0368137	T1
CCACACTGTCCTCAGG.4	0.389795	0.0810998	T1
TGTGATGTCCCGAGGT.4	0.239566	0.0695038	T1
TCTATACCAACCTATG.4	0.233333	0.0882631	T1
TTTGGTTAGCGATGAC.4	0.257664	0.0801003	T1
TCATTTGGTCGACGCT.4	0.126139	0.0404668	T1
TACATTCCAACAAGTA.4	0.215263	0.0414995	T1
TACCGGGTCGTCTCAC.4	0.192951	0.0378926	T1
AGAAATGTCACTCTTA.4	0.157653	0.0208503	T1
GACACGCGTGACAGGT.4	0.172236	0.0166495	T1
CATCCACAGGTCGTAG.4	0.287623	0.023674	T1
TTCCTCTTCGCCCAGA.4	0.194884	0.0203201	T1
ACTGCAAGTACGATTC.4	0.243183	0.00943946	T1
GCTTTCGCAGAGTGTG.4	0.0493402	0.00635504	T1
GGTTCTCCAGCCGTCA.4	0.159788	0.0580416	T1
GCCATGGTCAGATTGC.4	0.186944	0.0470431	T1
TATCGCCAGTCATGAA.4	0.164048	0.0447952	T1
CATGCCTCAAGTTCCA.4	0.0633482	0.0539539	T1
TGTCCACCATGACTAC.4	0.128319	0.0646562	T1
AGTACCATCACCGGTG.4	0.0108264	0.0507248	T1
TATCCTAGTCTAGATC.4	0.0340343	0.0578564	T1
GCCAACGTCGTTTACT.4	0.136011	0.0521538	T1
TCGGGACTCCGACATA.4	0.134551	0.042846	T1
TAGGTACCAGGAGACT.4	0.241069	0.0604359	T1
CCTCAGTGTTATAGAG.4	0.239633	0.0383577	T1
GAATCACAGATACCAA.4	0.199319	0.0498793	T1
TCAAGACTCTACTCAT.4	0.0159809	0.0387668	T1
TGATGGTAGGTAGCCA.4	0.0947959	0.0567778	T1
AAAGGGCGTGGCAGAT.4	0.256473	0.0375298	T1
ACTACGAGTCGAATGG.4	0.0299926	0.0249308	T1
CCGTAGGAGTCCCGGT.4	0.0850936	0.0235373	T1
GACCCAGAGGGAGATA.4	0.0961429	0.0276758	T1
GAGAGGTGTCTGTTAG.4	0.0942881	0.0286206	T1
CTCAATTGTCCAAAGG.4	0.0548041	0.0585868	T1
TAGTGCATCTACAGGT.4	-0.0629697	0.0593584	T1
ATTCATCTCCTAGCTC.4	0.235534	0.079433	T1
CCCTAACTCGACGAGA.4	0.139167	0.04614	T1
TACCCGTCACATGACT.4	0.0901318	0.0575588	T1
GCTTCACCACAAGCTT.4	0.104184	0.0478266	T1
CCTAACCTCGTTCGCT.4	0.245339	0.0521133	T1
CTGTGAATCGGTCGAC.4	0.211796	0.0550159	T1
ATCCGTCGTTCTCCTG.4	0.190098	0.134184	T1
ACTTCCGTCAACCCGG.4	0.127767	0.106828	T1
CCGGACAGTCCGGACT.4	0.273882	0.115062	T1
CTCATGCTCGAATGCT.4	0.229127	0.116195	T1
TACAACGCAACTGATC.4	0.162302	0.11942	T1
CCATAAGTCGAAACAA.4	0.291634	0.117941	T1
AACGAAAAGGCCCACT.4	0.385016	0.0865057	T1
GTAGAAACAGCAGACA.4	0.344114	0.0907174	T1
AGTGACTGTTGGTGTT.4	0.138275	0.0799585	T1
TCTTAGTCAAAGGGCT.4	0.058554	0.0588932	T1
TCCGGGATCAGCGGAA.4	0.158877	0.0789422	T1
GCACGGTGTCTCCCTA.4	0.356031	0.0734955	T1
TGACGCGCATGCCGGT.4	0.263156	0.0756213	T1
CGTTAGATCCCAAGTA.4	0.239828	0.0813574	T1
ATCCTATAGGGTAATT.4	0.180733	0.0886556	T1
CCGATGGTCCTAGCGG.4	0.00675265	0.0463119	T1
CATAAGCCAACTGCCG.4	0.228802	0.0843896	T1
TTTATGCAGGGTTAGC.4	0.201845	0.0654955	T1
GGGCCATTCGCCTAGG.4	0.285011	0.0710747	T1
TCATATCCATGCCGGT.4	0.0629152	0.0736884	T1
GTCTGTCGTCTGCGCA.4	-0.00672498	0.0880979	T1
TACCTCGAGTGGAATT.4	0.216678	0.109344	T1
GTTGCGGGTATCGTAC.4	0.22635	0.173679	T1
AAATGGAAGAGTGGCT.4	0.345184	0.120735	T1
TCATTGTCAAGGTCTT.4	0.218792	0.139104	T1
ATGGTTGCAACACTAC.4	0.271261	0.162852	T1
TCGGGCATCATTTCCA.4	0.410346	0.147943	T1
TTCTAACTCATCGACA.4	0.237997	0.132697	T1
CCCTAACTCCAATGCA.4	0.156578	0.12785	T1
TGTGAGTAGCCACCGT.4	0.249654	0.133792	T1
TTTGACTAGCACTAGG.4	0.1605	0.141124	T1
TACTTGTGTGAGTGAC.4	0.121586	0.119407	T1
TGATCTTCAGGGAATC.4	0.259039	0.127849	T1
GCGATCGCAGATACCT.4	0.241319	0.128256	T1
CTAACCCTCAGCCTTC.4	0.156654	0.118847	T1
GCACATACAGGCCCTA.4	0.160492	0.122076	T1
CGAGAAGCATAAGCGG.4	0.430315	0.140428	T1
TTTACCATCTGTGTGA.4	0.365386	0.103086	T1
TTTCATGTCAACACCA.4	0.532176	0.117113	T1
TGAGCATCACCGTGCA.4	0.416061	0.0661175	T1
AAAGTCCCAAGTCGTT.4	0.406636	0.08101	T1
AGTTCGATCATCGCTC.4	0.522632	0.0891754	T1
CCACCATTCAATCCAG.4	0.306617	0.0976267	T1
AGTCTCCAGAAGGATG.4	0.369382	0.0742504	T1
TTGAACGGTGCACAAG.4	0.438716	0.105536	T1
ATCCGTCGTACACTCA.4	0.402175	0.132776	T1
CATGCCTTCGTGCATA.4	0.443073	0.125333	T1
TGTCCCAAGATGCCGA.4	0.387333	0.142325	T1
AATAGAGAGTAGTGCG.4	0.511582	0.143326	T1
GAAGCGAAGCTGACTT.4	0.398099	0.120767	T1
TAATTCCTCCTCACGT.4	0.557429	0.125091	T1
CAGTTAGAGTGTAGTA.4	0.357678	0.0696834	T1
AGATAGATCAGTCTTT.4	0.289999	0.049596	T1
CTCATCGAGTTGCTGT.4	0.310488	0.0667856	T1
TTGTTGTTCCCACAGG.4	0.128698	0.0901528	T1
CTCAAGAGTAACATCC.4	0.371118	0.0411702	T1
GATCACATCATCCTGC.4	-0.0871961	0.0310981	T1
CGTGCTTGTCGATGCC.4	0.234719	0.0407495	T1
AGGAGGTAGGCCATAG.4	0.0840514	0.0320533	T1
CTGAATGCAAACAGGC.4	0.0235064	0.0294582	T1
ATCTTCAAGCAGAAAG.4	0.273442	0.108864	T1
AATGACCGTTCAAGGG.4	0.194176	0.0939859	T1
CATCAAGGTGAGTTTC.4	0.147974	0.0875547	T1
TCATGGACACATCATG.4	0.0802033	0.084463	T1
GAGATGGCATGTAACC.4	0.116707	0.0729022	T1
CATGAGTCATTGCTGA.4	0.128432	0.0645395	T1
GCCGATGCATCTGCGG.4	0.270122	0.0476239	T1
GTCACTCCACATAGCT.4	0.154374	0.0519681	T1
CAATTTCCATTGCTGA.4	0.625161	0.345591	T1
GTCTTTACAAGCGCTC.4	0.642404	0.35389	T1
TCACTATGTGTTTCTT.4	0.564554	0.29901	T1
GTCTACCTCTAAGAAG.4	0.615271	0.363997	T1
TATCCTAGTATGCGGA.4	0.683418	0.3187	T1
TGTGAGTAGTATAGGT.4	0.57893	0.381591	T1
ACCAAACTCCCAGCGA.4	0.53238	0.34573	T1
TCGCTCAAGGAATGTT.4	0.617976	0.336978	T1
GAGGGATAGTGATGGC.4	0.634137	0.255795	T1
TCCACCAAGTCGAAAT.4	0.639579	0.304184	T1
CTATCTACACCGAATT.4	0.613224	0.299235	T1
CAGATCAAGCCTATCA.4	0.640359	0.337558	T1
TTCCGGTAGAGTAACT.4	0.648975	0.31119	T1
GCCAGTGGTGGCTAGA.4	0.517975	0.318377	T1
ATTCAGGCACCTTCGT.4	0.587272	0.307124	T1
TTCCTCTTCTGAATGC.4	0.609675	0.338513	T1
TATCCTATCAAACCCA.4	0.604646	0.359911	T1
TGCATGATCAGGGTAG.4	0.567832	0.325961	T1
CATCGTCCAAGAGCTG.4	0.65739	0.320295	T1
TCTATCATCGGTAGGA.4	0.696341	0.337095	T1
ATCGGCGGTATCGCAT.4	0.649176	0.310473	T1
TATGTTCTCGTCTAAG.4	0.665225	0.308288	T1
AAGACTCAGGCACAAC.4	0.659949	0.352624	T1
CGGGTCATCAGACAAA.4	0.587157	0.336895	T1
TCAGTGAGTACCTAAC.4	0.646951	0.312849	T1
AGCCAATTCTGAGAGG.4	0.663524	0.274753	T1
ACCACAATCGTGACTA.4	0.618588	0.29067	T1
CGTCCATCAAGTGGTG.4	0.631956	0.29398	T1
GGGCGTTAGCACTCAT.4	0.605363	0.257456	T1
TCCGTGTTCGCTCATC.4	0.722277	0.307681	T1
TTACCATGTTAGGGAC.4	0.633918	0.309137	T1
TCAATTCAGGCGAACT.4	0.675455	0.317196	T1
TCAATCTAGACTGTTC.4	0.663552	0.276992	T1
AAAGTCCTCATCGGGC.4	0.669983	0.274027	T1
AAGTGAACACAGTACT.4	0.660292	0.270683	T1
GTATTGGCACAGTCGC.4	0.628081	0.343573	T1
TCCTCGATCTTGTGCC.4	0.628832	0.335192	T1
AGCATCACAGACGCTC.4	0.627261	0.311364	T1
TCGAACATCCACGTGG.4	0.651591	0.345043	T1
GCCGTGAGTGGTCAAG.4	0.67864	0.308112	T1
GAAGAATGTCGGCTAC.4	0.664348	0.327557	T1
GATGAGGTCGAAGCAG.4	0.646212	0.276491	T1
GTTACAGAGAGCATTA.4	0.617946	0.308614	T1
TGTGATGAGCTGTTCA.4	0.616673	0.317244	T1
CCACGAGAGACTCATC.4	0.581608	0.291911	T1
CTGAATGAGTACTGTC.4	0.611593	0.28711	T1
CAGCAGCCAACGATCT.4	0.603606	0.260612	T1
GATCACAGTCCAGGTC.4	0.636311	0.288076	T1
AGTTAGCTCGCCTAGG.4	0.687367	0.284887	T1
AGAGCCCAGGGCTGAT.4	0.688212	0.309874	T1
GTGGCGTTCAGGCGAA.4	0.645657	0.296618	T1
CAGAGCCCACAGTACT.4	0.651017	0.276392	T1
ATGGATCAGTCGGGAT.4	0.646725	0.317532	T1
TGTCCCACACACCGCA.4	0.59612	0.314641	T1
CATAAGCGTGGTTTAC.4	0.657089	0.30016	T1
CATTGAGTCTATACTC.4	0.598304	0.332536	T1
CGTCAAACAGGTGACA.4	0.602252	0.331656	T1
GAGGCCTTCTTTCCAA.4	0.665849	0.34607	T1
AGTTCGATCATGGATC.4	0.600428	0.324644	T1
CTTCGGTCACGCGCAT.4	0.659435	0.287477	T1
AAATGGATCTCCGCAT.4	0.673136	0.2757	T1
AGATCGTTCACCTGTC.4	0.60288	0.24238	T1
TCATGTTAGGAGCAAA.4	0.638965	0.281828	T1
CCTTTGGTCAAGTAAG.4	0.672109	0.257089	T1
TAAGTCGAGGTACAGC.4	0.61472	0.257747	T1
TCCCATGCACTGTCCT.4	0.667989	0.30687	T1
AGGTTACCAGTAACCT.4	0.636972	0.258234	T1
GACCTTCAGTGCACTT.4	0.659613	0.245958	T1
ACTTATCGTCACCTTC.4	0.565323	0.294072	T1
GGGAAGTCACGCGGTT.4	0.571383	0.29134	T1
GTATTGGCAACAGTGG.4	0.569091	0.265835	T1
ATTACTCGTATGTCAC.4	0.632147	0.287663	T1
CCACAAATCGTGTGGC.4	0.620591	0.301343	T1
TGAACGTAGAACAAGG.4	0.683376	0.328382	T1
TGACCCTTCACCTGGG.4	0.659339	0.305317	T1
TGATGCAGTCGAATTC.4	0.57488	0.290052	T1
AACAAAGCACCGGCTA.4	0.577666	0.258671	T1
ATCGATGAGCCATGCC.4	0.584689	0.285013	T1
GCCATGGAGCAGGCTA.4	0.609256	0.361033	T1
GGTTGTACAAGTATCC.4	0.544588	0.271151	T1
TCATGCCGTACTCGTA.4	0.592177	0.254417	T1
ATCTTCACAGCGGATA.4	0.685048	0.30704	T1
ATGCATGTCGTCACCT.4	0.569707	0.255309	T1
AACAGGGTCCCTCATG.4	0.590779	0.255176	T1
ACTTATCTCAGAGTTC.4	0.662061	0.271433	T1
ACCGTTCTCGATCCAA.4	0.612687	0.32137	T1
GGAACCCCAGGGCTTC.4	0.64148	0.356182	T1
CCTGCATTCATTTCGT.4	0.653536	0.290685	T1
GGCTTTCTCCACTTTA.4	0.714634	0.315959	T1
ATCACAGGTGCCTAAT.4	0.656896	0.317802	T1
CTAGACACAACTCCAA.4	0.584941	0.326699	T1
TGAACGTAGTGCCTCG.4	0.581065	0.309801	T1
CGAGGCTGTGGCCACT.4	0.567038	0.262683	T1
TTACGCCTCAGGTGTT.4	0.606926	0.275012	T1
TCCACCAGTATTGGCT.4	0.68182	0.311383	T1
AGAACCTGTGATACAA.4	0.632053	0.300201	T1
CGCCAGAAGATGACAT.4	0.580114	0.280225	T1
GATCCCTGTAGGACCA.4	0.639457	0.298444	T1
GGGAGATGTAGACAGC.4	0.601651	0.329202	T1
CCTGTTGTCACGGTCG.4	0.646075	0.333135	T1
GGCTGTGAGGTCACTT.4	0.660222	0.347776	T1
CGGACACGTTGTTGAC.4	0.600337	0.226177	T1
GAGTTGTGTCTTCATT.4	0.570297	0.230476	T1
TAAGTCGCAGGGAATC.4	0.60017	0.287244	T1
TCAGCAACATCGATAC.4	0.63969	0.310037	T1
CTGTCGTCAAGGCTTT.4	0.585994	0.299299	T1
TCAATTCAGGGCTAAC.4	0.616121	0.284165	T1
CAAGGGATCCGCAGTG.4	0.622174	0.30646	T1
ATTTCACGTGTTCCAA.4	0.617225	0.299775	T1
CCTTTGGTCATTCTTG.4	0.647345	0.333424	T1
ACTTTGTGTGATGGCA.4	0.584344	0.25387	T1
ACGTACATCACTGTTT.4	0.585734	0.257199	T1
GAGCTGCCAGAAGCTG.4	0.49675	0.191343	T1
GAAACCTAGTCAGCCC.4	0.490577	0.229698	T1
AAGGTAAGTAAGTCAA.4	0.568055	0.261685	T1
CCGTGAGTCAAGTAAG.4	0.564115	0.27093	T1
ACAGAAAAGGACAGCT.4	0.587224	0.279955	T1
TAACTTCGTACCCACG.4	0.603242	0.262429	T1
AATTTCCGTATTTCGG.4	0.625695	0.305862	T1
CAGTTCCCAAGAGATT.4	0.673426	0.318609	T1
TCAGTCCGTGTCTAAC.4	0.597845	0.291575	T1
AAAGGGCTCGGATTAC.4	0.695382	0.343755	T1
CAACAACAGCTGGCCT.4	0.642367	0.26929	T1
ATCGTAGTCACCTCAC.4	0.673684	0.327359	T1
CGAATTGTCAAAGGTA.4	0.728419	0.29185	T1
CGCGTGACAGCTCCTT.4	0.666047	0.28151	T1
GGGCGTTGTGTATCCA.4	0.63977	0.293862	T1
TCTCACGGTGTTTGCA.4	0.721286	0.335941	T1
CATCGGGTCCAAATGC.4	0.6814	0.31464	T1
TTACTGTGTTACAGCT.4	0.653751	0.301804	T1
TACTGCCGTCACAGTT.4	0.634637	0.309122	T1
TGTAACGGTGCTGATT.4	0.64716	0.30792	T1
ATTTCTGGTTATGTCG.4	0.593424	0.280347	T1
GCAGCTGGTCGAACGA.4	0.576048	0.23815	T1
TCTGTCGCACCGCTGA.4	0.658913	0.294454	T1
ATGTCCCAGCGCAATG.4	0.634572	0.257468	T1
TTCCTCTGTGTATTCG.4	0.681045	0.289544	T1
AGATCGTCATGACCCG.4	0.651651	0.316161	T1
GCGTGCAGTTGAATCC.4	0.589697	0.263868	T1
TCGCAGGAGTAAGACT.4	0.63037	0.314446	T1
ACGATGTGTTCCGCTT.4	0.575541	0.25861	T1
GTCATCCCACGTTCGG.4	0.651627	0.279695	T1
CCAATGAAGGCACAAC.4	0.613459	0.28039	T1
CGAAGGATCGGAGTAG.4	0.606279	0.274006	T1
GGGATCCTCCAAGGGA.4	0.604221	0.318657	T1
GACAGCCTCCTTCAGC.4	0.618151	0.324088	T1
GTATTTCGTGTTAACC.4	0.668044	0.279732	T1
GTGTAACTCTACTTCA.4	0.683775	0.299301	T1
GAGTCATTCCGTATGA.4	0.515868	0.185993	T1
AGAACAAAGATGGCGT.4	0.651308	0.220982	T1
GGTTGTACAAAGACTA.4	0.64533	0.204012	T1
GACATCAAGGTCATAA.4	0.544867	0.261354	T1
CTGTCGTAGAAGATCT.4	0.46898	0.207374	T1
TCCATCGCAATCCAGT.4	0.533769	0.185332	T1
TGTGATGTCAACCCGG.4	0.542551	0.244619	T1
TATTGCTCACGACGCT.4	0.508953	0.251865	T1
GGGTATTGTATCGTAC.4	0.534787	0.281792	T1
TATATCCGTCGGAAAC.4	0.491013	0.208203	T1
AGGCCACGTGCATCTA.4	0.564511	0.318024	T1
ATAGAGATCAGGAGAC.4	0.492153	0.19457	T1
GCCTGTTGTCGAGCTC.4	0.441519	0.178861	T1
GGGTCTGTCTGCCTCA.4	0.387753	0.208447	T1
GTGTTAGTCAGTGCGC.4	0.551558	0.198312	T1
GGCACGTTCATAGCAC.4	0.59434	0.23062	T1
TTCACCGGTCGGAAAC.4	0.644724	0.299461	T1
CTCATGCAGTCATACC.4	0.640173	0.296567	T1
TATTTCGCAAGCGAGT.4	0.597832	0.242857	T1
GGGATGATCCCTGGTT.4	0.596387	0.28146	T1
TGTTGGATCTCATTAC.4	0.494884	0.286999	T1
CGTAATGAGGGTACGT.4	0.575557	0.18377	T1
CGTTAGAAGAGGATCC.4	0.496662	0.199695	T1
CCTCTAGGTTTGGAAA.4	0.626565	0.258759	T1
TTCAGGAAGGAAGTAG.4	0.617162	0.272702	T1
CGTGAATTCTGGGTCG.4	0.642629	0.219333	T1
CTGATCCAGGACAACC.4	0.601123	0.249906	T1
AGATGAAAGTGTGTTC.4	0.486341	0.254325	T1
ATCATTCAGCGCGTTC.4	0.593347	0.265787	T1
TTGGGCGTCGTGGGTC.4	0.578426	0.280637	T1
AGCGCTGGTACGTTCA.4	0.525332	0.209592	T1
CCGGTGACAATGCAAA.4	0.542524	0.238295	T1
TGAGGTTCAGTGTATC.4	0.5622	0.236571	T1
AAGCGTTGTGTGTCGC.4	0.615004	0.315317	T1
GATGGAGGTGTCCACG.4	0.671348	0.287507	T1
TCACGGGTCGAAGCAG.4	0.652714	0.300207	T1
TACGGTAAGGTAAACT.4	0.401384	0.221761	T1
TCATACTCAAGTTTGC.4	0.522577	0.265604	T1
GCTACAACATGACACT.4	0.596072	0.265793	T1
AATTCCTTCCATCACC.4	0.653566	0.280128	T1
ACACTGAGTCCCTGAG.4	0.578851	0.258289	T1
GAGTTACCAGCGACAA.4	0.517485	0.309497	T1
TGCAGGCTCCAAGCTA.4	0.447086	0.27042	T1
TTTGATCCATTCTTCA.4	0.470263	0.283127	T1
GTGTTAGCAGGTCAGA.4	0.435421	0.341801	T1
GTAAGTCCAGGTTTAC.4	0.453656	0.283089	T1
GATCCCTTCAAACCTG.4	0.530239	0.327158	T1
AGCATCAAGCCGAACA.4	0.558518	0.269367	T1
GATGGAGGTCTTTCTA.4	0.575856	0.300127	T1
ACTTTCAGTGTAGGAC.4	0.702521	0.295367	T1
CGTGAATCACCTCTAC.4	0.642759	0.263149	T1
CTATAGGAGCTAAGTA.4	0.59302	0.211792	T1
TTCCGGTCATCGGAGA.4	0.69852	0.242293	T1
AAGAACAGTTCCGCGA.4	0.628214	0.192542	T1
TTAGGGTAGCGGTAAC.4	0.615163	0.214062	T1
ATCGTCCCAACGACTT.4	0.656007	0.255353	T1
ATCTCTAGTACATTGC.4	0.576024	0.309208	T1
AATCGACTCTATTGTC.4	0.644042	0.31557	T1
GAGACCCAGTATGAAC.4	0.597465	0.284136	T1
TACGGGCTCCTAGCCT.4	0.598899	0.301942	T1
AGACCCGTCCAGGACC.4	0.515521	0.308814	T1
TGTACAGGTACAAAGT.4	0.640042	0.249707	T1
TATCTGTGTCATCCGG.4	0.543594	0.253476	T1
CACATGATCTCTTAAC.4	0.530271	0.226615	T1
AGTTCGATCGGAGCAA.4	0.585097	0.207377	T1
GCTACCTTCGGTCGAC.4	0.548738	0.215645	T1
CATCGTCCAAAGCTCT.4	0.485014	0.314371	T1
CTTTCAACAATTGCAC.4	0.577653	0.269798	T1
GGTAACTGTGTAACGG.4	0.539781	0.249746	T1
CTGAATGCACAAGCAG.4	0.557055	0.255987	T1
CATGGTAAGTACGTCT.4	0.45482	0.205143	T1
GAGTTGTGTCTAACTG.4	0.532689	0.23086	T1
ACTATTCTCTGCATAG.4	0.529956	0.33786	T1
CGTAATGTCCGTTGGG.4	0.478064	0.329487	T1
GTCACGGTCAGCGCAC.4	0.572099	0.304371	T1
TCCATCGGTCTTCAAG.4	0.541307	0.316181	T1
CCATCACGTATTTCTC.4	0.51273	0.313855	T1
TACACCCCAGCGACAA.4	0.592217	0.357487	T1
CTAACCCTCTGGTCAA.4	0.665974	0.333251	T1
TACCTGCCACGCTATA.4	0.584017	0.379536	T1
ACTGTCCAGCGCACAA.4	0.580382	0.361581	T1
TGCACGGTCCTCTCGA.4	0.60981	0.339597	T1
AGGACTTTCTGCAGCG.4	0.659431	0.325566	T1
CTACTATCAGCTTCGG.4	0.618939	0.286113	T1
GAGACCCAGGATTCAA.4	0.633966	0.350342	T1
CGAGTGCGTTGCCAAT.4	0.630851	0.288222	T1
GAGGCAACACGTAGAG.4	0.572827	0.26258	T1
GTTACAGCAAGGTTGG.4	0.598584	0.293231	T1
TCTGCCATCACGATAC.4	0.536901	0.328282	T1
ATGGAGGGTGCATGTT.4	0.538339	0.354122	T1
TGTTCCGCATGAGATA.4	0.586283	0.378673	T1
TTGATGGAGTACCATC.4	0.580155	0.359484	T1
TGAATCGTCCGGCAAC.4	0.613867	0.374364	T1
TTCCTCTTCCACTTCG.4	0.600644	0.366164	T1
GCAGTTAAGCATCCCG.4	0.610648	0.298964	T1
CGAGGAATCCTGCCAT.4	0.590263	0.294121	T1
GAGAAATTCGCCACTT.4	0.630659	0.299898	T1
GAAGCGAGTTCGAGCC.4	0.626179	0.251843	T1
TCTATACGTCTAGGTT.4	0.618917	0.310688	T1
GACTCTCTCTTCGATT.4	0.610412	0.351924	T1
TTGTTTGAGTAGGATT.4	0.591542	0.318205	T1
TCCCAGTCAGACAAGC.4	0.574406	0.297209	T1
TCTAACTAGAGGCGTT.4	0.514201	0.312893	T1
GTCACTCAGGACGCTA.4	0.575298	0.273851	T1
TCTCCGAGTCCTCCAT.4	0.533211	0.268619	T1
AAGACAATCCATCCGT.4	0.487815	0.313922	T1
TACGCTCAGTCTGGAG.4	0.484969	0.267571	T1
TTCTCTCCAGAACTAA.4	0.55715	0.299191	T1
TTAGTCTGTAGTGTGG.4	0.637551	0.327911	T1
GGTCACGAGCGCTTCG.4	0.61419	0.336754	T1
ACCATTTTCTCCTGTG.4	0.642145	0.315449	T1
CTTGATTGTTCTCCAC.4	0.59352	0.2459	T1
GCACATAGTTCTGACA.4	0.566318	0.329261	T1
GCGGATCCATGATGCT.4	0.431342	0.27565	T1
GGAATCTGTCGTATGT.4	0.634098	0.29954	T1
TTACTGTAGCGTGAGT.4	0.640652	0.317457	T1
AAATGGAAGCGGTAGT.4	0.606246	0.31868	T1
GGGTGTCCACAAGGTG.4	0.564209	0.285529	T1
TAAGCACGTGGCCCAT.4	0.624188	0.321571	T1
TAAGTCGAGTACAGCG.4	0.621969	0.377499	T1
GTGAGCCGTGTATTGC.4	0.669251	0.349668	T1
TTGATGGCAACGATCT.4	0.704702	0.29227	T1
AAGACAAGTCTGTGTA.4	0.630844	0.265546	T1
GCACGTGTCGGCCCAA.4	0.639204	0.296296	T1
ATCGGATTCGGAGTAG.4	0.600285	0.283013	T1
TCTACATTCGTCGCTT.4	0.559654	0.253334	T1
ATGGATCTCAAGGAGC.4	0.601548	0.289118	T1
TCCTGCAAGCCAGAGT.4	0.605354	0.29936	T1
CAGGTATTCTTCTGGC.4	0.614196	0.263795	T1
TTGAACGAGCTTGTGT.4	0.64071	0.268221	T1
CAGGCCACATTGAAAG.4	0.589121	0.266224	T1
ATCGTCCAGTCTGGAG.4	0.676518	0.297412	T1
CCGGTAGGTTGTGGAG.4	0.638982	0.311153	T1
GGTGAAGTCCCAGCGA.4	0.560826	0.282	T1
CCGATCTAGGCACAAC.4	0.650754	0.322106	T1
GGGCCATCAGTTTCGA.4	0.649936	0.281314	T1
ATTACTCCAGCTGTGC.4	0.654326	0.340727	T1
GACTGATCAACCTAAC.4	0.675656	0.337971	T1
CATTGTTGTCTTGCTC.4	0.616491	0.284944	T1
TAATCTCCACTACGGC.4	0.704841	0.309197	T1
GTGCAGCAGGTCCGAA.4	0.587002	0.228133	T1
AAGTGAAGTGGATTTC.4	0.613912	0.284611	T1
CACAGGCGTGAGGATC.4	0.671604	0.278066	T1
AGGGTTTTCTGGCCAG.4	0.511757	0.249656	T1
AGTTAGCCAGCGTTTA.4	0.629653	0.348158	T1
AGTCAACTCGAGTGAG.4	0.534453	0.255523	T1
TCCTTCTTCTGTCGTC.4	0.562139	0.335641	T1
TACGGGCGTAGACAGC.4	0.561548	0.326607	T1
TGTTACTCAAGTTCGT.4	0.595801	0.301649	T1
ACTTAGGTCATTTCGT.4	0.564647	0.31826	T1
CCTGTTGTCAGTGGGA.4	0.521433	0.284074	T1
CATCGTCCAATTTCCT.4	0.593916	0.271116	T1
GAGGCAAAGCCAAGCA.4	0.625094	0.303138	T1
GTTTGGATCTTACGTT.4	0.617197	0.311302	T1
TCCCATGGTGCGTGCT.4	0.593626	0.273254	T1
GATTCTTTCTCCTACG.4	0.561188	0.319572	T1
TAGGAGGTCGAACCAT.4	0.543426	0.362917	T1
CTCATTACAAAGGAGA.4	0.565382	0.298379	T1
TCCTTCTGTACGTACT.4	0.50146	0.282231	T1
CACTGGGCACTGGATT.4	0.231742	0.0504855	T1
GACTTCCGTAGACACG.4	0.257713	0.0821419	T1
AAGGAATCACTTGACA.4	0.252302	0.0691918	T1
ACATCCCAGTGTACCT.4	0.217064	0.0483753	T1
AGAAATGTCTCCGCAT.4	0.216298	0.0366677	T1
TGGGAAGCATAATGAG.4	0.200429	0.0293562	T1
GTCCACTGTCGCCACA.4	0.292635	0.0601602	T1
CGTAGTAAGGCCGCTT.4	0.185947	0.0434775	T1
TAGGGTTGTGTAGTGG.4	0.29592	0.0399092	T1
ATCCATTGTTAGGCTT.4	0.0332407	0.059873	T1
ACTCCCAAGAACCCGA.4	0.164709	0.0616785	T1
GAATAGACAGGCGTTC.4	0.0339124	0.0382038	T1
TCCGGGAGTAGACTGG.4	0.0744974	0.0338518	T1
ACTTTCAGTGTCACAT.4	0.0122359	0.0447252	T1
TGAACGTAGTAAGGGA.4	0.185852	0.0384548	T1
ACCACAATCCTCTGCA.4	0.284966	0.0497621	T1
CCTCACAGTTGCTCCT.4	0.375127	0.0352299	T1
TCAGTTTAGAGTCCGA.4	0.243111	0.0332274	T1
TTCCAATGTCGTCGGT.4	0.166721	0.0480544	T1
CCGGACAGTGGGCTCT.4	0.115729	0.0321701	T1
GCCTGTTTCTCGACCT.4	0.142883	0.0351446	T1
CACTGTCGTCACCTTC.4	0.295824	0.0319693	T1
TGACAGTTCTCAACGA.4	0.173283	0.0336202	T1
AACCATGCATACCGTA.4	0.177356	0.0344403	T1
TCCTCGATCTACTGAG.4	0.140611	0.0237556	T1
CCGGTAGCAGTATACC.4	0.082833	0.01835	T1
TGGGTTATCTGCGGAC.4	0.155229	0.022694	T1
CCCATTGTCACGGGCT.4	0.294532	0.0248378	T1
GCACTAAGTTTCGTGA.4	0.255799	0.0166065	T1
TGAGCATCATCTAGAC.4	0.161869	0.00806339	T1
CATCCGTGTGATGAAT.4	0.189383	0.136847	T1
TTAATCCGTAGCGCTC.4	0.193697	0.139275	T1
TGTTCATGTCTTTCAT.4	0.249263	0.153946	T1
GTAGCTACAGAGCTAG.4	0.170582	0.100991	T1
ACGTAGTCAGTCACGC.4	0.337586	0.0870223	T1
GAGATGGGTCGAACAG.4	0.338741	0.0925881	T1
AGTTCCCCAGCAATTC.4	0.335821	0.126712	T1
TAGACTGTCCGAGGCT.4	0.145939	0.129326	T1
AGGAATACAATCCTAG.4	0.240102	0.0821236	T1
AGCATCAAGCATCTTG.4	0.283654	0.0847104	T1
GGCAGTCCAGCCGTCA.4	0.250818	0.0795997	T1
GGCTTGGCACAGAAGC.4	0.196748	0.128977	T1
TTACGTTGTGGAAGTC.4	0.169453	0.150857	T1
TATGTTCGTCGTGTTA.4	0.218015	0.104757	T1
GTCGTAAGTAGGCTGA.4	0.119212	0.0659521	T1
TCGCTCAAGACGCAGT.4	0.168693	0.0821172	T1
TGAATCGTCGCTCTCA.4	0.356235	0.109176	T1
CCACGTTAGCTGAAAT.4	0.173964	0.0804643	T1
CTCCAACAGAGTCCGA.4	0.191558	0.104743	T1
AGTTCCCAGCGGGTAT.4	0.344151	0.08736	T1
AGATGAATCACCGGGT.4	0.375184	0.0912919	T1
TCCCATGAGCAAACAT.4	0.282487	0.081681	T1
CGTAATGAGCCTAGGA.4	0.341527	0.0912834	T1
GCTGGGTGTATCGGTT.4	0.315438	0.110875	T1
TATATCCTCAACCTTT.4	0.384026	0.0966811	T1
CCGGTGATCAGCGCGT.4	0.15055	0.0931049	T1
TGAGCGCCAAAGCTCT.4	0.300941	0.0955447	T1
TAGTGCAGTGAGTTTC.4	0.298693	0.122112	T1
AGAACCTCAAGTATAG.4	0.291764	0.103338	T1
GGGAGTAAGAGCACTG.4	0.386494	0.107939	T1
TTTGTTGTCGTCAGAT.4	0.0323504	0.0722464	T1
TTTGTTGTCCGATGCG.4	0.15068	0.0652454	T1
TTTGTTGGTGGCCCAT.4	0.105565	0.074761	T1
TTTGTTGGTCTGTAAC.4	0.0348511	0.0690372	T1
TTTGTTGGTCTAATCG.4	-0.0238341	0.0831662	T1
TTTGTTGCACAGTACT.4	0.0734776	0.0912454	T1
TTTGTTGAGGTTACAA.4	0.0597064	0.0835913	T1
TTTGTTGAGCATTGAA.4	-0.00369075	0.015236	T1
TTTGGTTTCTTGCAGA.4	0.0629821	0.0859588	T1
TTTGGTTTCAAGGACG.4	0.0416449	0.0886792	T1
TTTGGTTGTGTTAACC.4	0.130419	0.0740952	T1
TTTGGTTAGGACACTG.4	0.0571189	0.0907433	T1
TTTGGTTAGCACCAGA.4	0.145977	0.0425528	T1
TTTGGAGTCCGATAGT.4	0.190278	0.06824	T1
TTTGGAGTCCACGTAA.4	0.259539	0.0866743	T1
TTTGGAGGTAGCGTCC.4	0.162452	0.0874121	T1
TTTGGAGAGGCCACTC.4	0.0179519	0.038425	T1
TTTGATCTCGTGACTA.4	0.325452	0.112976	T1
TTTGATCTCGCCTAGG.4	-0.0216877	0.122037	T1
TTTGATCCAATTGTGC.4	0.0271763	0.0906345	T1
TTTGATCAGAAATCCA.4	0.191125	0.074438	T1
TTTGACTTCTTCTTCC.4	-0.0514554	0.0900533	T1
TTTGACTTCGGACTTA.4	0.0903748	0.0757861	T1
TTTGACTTCCGACGGT.4	-0.18058	0.0299094	T1
TTTGACTTCCCGAACG.4	0.0510988	0.0726791	T1
TTTGACTAGTTGGAAT.4	0.128692	0.0678576	T1
TTTCGATTCTCTAAGG.4	0.0700809	0.0619077	T1
TTTCGATTCGTCAACA.4	-0.0285729	0.0773747	T1
TTTCGATTCGCCTTTG.4	-0.0913535	0.10466	T1
TTTCGATGTTGGGATG.4	0.085645	0.0781207	T1
TTTCGATCATATGCGT.4	0.0870647	0.0157404	T1
TTTCGATAGTCTCGTA.4	0.105591	0.0602651	T1
TTTCGATAGCCAAGTG.4	0.0540301	0.116086	T1
TTTCGATAGACCAAAT.4	0.246363	0.0380045	T1
TTTCCTCTCATGGTAC.4	-0.0982178	0.0867552	T1
TTTCCTCCACTCCGGA.4	0.034461	0.0753049	T1
TTTCCTCCAACAAAGT.4	0.0449418	0.0739346	T1
TTTCATGTCTAACACG.4	-0.0913564	0.100466	T1
TTTCATGTCGCTCCTA.4	0.0245663	0.083063	T1
TTTCATGTCCGTACGG.4	-0.105257	0.0116483	T1
TTTCATGGTCGCTGCA.4	0.0842323	0.0667806	T1
TTTCAGTTCCAGGACC.4	-0.0633119	0.0779113	T1
TTTCAGTAGTATTCCG.4	0.0606534	0.0738873	T1
TTTCACATCGAGAACG.4	0.0874006	0.0881088	T1
TTTATGCTCTATCACT.4	0.205606	0.0459186	T1
TTTATGCCACCCAACG.4	-0.0555213	0.119927	T1
TTTAGTCTCTCTCGAC.4	0.20371	0.0622875	T1
TTTAGTCCACTGTGAT.4	-0.0985146	0.0904905	T1
TTTAGTCAGAATCGCG.4	-0.00683989	0.0772119	T1
TTTAGTCAGAACTGAT.4	0.106605	0.0770204	T1
TTTACTGTCTGTCCCA.4	0.141031	0.0788757	T1
TTTACTGTCGAAGCCC.4	0.0287766	0.0957211	T1
TTTACTGCATGACTAC.4	0.170941	0.0574751	T1
TTTACTGCAATGCAAA.4	-0.214584	0.0657451	T1
TTTACGTGTAGTTACC.4	-0.0268656	0.0578612	T1
TTTACGTCAACGTAAA.4	0.2236	0.104065	T1
TTTACGTAGCCAAGCA.4	-0.009927	0.0577102	T1
TTTACCAAGTGTGTTC.4	0.130529	0.0739983	T1
TTTACCAAGCGATTCT.4	0.153115	0.0390565	T1
TTGTTTGGTCGTATGT.4	0.22241	0.105401	T1
TTGTTTGCAAATGCTC.4	0.0832877	0.102955	T1
TTGTTGTGTGAGACCA.4	-0.117124	0.0565391	T1
TTGTTGTGTAATCAGA.4	0.0528993	0.0639271	T1
TTGTTGTCACGCTGTG.4	0.125124	0.0706489	T1
TTGTTGTAGAGTCTGG.4	0.0200652	0.094927	T1
TTGTTCATCTTCGGTC.4	-0.152362	0.0682943	T1
TTGTTCATCCAAAGGG.4	-0.0961012	0.110692	T1
TTGTTCATCAATCGGT.4	-0.0537009	0.100707	T1
TTGTTCAGTCAAAGTA.4	-0.107342	0.104142	T1
TTGTTCACAGAGCCCT.4	0.0315712	0.0974807	T1
TTGTGTTTCATGAGGG.4	0.0755062	0.0331342	T1
TTGTGTTGTCTTGGTA.4	0.105926	0.0903134	T1
TTGTGTTAGAATCCCT.4	0.01189	0.0626081	T1
TTGTGGATCTTTCTAG.4	-0.0403681	0.129285	T1
TTGTGGATCGCCGAAC.4	0.0955796	0.0249703	T1
TTGTGGAGTATCAAGA.4	-0.0801186	0.132338	T1
TTGTGGAGTATAATGG.4	0.0387529	0.0641323	T1
TTGTGGAAGCTCTGTA.4	-0.00598411	0.0701915	T1
TTGTGGAAGAGGTCAC.4	0.0516665	0.07939	T1
TTGGTTTAGACTCTAC.4	-0.135405	0.0282868	T1
TTGGGTATCTGTCCCA.4	0.0591752	0.06093	T1
TTGGGTAGTGTCCAAT.4	0.197122	0.156356	T1
TTGGGCGCAGTGTGGA.4	0.449908	0.156642	T1
TTGGGCGAGCTTGTTG.4	0.148846	0.0900254	T1
TTGGGATTCGGTATGT.4	-0.0922042	0.0926683	T1
TTGGGATGTTGTACGT.4	0.0406612	0.0628539	T1
TTGGGATGTGATTGGG.4	0.0184957	0.000562659	T1
TTGGGATCAAGTGGTG.4	0.0402249	0.0095965	T1
TTGGATGAGACAACAT.4	-0.197569	0.0989429	T1
TTGCTGCTCTGAGATC.4	-0.13237	0.0246473	T1
TTGCTGCGTACTGGGA.4	0.0561637	0.0954538	T1
TTGCTGCCAGCATACT.4	0.0124298	0.0525531	T1
TTGCGTCTCGAGGCAA.4	0.0500548	0.128095	T1
TTGCGTCGTGGTAACG.4	-0.0672506	0.013975	T1
TTGCCTGTCTTCCCAG.4	0.154872	0.0497487	T1
TTGCCTGGTTCGTACA.4	0.0318319	0.0920878	T1
TTGCATTGTCTTGTCC.4	0.281383	0.0497818	T1
TTGATGGAGGCCTGCT.4	-0.0627414	0.0620777	T1
TTGAGTGCATTAGGCT.4	0.141285	0.0569373	T1
TTGAGTGCAATAGAGT.4	-0.122325	0.0170289	T1
TTGACCCGTCCAAGAG.4	-0.155574	0.0585505	T1
TTGACCCAGTCAGCGA.4	0.162022	0.0488318	T1
TTGAACGGTTCCCAAA.4	0.0129544	0.0049975	T1
TTGAACGGTATTGACC.4	0.0545503	0.0888014	T1
TTGAACGAGGTTTACC.4	-0.0130105	0.056697	T1
TTGAACGAGCAACCAG.4	0.0210718	0.087122	T1
TTCTTGAGTTAATCGC.4	0.247623	0.0723635	T1
TTCTTGACACACGTGC.4	-0.0483971	0.0327642	T1
TTCTTGAAGTTTAGGA.4	0.0828291	0.0751408	T1
TTCTTGAAGTACTCGT.4	0.133189	0.0242582	T1
TTCTTCCGTTCGGCGT.4	0.0948959	0.125333	T1
TTCTTCCGTTCAAACC.4	-0.129994	0.0651179	T1
TTCTTCCCATGGCGCT.4	0.103755	0.08449	T1
TTCTGTAGTTGGCTAT.4	0.234804	0.0908592	T1
TTCTGTAGTATCTTCT.4	-0.0809355	0.00720944	T1
TTCTCTCTCACATTGG.4	0.147407	0.092167	T1
TTCTCTCGTTGACGGA.4	0.0977094	0.123963	T1
TTCTCTCGTAAGATTG.4	0.0168817	0.07237	T1
TTCTAACGTATATGGA.4	0.121206	0.0520524	T1
TTCGGTCGTTCGGCTG.4	0.234054	0.0230694	T1
TTCGGTCGTGCAGTGA.4	-0.0324324	0.0729898	T1
TTCGGTCGTGATGTAA.4	0.0574708	0.0812696	T1
TTCGGTCCACGTGAGA.4	-0.0152945	0.0764676	T1
TTCGGTCAGGAAGAAC.4	0.262314	0.0615891	T1
TTCGCTGTCCTAAACG.4	-0.165631	0.0527093	T1
TTCGCTGGTACGATCT.4	0.0230935	0.0623849	T1
TTCGATTGTCCAAATC.4	-0.0751929	0.0468993	T1
TTCGATTGTATGAGCG.4	0.142855	0.0988661	T1
TTCGATTCATAACGGG.4	0.216803	0.0510445	T1
TTCGATTCAAGTCATC.4	-0.162071	0.0885527	T1
TTCCTTCTCGTAGCCG.4	0.0233353	0.0818298	T1
TTCCTCTCACGTCTCT.4	-0.116797	0.059167	T1
TTCCTCTAGGCTTCCG.4	0.0156958	0.0687278	T1
TTCCTAATCGACGATT.4	-0.0258102	0.0520625	T1
TTCCTAATCCTAGCGG.4	-0.020597	0.119568	T1
TTCCTAAGTGCAACGA.4	0.221491	0.0175049	T1
TTCCGTGTCAATGTCG.4	0.138668	0.0558808	T1
TTCCGTGAGGTCATCT.4	-0.0842211	0.0208883	T1
TTCCGGTTCATTTGCT.4	-0.0192213	0.0835624	T1
TTCCGGTGTATGTGTC.4	0.122591	0.0888816	T1
TTCCGGTCAGTTTCAG.4	-0.115958	0.0241584	T1
TTCCGGTAGTTACTCG.4	-0.0190215	0.0921166	T1
TTCCACGCACGCAAAG.4	0.10068	0.0797813	T1
TTCCAATTCAGTAGGG.4	-0.0757497	0.0744548	T1
TTCCAATCATCCGTTC.4	-0.0238656	0.073702	T1
TTCCAATCAACGACAG.4	0.129109	0.00712885	T1
TTCATTGCAGATCACT.4	0.0721991	0.0848082	T1
TTCATGTCACTAGGTT.4	0.166162	0.0727545	T1
TTCATGTAGAAACACT.4	-0.237156	0.111467	T1
TTCAGGATCGACGCGT.4	0.157475	0.0880987	T1
TTCACGCAGGGCTAAC.4	0.0696087	0.118088	T1
TTCACGCAGCAAGTCG.4	-0.257371	0.0954276	T1
TTCACGCAGACCCGCT.4	-0.0130394	0.0984637	T1
TTCACCGGTGGCAACA.4	0.104862	0.0421829	T1
TTATTGCTCGAGTGAG.4	0.0441104	0.0214126	T1
TTATTGCGTGTTACAC.4	0.0336784	0.0976466	T1
TTATTGCGTGTAGGAC.4	0.147103	0.0886315	T1
TTATTGCGTGCATTTG.4	0.0847318	0.10136	T1
TTATTGCGTGACTAAA.4	0.134522	0.0806272	T1
TTATTGCAGAGGCCAT.4	-0.0691256	0.0442609	T1
TTAGTCTTCGCCTCTA.4	-0.0219351	0.0657778	T1
TTAGTCTCAGAGTAAT.4	-0.132797	0.121508	T1
TTAGTCTAGAATTTGG.4	-0.156257	0.0579499	T1
TTAGGCAGTGGCAGAT.4	0.0336525	0.13209	T1
TTAGGCAAGCCATTGT.4	0.0692281	0.0936785	T1
TTACTGTTCGTAACAC.4	-0.105361	0.09602	T1
TTACTGTAGATGCTGG.4	0.12921	0.0350121	T1
TTACGTTTCCGTTGAA.4	0.0609559	0.0971752	T1
TTACGTTCAGGTTCGC.4	0.0576876	0.013364	T1
TTACGTTCACGGCCAT.4	0.17868	0.0532779	T1
TTACGTTCACCATATG.4	-0.00524767	0.11528	T1
TTACGCCCAGCAATTC.4	-0.112716	0.104151	T1
TTACCGCTCTTTGATC.4	0.130827	0.0627328	T1
TTACCGCTCCGATGTA.4	-0.0245323	0.0774342	T1
TTACCGCTCCCATAGA.4	0.0298012	0.0253916	T1
TTACCGCAGTGAGTTA.4	0.14597	0.083456	T1
TTACCGCAGCTTCATG.4	-0.077386	0.071876	T1
TTACCATTCCGTAGGC.4	-0.0852971	0.113868	T1
TTACCATTCCCAGTGG.4	0.181943	0.0609217	T1
TTACCATCATGAAGCG.4	-0.0821697	0.0624754	T1
TTACCATCACCGTGAC.4	0.113924	0.0722535	T1
TTACAGGTCGAGCACC.4	0.137027	0.0631028	T1
TTACAGGAGACTCTAC.4	0.00455984	0.0757709	T1
TTAATCCTCCTAGCGG.4	0.118719	0.0779797	T1
TTAATCCTCACGGGAA.4	-3.60496e-05	0.0685839	T1
TTAATCCTCAAAGGAT.4	0.254464	0.0984525	T1
TTAATCCGTTCGGCCA.4	-0.0657795	0.0657878	T1
TTAATCCCAGAGTTGG.4	-0.0226074	0.0669036	T1
TGTTTGTTCCTGGTCT.4	-0.0352075	0.0544441	T1
TGTTTGTAGTTTGTCG.4	0.0762504	0.108217	T1
TGTTGGATCGGTGCAC.4	0.168537	0.0584143	T1
TGTTGGATCCTCTCTT.4	-0.10937	0.0739213	T1
TGTTGGATCACACCGG.4	0.159336	0.0550568	T1
TGTTGGAGTCATCGGC.4	0.113414	0.088086	T1
TGTTGGAAGTAGACCG.4	0.0867206	0.0573123	T1
TGTTGGAAGCTCACTA.4	0.143818	0.104927	T1
TGTTGAGGTTGTCAGT.4	0.157291	0.0794859	T1
TGTTGAGCAACAAAGT.4	0.0464047	0.101394	T1
TGTTGAGAGACATACA.4	-0.0279822	0.0648597	T1
TGTTCTATCTCCTGCA.4	0.0129912	0.0531475	T1
TGTTCTATCGTCTCAC.4	-0.0538776	0.0708095	T1
TGTTCCGCAGAGGCAT.4	0.136841	0.0938442	T1
TGTTCCGCACGAGGAT.4	0.169166	0.0368729	T1
TGTTCCGAGTCACTAC.4	0.0581521	0.0392945	T1
TGTTCATAGCGGTAGT.4	-0.12159	0.112825	T1
TGTTACTTCAGACCCG.4	0.0818128	0.0434073	T1
TGTTACTGTGTGTGGA.4	0.118991	0.055182	T1
TGTTACTGTGTCTAAC.4	-0.10692	0.0163462	T1
TGTGGCGGTATCGATC.4	-0.186977	0.0735757	T1
TGTGGCGCATGACCCG.4	0.083939	0.08064	T1
TGTGGCGAGTTGGCTT.4	0.103194	0.0866743	T1
TGTGGCGAGGTTCCAT.4	0.000145262	0.0454887	T1
TGTGCGGTCCAGCAAT.4	0.0270959	0.0856606	T1
TGTGCGGCATAATCGC.4	-0.0285903	0.154094	T1
TGTGATGAGCCTCCAG.4	0.0313494	0.0715799	T1
TGTGAGTGTACGTGTT.4	0.0496939	0.100286	T1
TGTGAGTCATAACAGA.4	0.151292	0.12497	T1
TGTGAGTCACCCTTGT.4	-0.0527212	0.114581	T1
TGTCCTGTCCTAAACG.4	0.0101671	0.118441	T1
TGTCCTGCAGTTGGTT.4	-0.139704	0.0860252	T1
TGTCCTGCAGAAACCG.4	0.134777	0.112231	T1
TGTCCTGAGTGGATAT.4	-0.0346802	0.0844719	T1
TGTCCTGAGGATTACA.4	0.0703331	0.092009	T1
TGTCCCATCTAAGCCA.4	0.0545239	0.0116784	T1
TGTCCCACATTCGGGC.4	0.08356	0.0884764	T1
TGTCCACTCATCACTT.4	-0.176485	0.0624947	T1
TGTCCACGTATCGCAT.4	-0.0489898	0.078437	T1
TGTCCACAGTTGGCGA.4	0.104735	0.0816271	T1
TGTCCACAGCGCAATG.4	0.136365	0.0795443	T1
TGTCAGATCACGATCA.4	0.161127	0.0884356	T1
TGTCAGACACTGTTCC.4	0.0159193	0.076635	T1
TGTCAGACACAGCTGC.4	0.101073	0.104688	T1
TGTCAGAAGTTGCTGT.4	-0.0880313	0.0548333	T1
TGTCAGAAGCTCAGAG.4	0.27013	0.101753	T1
TGTAGACTCAGCTTCC.4	0.256903	0.123421	T1
TGTAGACAGCCGGATA.4	-0.164095	0.105558	T1
TGTACAGTCCAAAGGG.4	0.242626	0.125903	T1
TGTACAGAGTGATTCC.4	0.113826	0.0580105	T1
TGTAAGCTCCGACAGC.4	-0.0361858	0.0850958	T1
TGGTTAGTCCTCTCTT.4	0.0899263	0.0820789	T1
TGGTTAGTCCTACCGT.4	-0.00492773	0.0590061	T1
TGGTTAGAGGAACGTC.4	-0.0342321	0.0419458	T1
TGGTGATCAACACGAG.4	-0.155731	0.0785871	T1
TGGTGATAGAGTCACG.4	-0.0556463	0.0851588	T1
TGGTAGTTCTAGTTCT.4	0.130735	0.0903925	T1
TGGTAGTGTCACTTCC.4	-0.00674071	0.0907284	T1
TGGTAGTAGCGCACAA.4	0.0222606	0.0732361	T1
TGGTACAGTACGTGAG.4	0.117693	0.101944	T1
TGGGTTACACAGTACT.4	-0.0682212	0.0757287	T1
TGGGCTGGTTGTCATG.4	-0.0264051	0.0978099	T1
TGGGCTGGTCGCACGT.4	0.139062	0.0588883	T1
TGGGCTGCAGTACTAC.4	0.075931	0.0753774	T1
TGGGATTCACTGTTCC.4	-0.0621771	0.0516275	T1
TGGGATTCACCCGTAG.4	0.0134126	0.0929622	T1
TGGGATTAGATAGCAT.4	-0.00126436	0.122482	T1
TGGGAGAGTTCAGGTT.4	0.137435	0.0584044	T1
TGGGAGAGTGTCATTG.4	0.181311	0.0880793	T1
TGGGAGAAGTTCCATG.4	0.078448	0.0628612	T1
TGGATGTTCTCCGAAA.4	0.110557	0.0893651	T1
TGGATGTTCGAGAAGC.4	-0.0508709	0.0910867	T1
TGGATCACATTAAGCC.4	0.0464359	0.0372692	T1
TGGATCAAGGTAGTCG.4	-0.144629	0.0958582	T1
TGGATCAAGAGTCCGA.4	0.0740046	0.0885015	T1
TGGAGGAAGGGAACAA.4	0.0717882	0.0663674	T1
TGGAGGAAGCTGTCCG.4	0.19339	0.146842	T1
TGGAGGAAGAGTATAC.4	0.0334413	0.0667097	T1
TGGAGGAAGACATACA.4	-0.07954	0.0949653	T1
TGGAGAGTCTGCTTTA.4	0.0876503	0.0636117	T1
TGGAGAGCAAGATGGC.4	-0.0366269	0.0652326	T1
TGGAGAGAGTGCTCAT.4	0.105586	0.0527658	T1
TGGAACTGTCGGTACC.4	-0.0428591	0.081159	T1
TGGAACTGTACCCGAC.4	-0.0457551	0.0589658	T1
TGGAACTAGATAGGGA.4	-0.00370053	0.0458634	T1
TGCTTGCGTGGCATCC.4	-0.19631	0.0328795	T1
TGCTTGCAGGTATAGT.4	0.144624	0.0847453	T1
TGCTTGCAGAGCATTA.4	0.0511256	0.0492442	T1
TGCTTGCAGAAACACT.4	0.117171	0.0441844	T1
TGCTTCGTCAGGAACG.4	-0.0841804	0.0468334	T1
TGCTTCGCAACTCGAT.4	0.153523	0.0333024	T1
TGCTGAATCCGAAGGA.4	-0.00667061	0.038836	T1
TGCTGAACAGCGCGTT.4	-0.110578	0.127331	T1
TGCTGAAAGTCCTGCG.4	0.0462712	0.0930392	T1
TGCTGAAAGACACACG.4	0.00715263	0.0772947	T1
TGCTCGTGTAACTGCT.4	0.120617	0.110257	T1
TGCTCGTCAGGATCTT.4	0.0297777	0.0291788	T1
TGCTCGTCACCTTCCA.4	-0.0445837	0.0501148	T1
TGCTCGTAGTAAGACT.4	0.0462192	0.0949723	T1
TGCTCCATCATTGCGA.4	-0.0113782	0.0880825	T1
TGCTCCATCAAGCTGT.4	-0.0570907	0.0862911	T1
TGCTCCATCAACGTGT.4	0.0201777	0.12818	T1
TGCTCCAGTATGCTTG.4	-0.0802198	0.0651456	T1
TGCTCCACACAAGTTC.4	-0.133471	0.0640355	T1
TGCTCCACAACCAGAG.4	0.0408746	0.0560207	T1
TGCTCCAAGATACGAT.4	0.0250986	0.0843325	T1
TGCGGGTCATAACGGG.4	-0.0994721	0.0713309	T1
TGCGGGTAGACTGTTC.4	0.104554	0.0734578	T1
TGCGGCAGTTCAAGGG.4	0.102319	0.0811785	T1
TGCGATAGTTGGAGAC.4	-0.11114	0.0425781	T1
TGCGATAGTGATACCT.4	0.0833466	0.0259972	T1
TGCGATACACAAAGCG.4	0.0297212	0.0931124	T1
TGCGATACAAGAGGCT.4	0.0213731	0.104286	T1
TGCGATACAACGACAG.4	0.0619069	0.0839125	T1
TGCGATACAACCCTAA.4	-0.109369	0.0552662	T1
TGCGATAAGCGAGAAA.4	0.0703218	0.0931618	T1
TGCGACGGTAACACGG.4	0.10317	0.140471	T1
TGCGACGCATCTGCGG.4	-0.127585	0.0500823	T1
TGCCGAGAGTAGGAAG.4	-0.0366991	0.0202888	T1
TGCCGAGAGAAGGTAG.4	-0.0713956	0.12433	T1
TGCATGACAGAGTCTT.4	0.0536604	0.0677841	T1
TGCATCCTCATTTGCT.4	0.012085	0.114411	T1
TGCATCCAGTGTCATC.4	0.0183069	0.0629261	T1
[truncated: 19,848 more rows]
