# Supplementary material for: Single-cell RNA sequencing reveals spatiotemporal heterogeneity and malignant progression in pancreatic neuroendocrine tumor
Source: Int J Biol Sci. 2021 Aug 28;17(14):3760–75. doi: 10.7150/ijbs.61717 (PMC8495381; doi:10.7150/ijbs.61717)
Supplement: Supplementary file 4 — Supplementary table 3. [file ijbsv17p3760s4.xlsx]

## Sheet: Sheet1
Supplementary Table S3. Results of QuSAGE analysis, Related to Figure 3
Fig 3A
GeneSet.name	log.fold.change	p.Value	FDR	Cluster	CI low	CI up
G2_M_gene	0.483462	0	0	Cluster 6	0.410314	0.556357
G1_S_gene	0.170125	0	0	Cluster 6	0.161174	0.179045
CellPhone_Gene_Cytokine	0.0111681	0	0	Cluster 6	0.00828204	0.0140443
CellPhone_Gene_Growthfactor	0.0150894	5.9286e-11	4.59467e-10	Cluster 6	0.0105943	0.0195691
Proliferation	0.0403862	5.45469e-10	3.38191e-09	Cluster 6	0.0280859	0.0525893
TAM_M2_gene	-0.013673	3.52347e-08	1.82046e-07	Cluster 6	-0.0185229	-0.00884369
Immune-Checkpoint-Inhibition-Ligand-Gene	-0.0187616	1.72466e-07	7.63777e-07	Cluster 6	-0.0257487	-0.0117579
Angiogenesis	-0.0596002	4.04023e-07	1.56559e-06	Cluster 6	-0.0823665	-0.0370712
TAM_M1_gene	-0.00524207	0.000229757	0.000791386	Cluster 6	-0.0080408	-0.00247364
Treg_gene	0.0103789	0.000352353	0.00109229	Cluster 6	0.00470655	0.0160299
CellPhone_Gene	0.00524404	0.000623625	0.00175749	Cluster 6	0.00223844	0.00823928
SASP	0.0102401	0.00292014	0.00754369	Cluster 6	0.00351088	0.0169877
Immune-Checkpoint-Activation-Ligand-Gene	-0.00733626	0.0151729	0.0361815	Cluster 6	-0.0132217	-0.0014175
Protein_Atlas_Secretion_Protein	0.00331446	0.0166309	0.0368255	Cluster 6	0.000601439	0.00602279
Immunosuppressive Scenario	0.0131366	0.0242118	0.0487093	Cluster 6	0.00173121	0.0246136
Immune-Checkpoint-Inhibition-Receptor-Gene	0.0119575	0.0251403	0.0487093	Cluster 6	0.00149867	0.0223425
Glutamate_receptor_gene	-0.00428301	0.0299221	0.0545638	Cluster 6	-0.00818489	-0.000419145
Senescence re-reforcement	-0.0121921	0.0397368	0.0684357	Cluster 6	-0.0238907	-0.00057589
Immunosupportive Scenario	0.0100691	0.0475825	0.0776346	Cluster 6	0.000108347	0.0201258
Dopamine_receptor_gene	-0.0113128	0.101569	0.157432	Cluster 6	-0.02515	0.00228043
Type_I_Interferon_response_gene	-0.00834992	0.121992	0.180084	Cluster 6	-0.0189043	0.00223193
Immune-Checkpoint-Activation-Receptor-Gene	-0.00288575	0.204184	0.276864	Cluster 6	-0.00739823	0.00158904
Gamma_aminobutyric_acid_GABA_receptor_gene	0.00662817	0.205416	0.276864	Cluster 6	-0.00362225	0.0168137
CellPhone_Gene_Hormone	-0.00248822	0.361453	0.466877	Cluster 6	-0.00786541	0.00287041
Invasion and Migration	0.00136282	0.596001	0.739042	Cluster 6	-0.0033554	0.0058278
CellPhone_Gene_Other	-0.00106248	0.650186	0.750631	Cluster 6	-0.00569851	0.00355754
Norepinephrine_receptor_gene	-0.000877475	0.653775	0.750631	Cluster 6	-0.00506067	0.00318032
Type_II_Interferon_Response_gene	-0.000851497	0.862793	0.955235	Cluster 6	-0.0103863	0.00870474
Stemness	-3.15614e-05	0.897654	0.959562	Cluster 6	-0.00450328	0.00395176
X5_hydroxytryptamine_receptor_gene	-2.73903e-06	0.960245	0.98943	Cluster 6	-0.00153654	0.00146069
Chemoprotection	-0.000103319	0.98943	0.98943	Cluster 6	-0.00331741	0.00327306
CellPhone_Gene_Hormone	0.028809	0	0	Cluster 5	0.0254828	0.0321193
CellPhone_Gene_Other	0.0106924	0	0	Cluster 5	0.00804634	0.0133296
CellPhone_Gene	0.00541903	0	0	Cluster 5	0.00375079	0.00708343
Type_II_Interferon_Response_gene	-0.0332628	8.88178e-16	5.50671e-15	Cluster 5	-0.0385917	-0.0279126
Type_I_Interferon_response_gene	-0.035621	8.88178e-16	5.50671e-15	Cluster 5	-0.0415925	-0.0296223
TAM_M1_gene	-0.0137156	4.44089e-15	2.29446e-14	Cluster 5	-0.0152341	-0.0122272
CellPhone_Gene_Cytokine	-0.00540215	1.28564e-13	5.69354e-13	Cluster 5	-0.00683325	-0.00397885
CellPhone_Gene_Growthfactor	-0.00797307	3.89466e-13	1.50918e-12	Cluster 5	-0.0101299	-0.00582785
Chemoprotection	-0.00330435	2.63018e-11	9.05953e-11	Cluster 5	-0.00416859	-0.00227788
Immunosuppressive Scenario	-0.0124794	6.33398e-11	1.96353e-10	Cluster 5	-0.0161477	-0.0087396
G1_S_gene	-0.0116387	1.79348e-09	4.70102e-09	Cluster 5	-0.0154411	-0.00785618
Proliferation	-0.0146461	1.95689e-09	4.70102e-09	Cluster 5	-0.0194555	-0.00993386
Immunosupportive Scenario	-0.0142392	1.9714e-09	4.70102e-09	Cluster 5	-0.0187899	-0.00959249
Invasion and Migration	-0.00312503	1.10017e-08	2.4361e-08	Cluster 5	-0.00436466	-0.00213844
SASP	-0.0098367	2.13762e-08	4.41775e-08	Cluster 5	-0.0132581	-0.00639702
G2_M_gene	-0.0236849	1.89008e-07	3.66203e-07	Cluster 5	-0.0326787	-0.0148312
Dopamine_receptor_gene	0.0247006	5.75622e-07	1.04966e-06	Cluster 5	0.0150413	0.0341159
Gamma_aminobutyric_acid_GABA_receptor_gene	0.0140011	4.55065e-06	7.83724e-06	Cluster 5	0.00801055	0.0199266
Stemness	-0.00319433	1.92809e-05	3.14583e-05	Cluster 5	-0.00506308	-0.00181397
TAM_M2_gene	0.00660028	4.7197e-05	7.2635e-05	Cluster 5	0.00341796	0.00976206
Immune-Checkpoint-Inhibition-Ligand-Gene	-0.00992224	4.92044e-05	7.2635e-05	Cluster 5	-0.0147219	-0.00513919
Senescence re-reforcement	-0.00901322	0.00627826	0.00873879	Cluster 5	-0.0155444	-0.00256438
Immune-Checkpoint-Inhibition-Receptor-Gene	0.00800867	0.00648362	0.00873879	Cluster 5	0.00223579	0.0137078
X5_hydroxytryptamine_receptor_gene	-0.000962439	0.0251357	0.032467	Cluster 5	-0.00173996	-0.00011453
Glutamate_receptor_gene	-0.00150198	0.233687	0.285713	Cluster 5	-0.00402456	0.000982561
Protein_Atlas_Secretion_Protein	-0.000924466	0.248621	0.285713	Cluster 5	-0.0024911	0.000641127
Immune-Checkpoint-Activation-Ligand-Gene	-0.00234961	0.248847	0.285713	Cluster 5	-0.00630003	0.00163411
Angiogenesis	-0.00937866	0.26014	0.288012	Cluster 5	-0.0260387	0.00704335
Norepinephrine_receptor_gene	-0.00136369	0.30313	0.324036	Cluster 5	-0.00414248	0.00128968
Treg_gene	-0.00135101	0.409942	0.423607	Cluster 5	-0.00460189	0.00187846
Immune-Checkpoint-Activation-Receptor-Gene	-0.00080871	0.58035	0.58035	Cluster 5	-0.00359456	0.00201481
Protein_Atlas_Secretion_Protein	0.0045119	0	0	Cluster 4	0.00299373	0.00603041
Immune-Checkpoint-Inhibition-Receptor-Gene	0.050531	5.30017e-16	8.21527e-15	Cluster 4	0.0444424	0.0565461
Immune-Checkpoint-Inhibition-Ligand-Gene	0.0292933	9.46199e-16	9.48191e-15	Cluster 4	0.0248417	0.0337612
Dopamine_receptor_gene	0.0458901	1.22347e-15	9.48191e-15	Cluster 4	0.0353271	0.0562091
CellPhone_Gene_Growthfactor	0.0105571	2.6421e-15	1.6381e-14	Cluster 4	0.0082894	0.0128133
TAM_M1_gene	-0.00800886	5.55112e-15	2.86808e-14	Cluster 4	-0.00970535	-0.00634265
CellPhone_Gene_Hormone	0.0123558	7.94639e-15	3.51911e-14	Cluster 4	0.00926413	0.0154309
Chemoprotection	-0.00336517	2.19078e-11	8.48928e-11	Cluster 4	-0.00424284	-0.00232528
Immune-Checkpoint-Activation-Ligand-Gene	0.0136614	3.54988e-11	1.22274e-10	Cluster 4	0.00965621	0.0176997
Treg_gene	0.0109855	6.96452e-11	2.159e-10	Cluster 4	0.00770314	0.0142892
CellPhone_Gene_Other	-0.00649702	5.65968e-07	1.595e-06	Cluster 4	-0.00904759	-0.00395529
Immune-Checkpoint-Activation-Receptor-Gene	0.00664983	5.89464e-06	1.48175e-05	Cluster 4	0.00379874	0.00953859
Type_II_Interferon_Response_gene	0.011942	6.21378e-06	1.48175e-05	Cluster 4	0.00676099	0.0171015
Stemness	-0.00325312	2.40287e-05	5.32063e-05	Cluster 4	-0.00515782	-0.00183683
TAM_M2_gene	0.00541895	0.000495392	0.00102381	Cluster 4	0.0023665	0.00845085
CellPhone_Gene	0.00266879	0.00138228	0.00267816	Cluster 4	0.00103269	0.00430105
Immunosuppressive Scenario	-0.00641944	0.00289911	0.00528661	Cluster 4	-0.0105828	-0.00218441
CellPhone_Gene_Cytokine	0.00207191	0.00555835	0.00957271	Cluster 4	0.00060632	0.00352967
G2_M_gene	-0.0123753	0.0112447	0.0183466	Cluster 4	-0.0220666	-0.0028241
G1_S_gene	0.00499344	0.0130778	0.0202705	Cluster 4	0.00104778	0.00891922
X5_hydroxytryptamine_receptor_gene	0.00132866	0.0316298	0.0466916	Cluster 4	0.000120379	0.00260733
Type_I_Interferon_response_gene	0.00612639	0.0583162	0.0821728	Cluster 4	-0.000215252	0.0124404
Angiogenesis	0.0131087	0.10964	0.147775	Cluster 4	-0.00292792	0.0289074
Invasion and Migration	-0.00108652	0.24013	0.310168	Cluster 4	-0.00324187	0.000815629
Immunosupportive Scenario	-0.00313183	0.270394	0.335289	Cluster 4	-0.00856918	0.00240164
Glutamate_receptor_gene	-0.00117665	0.344073	0.41024	Cluster 4	-0.00367305	0.0012817
Norepinephrine_receptor_gene	0.0012891	0.40622	0.466401	Cluster 4	-0.00166951	0.00412233
SASP	-0.000616437	0.732607	0.8111	Cluster 4	-0.00409205	0.00287745
Senescence re-reforcement	0.000892953	0.793013	0.847703	Cluster 4	-0.00551285	0.00721636
Proliferation	0.000232578	0.946467	0.978016	Cluster 4	-0.00518809	0.00555585
Gamma_aminobutyric_acid_GABA_receptor_gene	7.91205e-05	0.986148	0.986148	Cluster 4	-0.00522154	0.00531483
Protein_Atlas_Secretion_Protein	-0.0134937	0	0	Cluster 3	-0.0148237	-0.0121646
CellPhone_Gene	-0.0166718	0	0	Cluster 3	-0.018072	-0.0152751
CellPhone_Gene_Other	-0.0279386	0	0	Cluster 3	-0.0302231	-0.0256624
Immune-Checkpoint-Inhibition-Receptor-Gene	-0.0525527	6.66134e-16	5.16254e-15	Cluster 3	-0.0567996	-0.0483788
Gamma_aminobutyric_acid_GABA_receptor_gene	-0.0393663	1.11022e-15	6.88338e-15	Cluster 3	-0.0438431	-0.0349537
Dopamine_receptor_gene	-0.0532879	1.55431e-15	7.74381e-15	Cluster 3	-0.0581762	-0.0486436
CellPhone_Gene_Hormone	-0.0141151	1.77636e-15	7.74381e-15	Cluster 3	-0.0165463	-0.0117003
Immune-Checkpoint-Activation-Ligand-Gene	-0.0162207	1.9984e-15	7.74381e-15	Cluster 3	-0.0193125	-0.0130956
TAM_M1_gene	0.0164764	2.80487e-15	8.9484e-15	Cluster 3	0.0139908	0.0189322
CellPhone_Gene_Cytokine	-0.00647024	2.88658e-15	8.9484e-15	Cluster 3	-0.0078334	-0.00511487
CellPhone_Gene_Growthfactor	-0.00809175	3.44169e-14	9.69931e-14	Cluster 3	-0.0101857	-0.00600942
Senescence re-reforcement	0.0233008	9.13244e-12	2.35921e-11	Cluster 3	0.0165952	0.0299237
Immune-Checkpoint-Activation-Receptor-Gene	-0.00667439	2.50907e-09	5.915e-09	Cluster 3	-0.00883377	-0.00447729
Angiogenesis	0.0503354	2.67129e-09	5.915e-09	Cluster 3	0.0337376	0.0666933
SASP	0.00915312	3.13781e-07	6.48481e-07	Cluster 3	0.00565505	0.0126695
TAM_M2_gene	-0.00770119	4.80026e-07	9.3005e-07	Cluster 3	-0.0107122	-0.00471098
Type_I_Interferon_response_gene	0.0158065	1.45967e-06	2.66175e-06	Cluster 3	0.00938884	0.0222519
G2_M_gene	-0.018448	3.57995e-05	6.16547e-05	Cluster 3	-0.0272954	-0.00974063
Proliferation	-0.00926846	9.94315e-05	0.00016223	Cluster 3	-0.0140023	-0.00463203
X5_hydroxytryptamine_receptor_gene	-0.00125324	0.000411822	0.000638324	Cluster 3	-0.00189413	-0.000542043
Type_II_Interferon_Response_gene	0.00969801	0.00065265	0.000963436	Cluster 3	0.00412803	0.0152896
Chemoprotection	0.00580145	0.000716159	0.00100913	Cluster 3	0.00248247	0.00928247
Immune-Checkpoint-Inhibition-Ligand-Gene	-0.00627215	0.00378323	0.00509913	Cluster 3	-0.0105309	-0.00203008
Invasion and Migration	0.00417806	0.00546291	0.00680703	Cluster 3	0.00119656	0.00690675
Treg_gene	-0.00421017	0.00548954	0.00680703	Cluster 3	-0.00716285	-0.001236
Norepinephrine_receptor_gene	-0.00298176	0.00820349	0.00978108	Cluster 3	-0.0053015	-0.000787396
Immunosupportive Scenario	0.00751509	0.00862766	0.00990584	Cluster 3	0.00192188	0.0132046
Stemness	0.00757531	0.0494476	0.0547456	Cluster 3	1.68224e-05	0.0146454
Glutamate_receptor_gene	0.00243891	0.0516854	0.0552499	Cluster 3	-1.76956e-05	0.00485716
Immunosuppressive Scenario	0.00314974	0.161247	0.166622	Cluster 3	-0.00127202	0.00764334
G1_S_gene	-0.000416586	0.81874	0.81874	Cluster 3	-0.00407478	0.00322169
CellPhone_Gene_Growthfactor	0.02396	0	0	Cluster 2	0.0219488	0.0259601
Protein_Atlas_Secretion_Protein	0.0176428	0	0	Cluster 2	0.0164228	0.0188618
CellPhone_Gene_Other	0.0165091	0	0	Cluster 2	0.0143258	0.0186839
CellPhone_Gene	0.0147899	0	0	Cluster 2	0.0134458	0.0161303
CellPhone_Gene_Cytokine	0.0125514	0	0	Cluster 2	0.0113027	0.0137925
Gamma_aminobutyric_acid_GABA_receptor_gene	0.0557263	5.44909e-16	2.81536e-15	Cluster 2	0.0506499	0.0607401
Immune-Checkpoint-Inhibition-Receptor-Gene	0.0471101	6.93243e-16	3.07008e-15	Cluster 2	0.0421944	0.0519514
Proliferation	0.0229984	2.43003e-15	9.41635e-15	Cluster 2	0.0175854	0.0283141
Treg_gene	0.0129758	4.96881e-15	1.71148e-14	Cluster 2	0.0102218	0.0157085
TAM_M1_gene	-0.00803026	7.10543e-15	2.20268e-14	Cluster 2	-0.00958876	-0.006502
Immunosupportive Scenario	-0.0123445	1.44718e-08	4.07841e-08	Cluster 2	-0.0165419	-0.00805116
G1_S_gene	-0.00931676	2.15303e-08	5.56199e-08	Cluster 2	-0.0125904	-0.00606298
Glutamate_receptor_gene	0.00589018	6.84996e-07	1.63345e-06	Cluster 2	0.00355644	0.00818575
Angiogenesis	-0.0326039	7.70259e-07	1.70557e-06	Cluster 2	-0.0456691	-0.0197768
Dopamine_receptor_gene	0.0188765	1.84497e-06	3.67498e-06	Cluster 2	0.0110853	0.0264238
X5_hydroxytryptamine_receptor_gene	0.0033423	1.89677e-06	3.67498e-06	Cluster 2	0.00199218	0.0047625
G2_M_gene	-0.0194706	2.3473e-06	4.28037e-06	Cluster 2	-0.0276503	-0.0114311
Senescence re-reforcement	-0.010586	0.000125065	0.00021539	Cluster 2	-0.0160536	-0.00520087
Chemoprotection	-0.00257651	0.000469376	0.000765823	Cluster 2	-0.00389335	-0.00109741
Type_I_Interferon_response_gene	-0.00904627	0.000879781	0.00136366	Cluster 2	-0.0143535	-0.00371141
Immunosuppressive Scenario	-0.00624176	0.0028196	0.00416226	Cluster 2	-0.0102761	-0.00213575
Type_II_Interferon_Response_gene	-0.00435891	0.0568465	0.0801019	Cluster 2	-0.00882292	0.000126678
Invasion and Migration	-0.00127303	0.0860133	0.115931	Cluster 2	-0.0029944	0.000195233
Immune-Checkpoint-Inhibition-Ligand-Gene	0.00299512	0.113567	0.14669	Cluster 2	-0.000712833	0.00668641
CellPhone_Gene_Hormone	-0.00185212	0.128848	0.159771	Cluster 2	-0.00426156	0.000540708
Immune-Checkpoint-Activation-Ligand-Gene	0.00224198	0.169767	0.202415	Cluster 2	-0.000966266	0.00548353
SASP	0.00131564	0.40964	0.46842	Cluster 2	-0.0018249	0.00447454
TAM_M2_gene	-0.001027	0.423089	0.46842	Cluster 2	-0.00357555	0.00150091
Immune-Checkpoint-Activation-Receptor-Gene	0.000826718	0.46823	0.500522	Cluster 2	-0.00144075	0.00313186
Stemness	-0.000489531	0.669246	0.691554	Cluster 2	-0.00408633	0.00261886
Norepinephrine_receptor_gene	0.000188912	0.915279	0.915279	Cluster 2	-0.00219932	0.00245171
CellPhone_Gene_Other	0.0249849	0	0	Cluster 1	0.0228618	0.0270997
CellPhone_Gene	0.0108041	0	0	Cluster 1	0.00947493	0.0121294
Protein_Atlas_Secretion_Protein	0.00325358	0	0	Cluster 1	0.00197057	0.00453556
TAM_M2_gene	0.0120837	2.59578e-15	1.68049e-14	Cluster 1	0.00956096	0.014586
Immune-Checkpoint-Activation-Ligand-Gene	0.018859	3.24643e-15	1.68049e-14	Cluster 1	0.0155702	0.0221808
CellPhone_Gene_Hormone	0.0105685	3.25256e-15	1.68049e-14	Cluster 1	0.00821991	0.0129003
TAM_M1_gene	-0.00826286	7.10543e-15	3.14669e-14	Cluster 1	-0.00977616	-0.00677967
Immune-Checkpoint-Activation-Receptor-Gene	0.00912838	1.18584e-13	4.59513e-13	Cluster 1	0.0067261	0.011493
Immune-Checkpoint-Inhibition-Receptor-Gene	0.0175624	6.65509e-12	2.29231e-11	Cluster 1	0.0125373	0.0225139
Type_II_Interferon_Response_gene	-0.0146274	5.64095e-11	1.7487e-10	Cluster 1	-0.0189841	-0.0102493
Dopamine_receptor_gene	0.0236041	1.30615e-08	3.68097e-08	Cluster 1	0.0154381	0.0315262
Glutamate_receptor_gene	0.00466872	1.78717e-05	4.61686e-05	Cluster 1	0.00252655	0.0067727
G2_M_gene	-0.0165053	4.73404e-05	0.000112889	Cluster 1	-0.0245587	-0.00859202
CellPhone_Gene_Cytokine	0.00207406	0.000953732	0.00211184	Cluster 1	0.000842143	0.00329813
G1_S_gene	-0.00516099	0.00148837	0.00307596	Cluster 1	-0.00836087	-0.00198101
Gamma_aminobutyric_acid_GABA_receptor_gene	0.00697461	0.00242323	0.00469501	Cluster 1	0.00245686	0.0114273
Type_I_Interferon_response_gene	-0.00733237	0.00585096	0.0106694	Cluster 1	-0.0125699	-0.00212238
Invasion and Migration	-0.00187546	0.0106463	0.0183353	Cluster 1	-0.00353848	-0.000465527
Angiogenesis	0.0157681	0.0171042	0.0279069	Cluster 1	0.00278809	0.0285105
Chemoprotection	-0.00197338	0.0681169	0.105581	Cluster 1	-0.00392589	0.000141454
X5_hydroxytryptamine_receptor_gene	-0.00062896	0.122346	0.180605	Cluster 1	-0.00134677	0.000159211
Immunosuppressive Scenario	-0.00280005	0.142576	0.196914	Cluster 1	-0.00662699	0.000955082
Proliferation	0.00339219	0.146097	0.196914	Cluster 1	-0.00116614	0.00785306
Stemness	-0.00159344	0.194104	0.250718	Cluster 1	-0.00461858	0.000943297
CellPhone_Gene_Growthfactor	-0.00117851	0.221113	0.27418	Cluster 1	-0.00308148	0.000712826
Norepinephrine_receptor_gene	0.00147858	0.230538	0.274872	Cluster 1	-0.000899574	0.00373134
Immune-Checkpoint-Inhibition-Ligand-Gene	0.00186036	0.328876	0.377599	Cluster 1	-0.00186594	0.00557008
SASP	0.00131349	0.36996	0.409598	Cluster 1	-0.00156911	0.00421437
Treg_gene	-0.001006	0.4352	0.465214	Cluster 1	-0.00357076	0.00153736
Immunosupportive Scenario	-0.0012041	0.628373	0.649319	Cluster 1	-0.00583881	0.00352699
Senescence re-reforcement	-0.000389822	0.870154	0.870154	Cluster 1	-0.00559985	0.00473785
Protein_Atlas_Secretion_Protein	-0.00943865	0	0	Cluster 0	-0.0106623	-0.00821604
CellPhone_Gene	-0.0138774	0	0	Cluster 0	-0.015131	-0.0126275
CellPhone_Gene_Other	-0.0152768	0	0	Cluster 0	-0.0173483	-0.0132139
CellPhone_Gene_Growthfactor	-0.0165682	0	0	Cluster 0	-0.0184211	-0.0147267
CellPhone_Gene_Hormone	-0.0190032	0	0	Cluster 0	-0.0210865	-0.0169363
Immune-Checkpoint-Inhibition-Receptor-Gene	-0.0493243	8.88178e-16	4.58892e-15	Cluster 0	-0.0533569	-0.0453635
Gamma_aminobutyric_acid_GABA_receptor_gene	-0.0291229	1.33227e-15	5.16254e-15	Cluster 0	-0.0334141	-0.0248962
Dopamine_receptor_gene	-0.0336353	1.33227e-15	5.16254e-15	Cluster 0	-0.0399532	-0.0275615
Treg_gene	-0.0138235	2.66454e-15	9.17784e-15	Cluster 0	-0.0163369	-0.0113313
CellPhone_Gene_Cytokine	-0.00724837	3.55271e-15	9.17784e-15	Cluster 0	-0.0084966	-0.00600788
Glutamate_receptor_gene	-0.00815708	3.55271e-15	9.17784e-15	Cluster 0	-0.0100822	-0.00626986
G1_S_gene	-0.0152461	3.55271e-15	9.17784e-15	Cluster 0	-0.0184846	-0.0120274
TAM_M1_gene	0.0140119	7.61165e-15	1.81508e-14	Cluster 0	0.0119757	0.0160181
Type_II_Interferon_Response_gene	0.0191653	1.79305e-14	3.97032e-14	Cluster 0	0.0142827	0.0240266
Immune-Checkpoint-Activation-Ligand-Gene	-0.011484	2.4869e-14	5.13959e-14	Cluster 0	-0.0144023	-0.00853261
Immune-Checkpoint-Activation-Receptor-Gene	-0.00653278	2.10909e-10	4.08636e-10	Cluster 0	-0.00851671	-0.00451118
Proliferation	-0.0138241	2.56437e-10	4.6762e-10	Cluster 0	-0.018161	-0.00958493
Type_I_Interferon_response_gene	0.0180933	3.28422e-10	5.65616e-10	Cluster 0	0.0124655	0.0237487
TAM_M2_gene	-0.00804985	4.26022e-09	6.95088e-09	Cluster 0	-0.0107476	-0.00537264
G2_M_gene	-0.0237577	9.52722e-09	1.47672e-08	Cluster 0	-0.0319616	-0.0156938
Immunosuppressive Scenario	0.0128795	1.46269e-08	2.1592e-08	Cluster 0	0.00845652	0.0173741
X5_hydroxytryptamine_receptor_gene	-0.00143917	1.63225e-06	2.29999e-06	Cluster 0	-0.00197964	-0.000828423
Immunosupportive Scenario	0.012603	3.25913e-06	4.39273e-06	Cluster 0	0.0073308	0.0179715
Immune-Checkpoint-Inhibition-Ligand-Gene	-0.00809506	1.87137e-05	2.41718e-05	Cluster 0	-0.0117893	-0.00438425
SASP	-0.00524003	0.000793055	0.000983388	Cluster 0	-0.00828588	-0.00217585
Chemoprotection	0.00315585	0.00936407	0.0111649	Cluster 0	0.000797308	0.00567672
Angiogenesis	-0.0172039	0.0155591	0.0178642	Cluster 0	-0.0313564	-0.00328954
Invasion and Migration	0.00154777	0.17377	0.192388	Cluster 0	-0.000627256	0.00346972
Senescence re-reforcement	-0.0021861	0.455347	0.486751	Cluster 0	-0.00807593	0.00362121
Norepinephrine_receptor_gene	0.000883885	0.495109	0.511613	Cluster 0	-0.00153821	0.00318056
Stemness	-0.000241867	0.7455	0.7455	Cluster 0	-0.00342436	0.00245223
Fig 3B
GeneSet.name	log.fold.change	p.Value	FDR	Cluster	CI low	CI up
DNA replication	0.330027	0	0	Cluster 6	0.313648	0.346349
Mismatch repair	0.275799	0	0	Cluster 6	0.258775	0.292853
Base excision repair	0.200265	0	0	Cluster 6	0.187102	0.213451
Cell cycle	0.176619	0	0	Cluster 6	0.166109	0.187092
Homologous recombination	0.172688	0	0	Cluster 6	0.160461	0.184871
Non-homologous end-joining	0.16941	0	0	Cluster 6	0.151799	0.186932
Folate biosynthesis	0.156834	0	0	Cluster 6	0.130889	0.182669
Pathogenic Escherichia coli infection	0.153048	0	0	Cluster 6	0.136592	0.169447
One carbon pool by folate	0.152366	0	0	Cluster 6	0.139638	0.16512
Fanconi anemia pathway	0.151227	0	0	Cluster 6	0.142524	0.159945
Nucleotide excision repair	0.150161	0	0	Cluster 6	0.138423	0.16192
Spliceosome	0.143405	0	0	Cluster 6	0.131134	0.155655
Cysteine and methionine metabolism	0.108976	0	0	Cluster 6	0.0966551	0.121254
Pyrimidine metabolism	0.10804	0	0	Cluster 6	0.0989493	0.117114
Oocyte meiosis	0.105476	0	0	Cluster 6	0.0939868	0.116945
Proteasome	0.104812	0	0	Cluster 6	0.0855244	0.124034
p53 signaling pathway	0.10324	0	0	Cluster 6	0.0915952	0.114845
Glutathione metabolism	0.0987241	0	0	Cluster 6	0.0864721	0.110934
Pyruvate metabolism	0.0944588	0	0	Cluster 6	0.0816116	0.107262
Biosynthesis of unsaturated fatty acids	0.0938583	0	0	Cluster 6	0.0792048	0.108485
Fatty acid elongation	0.0903727	0	0	Cluster 6	0.0770171	0.103704
Gap junction	0.0876497	0	0	Cluster 6	0.0784052	0.0968782
Biosynthesis of amino acids	0.0841598	0	0	Cluster 6	0.0724581	0.0958211
Progesterone-mediated oocyte maturation	0.0836877	0	0	Cluster 6	0.0728692	0.0944876
Bladder cancer	0.0816006	0	0	Cluster 6	0.0708777	0.0922865
RNA degradation	0.0813706	0	0	Cluster 6	0.0716663	0.0910581
RNA transport	0.0794855	0	0	Cluster 6	0.0704087	0.0885309
Carbon metabolism	0.0768638	0	0	Cluster 6	0.065444	0.0882441
Glycolysis / Gluconeogenesis	0.0757177	0	0	Cluster 6	0.0626167	0.0887734
Glyoxylate and dicarboxylate metabolism	0.075383	0	0	Cluster 6	0.0629439	0.0878437
Huntington's disease	0.0671967	0	0	Cluster 6	0.0498689	0.0844647
Ribosome biogenesis in eukaryotes	0.0660203	0	0	Cluster 6	0.0569398	0.0750695
Shigellosis	0.0651465	0	0	Cluster 6	0.053788	0.076466
Citrate cycle (TCA cycle)	0.0641557	0	0	Cluster 6	0.049872	0.0784147
Colorectal cancer	0.0638689	0	0	Cluster 6	0.0539487	0.0737548
Glioma	0.0630894	0	0	Cluster 6	0.053253	0.0728919
mRNA surveillance pathway	0.0611979	0	0	Cluster 6	0.0517957	0.0705678
Systemic lupus erythematosus	0.061188	0	0	Cluster 6	0.0562286	0.0661303
Epstein-Barr virus infection	0.0610316	0	0	Cluster 6	0.0528528	0.0691821
Hepatitis B	0.0609542	0	0	Cluster 6	0.0524785	0.0694007
Viral carcinogenesis	0.0607132	0	0	Cluster 6	0.0525508	0.0688614
Pentose phosphate pathway	0.0601644	0	0	Cluster 6	0.0468392	0.073514
Terpenoid backbone biosynthesis	0.0582243	0	0	Cluster 6	0.0443778	0.0720436
Non-small cell lung cancer	0.0581784	0	0	Cluster 6	0.0492548	0.0670865
Drug metabolism - other enzymes	0.0574892	0	0	Cluster 6	0.0495375	0.0654549
Pancreatic cancer	0.057208	0	0	Cluster 6	0.0478033	0.0665803
MicroRNAs in cancer	0.0562037	0	0	Cluster 6	0.0490419	0.0633408
Purine metabolism	0.0561984	0	0	Cluster 6	0.0494524	0.0629212
Small cell lung cancer	0.0555744	0	0	Cluster 6	0.0476334	0.063488
Fatty acid metabolism	0.0548879	0	0	Cluster 6	0.044602	0.0651384
Alcoholism	0.0542351	0	0	Cluster 6	0.0478805	0.0606006
Melanoma	0.0532541	0	0	Cluster 6	0.0449526	0.0615269
Chronic myeloid leukemia	0.0528115	0	0	Cluster 6	0.0435877	0.0620514
Prostate cancer	0.0508039	0	0	Cluster 6	0.0417701	0.0598066
Fructose and mannose metabolism	0.0507827	0	0	Cluster 6	0.0396272	0.0619188
HTLV-I infection	0.0499902	0	0	Cluster 6	0.0440827	0.0558874
Butanoate metabolism	0.0480908	0	0	Cluster 6	0.0369231	0.0592164
Regulation of actin cytoskeleton	0.047929	0	0	Cluster 6	0.0403361	0.0555089
RNA polymerase	0.0477128	0	0	Cluster 6	0.0347735	0.0606297
Bacterial invasion of epithelial cells	0.0464141	0	0	Cluster 6	0.036548	0.0562461
Propanoate metabolism	0.0462517	0	0	Cluster 6	0.0334275	0.0590317
Ubiquitin mediated proteolysis	0.0448022	0	0	Cluster 6	0.0359879	0.0535861
N-Glycan biosynthesis	0.0439393	0	0	Cluster 6	0.0318825	0.0560169
Galactose metabolism	0.0423413	0	0	Cluster 6	0.0325198	0.0521234
Amyotrophic lateral sclerosis (ALS)	0.0419918	0	0	Cluster 6	0.0324041	0.0515629
Salmonella infection	0.0412082	0	0	Cluster 6	0.0323159	0.0500699
Neurotrophin signaling pathway	0.0407864	0	0	Cluster 6	0.0318568	0.0496853
Estrogen signaling pathway	0.0399461	0	0	Cluster 6	0.0300632	0.0497949
Fc gamma R-mediated phagocytosis	0.0385847	0	0	Cluster 6	0.0306167	0.0465252
Metabolic pathways	0.0382776	0	0	Cluster 6	0.0316035	0.0449287
Tight junction	0.0382084	0	0	Cluster 6	0.0307631	0.0456409
Amino sugar and nucleotide sugar metabolism	0.0380019	0	0	Cluster 6	0.028367	0.0476035
Pathways in cancer	0.0371382	0	0	Cluster 6	0.0314858	0.042771
Herpes simplex infection	0.0367172	0	0	Cluster 6	0.0300911	0.0433319
Vascular smooth muscle contraction	0.0360007	0	0	Cluster 6	0.0288301	0.0431836
HIF-1 signaling pathway	0.0357861	0	0	Cluster 6	0.0276592	0.0438849
Glycine, serine and threonine metabolism	0.0338569	0	0	Cluster 6	0.0256586	0.0420253
Platelet activation	0.0306406	0	0	Cluster 6	0.0239806	0.0372776
Phagosome	0.0303783	0	0	Cluster 6	0.021984	0.0387871
Influenza A	0.0286637	0	0	Cluster 6	0.0225769	0.0347295
Pertussis	0.028344	0	0	Cluster 6	0.0211042	0.0355713
Oxytocin signaling pathway	0.02748	0	0	Cluster 6	0.0206144	0.0343336
Apoptosis	0.0270719	0	0	Cluster 6	0.0199201	0.034236
Measles	0.0270567	0	0	Cluster 6	0.0211092	0.0330145
Inositol phosphate metabolism	0.0267631	0	0	Cluster 6	0.0196787	0.033823
Leukocyte transendothelial migration	0.0267097	0	0	Cluster 6	0.019884	0.0335471
Adrenergic signaling in cardiomyocytes	0.0260896	0	0	Cluster 6	0.0191111	0.033044
PI3K-Akt signaling pathway	0.0253876	0	0	Cluster 6	0.0201587	0.0305984
Hepatitis C	0.025101	0	0	Cluster 6	0.0181374	0.0320766
Tuberculosis	0.0240577	0	0	Cluster 6	0.0179671	0.030159
Hippo signaling pathway	0.0236167	0	0	Cluster 6	0.0169834	0.0302272
Inflammatory mediator regulation of TRP channels	0.0232813	0	0	Cluster 6	0.0171783	0.0293949
Dilated cardiomyopathy	0.0218728	0	0	Cluster 6	0.0160738	0.0276618
Rap1 signaling pathway	0.0201372	0	0	Cluster 6	0.0148891	0.0253671
Chemokine signaling pathway	0.0193717	0	0	Cluster 6	0.0146259	0.0241012
Protein digestion and absorption	-0.0180488	0	0	Cluster 6	-0.0222389	-0.0138731
Ubiquinone and other terpenoid-quinone biosynthesis	0.093019	2.58621e-16	7.62532e-16	Cluster 6	0.0761147	0.109818
Synthesis and degradation of ketone bodies	0.0823923	4.70077e-16	1.37186e-15	Cluster 6	0.0634744	0.101368
Cyanoamino acid metabolism	0.0651982	1.02666e-15	2.96589e-15	Cluster 6	0.050465	0.0797683
Primary immunodeficiency	0.0183461	1.36906e-15	3.91552e-15	Cluster 6	0.0143736	0.022289
2-Oxocarboxylic acid metabolism	0.0557144	1.46948e-15	4.16111e-15	Cluster 6	0.0422137	0.0692468
Phototransduction	0.04779	2.30016e-15	6.44948e-15	Cluster 6	0.036216	0.0593127
D-Glutamine and D-glutamate metabolism	-0.115309	5.55112e-15	1.54138e-14	Cluster 6	-0.143008	-0.0878614
Steroid biosynthesis	0.0406257	8.0659e-15	2.21812e-14	Cluster 6	0.030491	0.0507063
Nicotine addiction	-0.0204938	2.73115e-14	7.43913e-14	Cluster 6	-0.0256764	-0.0152966
Glycosylphosphatidylinositol(GPI)-anchor biosynthesis	0.0468322	2.84727e-14	7.68226e-14	Cluster 6	0.0348212	0.0587952
Non-alcoholic fatty liver disease (NAFLD)	0.0536977	2.53769e-12	6.78299e-12	Cluster 6	0.0384463	0.0689754
Ras signaling pathway	0.020181	3.12273e-12	8.26945e-12	Cluster 6	0.0144301	0.0259122
Pentose and glucuronate interconversions	0.0481205	3.2064e-12	8.41313e-12	Cluster 6	0.034661	0.0615275
Metabolism of xenobiotics by cytochrome P450	0.0216387	6.25911e-12	1.62737e-11	Cluster 6	0.0154406	0.0278153
Alzheimer's disease	0.0598267	8.35003e-12	2.15145e-11	Cluster 6	0.0426297	0.0770535
Proteoglycans in cancer	0.0216606	1.37466e-11	3.5103e-11	Cluster 6	0.0153692	0.0279302
Gastric acid secretion	0.0324511	2.15792e-11	5.46164e-11	Cluster 6	0.0229692	0.0419166
B cell receptor signaling pathway	0.0246678	3.6989e-11	9.27969e-11	Cluster 6	0.0173776	0.0319328
Cytosolic DNA-sensing pathway	0.0255129	4.77745e-11	1.18813e-10	Cluster 6	0.0179288	0.033071
TGF-beta signaling pathway	0.0232483	5.14106e-11	1.26754e-10	Cluster 6	0.0163315	0.030177
Olfactory transduction	0.0105327	5.62695e-11	1.37548e-10	Cluster 6	0.00741181	0.0136411
T cell receptor signaling pathway	0.0205981	1.06156e-10	2.57294e-10	Cluster 6	0.0143564	0.0268182
Pancreatic secretion	0.0226261	1.09524e-10	2.63226e-10	Cluster 6	0.0157649	0.0294636
Toxoplasmosis	0.0184464	1.12987e-10	2.69285e-10	Cluster 6	0.0128417	0.0240317
Vitamin B6 metabolism	0.0725946	1.24622e-10	2.94562e-10	Cluster 6	0.0508673	0.0941491
Maturity onset diabetes of the young	-0.0379641	1.45744e-10	3.41662e-10	Cluster 6	-0.0493746	-0.0265775
Fatty acid degradation	0.0325218	1.92469e-10	4.4753e-10	Cluster 6	0.0225311	0.042478
PPAR signaling pathway	0.0221846	2.7578e-10	6.36073e-10	Cluster 6	0.0153068	0.0290387
Malaria	0.0115389	3.23811e-10	7.40881e-10	Cluster 6	0.00796114	0.0150971
Endocytosis	0.0205696	4.12564e-10	9.36456e-10	Cluster 6	0.0141268	0.0270235
GnRH signaling pathway	0.0251379	4.2815e-10	9.64181e-10	Cluster 6	0.0172538	0.0329947
Parkinson's disease	0.0690601	5.46814e-10	1.22179e-09	Cluster 6	0.0472498	0.0908328
Phosphatidylinositol signaling system	0.0225884	5.75859e-10	1.27671e-09	Cluster 6	0.0154517	0.0297005
Focal adhesion	0.0201129	7.6556e-10	1.68423e-09	Cluster 6	0.0137046	0.0264992
Ether lipid metabolism	0.033277	9.24339e-10	2.01802e-09	Cluster 6	0.0226906	0.0438246
ABC transporters	-0.0195354	1.00577e-09	2.17916e-09	Cluster 6	-0.0257765	-0.0133075
Sulfur relay system	0.0490767	2.78271e-09	5.98387e-09	Cluster 6	0.0329999	0.0650468
Lysine degradation	0.0278392	2.9765e-09	6.35284e-09	Cluster 6	0.0186519	0.0369948
Amoebiasis	0.0149887	4.6339e-09	9.81699e-09	Cluster 6	0.00998053	0.0199796
Chemical carcinogenesis	0.017369	5.23343e-09	1.10056e-08	Cluster 6	0.0115633	0.0231849
Endocrine and other factor-regulated calcium reabsorption	0.0353838	5.28396e-09	1.10307e-08	Cluster 6	0.023544	0.0472439
Adherens junction	0.0298401	5.39632e-09	1.11837e-08	Cluster 6	0.0198203	0.0398253
Thyroid hormone signaling pathway	0.02241	6.43303e-09	1.32363e-08	Cluster 6	0.0148492	0.0299578
Insulin signaling pathway	0.0232084	7.21387e-09	1.47369e-08	Cluster 6	0.0153456	0.0310441
beta-Alanine metabolism	0.0314923	7.42548e-09	1.50616e-08	Cluster 6	0.0208588	0.0421049
Melanogenesis	0.0211965	1.11107e-08	2.23778e-08	Cluster 6	0.0139321	0.0284359
Glycerolipid metabolism	0.0235132	1.8286e-08	3.6572e-08	Cluster 6	0.0153364	0.0316618
African trypanosomiasis	0.0147761	1.85461e-08	3.68346e-08	Cluster 6	0.00965732	0.0198643
Acute myeloid leukemia	0.0220061	2.15212e-08	4.24488e-08	Cluster 6	0.0143208	0.0297047
Fc epsilon RI signaling pathway	0.0171477	2.86924e-08	5.62057e-08	Cluster 6	0.0110983	0.0231867
cGMP-PKG signaling pathway	0.0215591	3.90575e-08	7.59893e-08	Cluster 6	0.0138673	0.0292242
Long-term potentiation	0.0307016	3.95603e-08	7.64477e-08	Cluster 6	0.0197706	0.0416514
Cardiac muscle contraction	0.0344208	6.34034e-08	1.217e-07	Cluster 6	0.0219531	0.0468455
ECM-receptor interaction	0.0142952	6.67669e-08	1.27256e-07	Cluster 6	0.00912272	0.0194498
Hypertrophic cardiomyopathy (HCM)	0.0161715	6.71876e-08	1.27256e-07	Cluster 6	0.0103054	0.0220173
Renal cell carcinoma	0.0269415	8.43965e-08	1.58799e-07	Cluster 6	0.0171076	0.0367924
Legionellosis	0.0259781	9.97951e-08	1.86545e-07	Cluster 6	0.0164347	0.035505
Bile secretion	0.0176864	1.18081e-07	2.19294e-07	Cluster 6	0.0111634	0.0242207
ErbB signaling pathway	0.0211295	1.2236e-07	2.25773e-07	Cluster 6	0.0133085	0.0289369
Ovarian steroidogenesis	0.0173643	1.56529e-07	2.86969e-07	Cluster 6	0.0109205	0.0238193
Hematopoietic cell lineage	0.0119995	1.69442e-07	3.08666e-07	Cluster 6	0.00751537	0.0164681
Peroxisome	0.019219	1.97967e-07	3.58346e-07	Cluster 6	0.0119887	0.0264619
Type II diabetes mellitus	-0.0244871	4.6756e-07	8.4102e-07	Cluster 6	-0.0339913	-0.0149993
Sphingolipid metabolism	0.0271554	4.81219e-07	8.60179e-07	Cluster 6	0.016604	0.0377251
Valine, leucine and isoleucine degradation	0.0290916	7.2179e-07	1.28219e-06	Cluster 6	0.0175895	0.040554
Calcium signaling pathway	0.0118535	7.28637e-07	1.28636e-06	Cluster 6	0.00717027	0.0165448
Cholinergic synapse	0.0174421	7.92376e-07	1.3903e-06	Cluster 6	0.0105184	0.0243419
NOD-like receptor signaling pathway	0.0184514	8.95813e-07	1.56221e-06	Cluster 6	0.0111011	0.025789
VEGF signaling pathway	0.0179321	9.55884e-07	1.65687e-06	Cluster 6	0.0107733	0.0251032
Thyroid cancer	0.0273793	1.25479e-06	2.16186e-06	Cluster 6	0.0163279	0.0384114
Endometrial cancer	0.0216937	1.28827e-06	2.20626e-06	Cluster 6	0.0129182	0.0304541
Oxidative phosphorylation	0.058385	1.81578e-06	3.09115e-06	Cluster 6	0.0344316	0.0823798
Other types of O-glycan biosynthesis	0.0178334	1.89469e-06	3.20641e-06	Cluster 6	0.010508	0.0251437
Mucin type O-Glycan biosynthesis	0.0198662	2.58262e-06	4.34488e-06	Cluster 6	0.0116035	0.0281102
FoxO signaling pathway	0.0181059	2.79129e-06	4.66848e-06	Cluster 6	0.010535	0.0256637
Axon guidance	0.0143199	2.97712e-06	4.95033e-06	Cluster 6	0.00831144	0.0203077
Arginine and proline metabolism	0.0213317	3.94127e-06	6.48413e-06	Cluster 6	0.0122762	0.030356
Chagas disease (American trypanosomiasis)	0.0153811	3.94489e-06	6.48413e-06	Cluster 6	0.00885229	0.0218986
Arrhythmogenic right ventricular cardiomyopathy (ARVC)	0.0167885	4.11817e-06	6.73027e-06	Cluster 6	0.00965644	0.023933
Vibrio cholerae infection	0.0357537	4.49013e-06	7.29647e-06	Cluster 6	0.0204814	0.0509735
Protein processing in endoplasmic reticulum	0.0338899	4.75443e-06	7.6823e-06	Cluster 6	0.0193623	0.0483675
Transcriptional misregulation in cancer	0.0127984	5.94154e-06	9.54652e-06	Cluster 6	0.00726269	0.0183245
Circadian entrainment	0.0174303	6.67076e-06	1.06583e-05	Cluster 6	0.00984633	0.0249881
Starch and sucrose metabolism	0.0186508	6.97806e-06	1.10874e-05	Cluster 6	0.0105255	0.0267463
Vasopressin-regulated water reabsorption	0.0315164	7.10003e-06	1.12188e-05	Cluster 6	0.0177738	0.0452351
Sulfur metabolism	0.0264115	8.88409e-06	1.39607e-05	Cluster 6	0.0147877	0.0379754
Toll-like receptor signaling pathway	0.0129267	1.61202e-05	2.51934e-05	Cluster 6	0.00705469	0.0187785
Graft-versus-host disease	-0.011983	1.6227e-05	2.52223e-05	Cluster 6	-0.0173864	-0.00656364
Natural killer cell mediated cytotoxicity	0.0105588	1.78612e-05	2.76124e-05	Cluster 6	0.00573381	0.0153672
Complement and coagulation cascades	-0.0163191	1.86252e-05	2.86388e-05	Cluster 6	-0.0237553	-0.00887011
Drug metabolism - cytochrome P450	0.0132369	1.9836e-05	3.03374e-05	Cluster 6	0.00716981	0.0193146
Degradation of aromatic compounds	0.0770765	2.31137e-05	3.51623e-05	Cluster 6	0.0418401	0.112477
NF-kappa B signaling pathway	0.0106735	4.0686e-05	6.15672e-05	Cluster 6	0.00557503	0.0157543
Autoimmune thyroid disease	-0.0112041	5.51951e-05	8.30831e-05	Cluster 6	-0.0166098	-0.00578235
Allograft rejection	-0.0117508	5.99704e-05	8.97987e-05	Cluster 6	-0.0174482	-0.00603663
Glycosaminoglycan biosynthesis - keratan sulfate	0.0187208	0.000100827	0.000150191	Cluster 6	0.00930236	0.0281059
MAPK signaling pathway	0.0111888	0.000121751	0.000180419	Cluster 6	0.0054808	0.0168869
Protein export	0.0532929	0.00012634	0.000186254	Cluster 6	0.0260532	0.080439
Glycosphingolipid biosynthesis - globo series	0.0285244	0.000128207	0.000188037	Cluster 6	0.0139697	0.0430355
Retinol metabolism	-0.0109859	0.0001516	0.000221212	Cluster 6	-0.0166762	-0.00531604
Basal transcription factors	0.0161593	0.000165658	0.000240499	Cluster 6	0.00774996	0.0245397
Dopaminergic synapse	0.0174806	0.000175265	0.00025316	Cluster 6	0.00834606	0.0265837
Viral myocarditis	0.0148363	0.00020121	0.000289177	Cluster 6	0.00702474	0.0226613
Thyroid hormone synthesis	0.0192074	0.000291366	0.000416654	Cluster 6	0.00881532	0.0295636
Tryptophan metabolism	0.0150145	0.000317936	0.000452386	Cluster 6	0.0068522	0.0231921
Circadian rhythm	-0.0223526	0.000322912	0.000457193	Cluster 6	-0.0345394	-0.0101868
Morphine addiction	0.0121104	0.000414707	0.000584267	Cluster 6	0.00538859	0.0188205
Long-term depression	0.014466	0.00047066	0.000659846	Cluster 6	0.00635695	0.022547
Dorso-ventral axis formation	0.0173509	0.00051992	0.000725352	Cluster 6	0.00755891	0.0271188
RIG-I-like receptor signaling pathway	0.0119282	0.000827024	0.0011482	Cluster 6	0.0049352	0.018897
Selenocompound metabolism	0.0146776	0.000902256	0.0012466	Cluster 6	0.0060107	0.0233095
Phenylalanine, tyrosine and tryptophan biosynthesis	0.037106	0.00103822	0.00142755	Cluster 6	0.015061	0.0590506
Glutamatergic synapse	0.00933854	0.00117588	0.00160909	Cluster 6	0.00369753	0.0149698
Pantothenate and CoA biosynthesis	0.0156573	0.00125524	0.00170952	Cluster 6	0.00616525	0.0251787
Antigen processing and presentation	0.0167503	0.00151376	0.00205182	Cluster 6	0.00640912	0.0271094
mTOR signaling pathway	0.0150035	0.00152921	0.00206299	Cluster 6	0.00572349	0.0242515
Neuroactive ligand-receptor interaction	-0.00323362	0.00216853	0.00291174	Cluster 6	-0.00529673	-0.00116695
Cytokine-cytokine receptor interaction	0.00334049	0.00247339	0.00330556	Cluster 6	0.00117843	0.0055063
Serotonergic synapse	0.00894922	0.00351352	0.0046738	Cluster 6	0.00293798	0.0149397
Type I diabetes mellitus	-0.0140588	0.00399626	0.00528176	Cluster 6	-0.0236082	-0.00449283
Aminoacyl-tRNA biosynthesis	0.0141231	0.00400749	0.00528176	Cluster 6	0.00450948	0.0237533
Steroid hormone biosynthesis	0.00808222	0.00428277	0.00561869	Cluster 6	0.0025388	0.0136127
Intestinal immune network for IgA production	-0.00361696	0.00512514	0.0066931	Cluster 6	-0.0061576	-0.00108856
Other glycan degradation	0.0265415	0.00546516	0.00710471	Cluster 6	0.00783551	0.0452869
Mineral absorption	-0.0142459	0.00780808	0.0101046	Cluster 6	-0.0247684	-0.0037596
Amphetamine addiction	0.0139336	0.00998478	0.0128633	Cluster 6	0.0033321	0.0244985
Glycosphingolipid biosynthesis - lacto and neolacto series	0.008344	0.0106667	0.0136802	Cluster 6	0.00193762	0.0147085
Leishmaniasis	0.00759969	0.0129802	0.0165729	Cluster 6	0.0016075	0.0136022
Hedgehog signaling pathway	-0.00782793	0.0137444	0.0174707	Cluster 6	-0.0140715	-0.00160602
Thiamine metabolism	-0.023397	0.0191366	0.0242171	Cluster 6	-0.0431819	-0.00386343
Retrograde endocannabinoid signaling	0.00781291	0.0194827	0.0245464	Cluster 6	0.00125954	0.0143776
Staphylococcus aureus infection	-0.00324499	0.0214477	0.0268562	Cluster 6	-0.00599805	-0.000481049
Fat digestion and absorption	0.00677317	0.0215037	0.0268562	Cluster 6	0.00100196	0.0125602
Salivary secretion	0.00821932	0.0227866	0.0283347	Cluster 6	0.0011438	0.0152704
Wnt signaling pathway	0.00691179	0.0423631	0.0524495	Cluster 6	0.000237914	0.0135626
Epithelial cell signaling in Helicobacter pylori infection	0.00946976	0.044281	0.0545878	Cluster 6	0.000241986	0.0186658
Tyrosine metabolism	0.0081803	0.0462914	0.0568212	Cluster 6	0.000134624	0.0162121
Caffeine metabolism	0.00455406	0.0482741	0.0590016	Cluster 6	3.53106e-05	0.00917144
Biotin metabolism	0.0277551	0.0571545	0.0695582	Cluster 6	-0.00085176	0.0565261
TNF signaling pathway	0.00595016	0.0649705	0.0787355	Cluster 6	-0.000369705	0.012281
Nicotinate and nicotinamide metabolism	0.0103504	0.0727483	0.0877891	Cluster 6	-0.000954273	0.0216117
Glycerophospholipid metabolism	-0.00552937	0.097128	0.116717	Cluster 6	-0.0120502	0.00100277
Asthma	-0.00208847	0.100988	0.120848	Cluster 6	-0.00463803	0.000412931
Valine, leucine and isoleucine biosynthesis	0.0112995	0.136573	0.16275	Cluster 6	-0.00356928	0.0260812
SNARE interactions in vesicular transport	0.00813703	0.141734	0.168199	Cluster 6	-0.00271208	0.0189487
Histidine metabolism	-0.00544157	0.161161	0.190463	Cluster 6	-0.0131012	0.00218004
Adipocytokine signaling pathway	-0.00533657	0.172543	0.203076	Cluster 6	-0.0129892	0.00232933
Prion diseases	0.00726243	0.174862	0.204961	Cluster 6	-0.00322412	0.0177128
alpha-Linolenic acid metabolism	0.00584758	0.182503	0.213044	Cluster 6	-0.00274953	0.0144173
Phenylalanine metabolism	0.00721077	0.207992	0.241812	Cluster 6	-0.00400416	0.0183644
Osteoclast differentiation	-0.003287	0.245327	0.284063	Cluster 6	-0.00885916	0.00226593
D-Arginine and D-ornithine metabolism	-0.000116239	0.26203	0.30218	Cluster 6	-0.000824439	0.00010356
Lysosome	0.00681035	0.28485	0.325887	Cluster 6	-0.00565345	0.0192312
Taurine and hypotaurine metabolism	0.00728569	0.284867	0.325887	Cluster 6	-0.00604386	0.020517
Cocaine addiction	0.0057144	0.297034	0.338453	Cluster 6	-0.00501374	0.0164055
Glycosaminoglycan biosynthesis - chondroitin sulfate / dermatan sulfate	0.00490699	0.298698	0.338998	Cluster 6	-0.00433057	0.014095
Alanine, aspartate and glutamate metabolism	0.00441785	0.324636	0.36698	Cluster 6	-0.00436042	0.0131649
Basal cell carcinoma	-0.00275248	0.32972	0.37126	Cluster 6	-0.00832369	0.00279732
Riboflavin metabolism	0.00747338	0.340219	0.381579	Cluster 6	-0.00787512	0.0227749
Renin-angiotensin system	-0.00611838	0.354165	0.395669	Cluster 6	-0.0191938	0.00689277
Vitamin digestion and absorption	-0.00258392	0.377539	0.420141	Cluster 6	-0.00840098	0.00318819
Nitrogen metabolism	0.00402554	0.38255	0.424067	Cluster 6	-0.00500253	0.0130305
Fatty acid biosynthesis	-0.00653318	0.408141	0.450688	Cluster 6	-0.0223136	0.00908137
Inflammatory bowel disease (IBD)	0.001724	0.424065	0.46383	Cluster 6	-0.00251385	0.00597057
Jak-STAT signaling pathway	-0.00174858	0.424619	0.46383	Cluster 6	-0.00606729	0.00255522
Taste transduction	-0.00259352	0.424907	0.46383	Cluster 6	-0.00894833	0.00377385
Rheumatoid arthritis	-0.00240104	0.429703	0.467282	Cluster 6	-0.0083986	0.00357583
Carbohydrate digestion and absorption	-0.0029381	0.433102	0.469193	Cluster 6	-0.0103125	0.00442246
Glycosaminoglycan biosynthesis - heparan sulfate / heparin	0.00298801	0.444192	0.479392	Cluster 6	-0.0046861	0.0106826
Butirosin and neomycin biosynthesis	0.00291429	0.492721	0.529767	Cluster 6	-0.00552663	0.0114526
Regulation of autophagy	-0.00393248	0.527572	0.565114	Cluster 6	-0.0160994	0.00825543
Collecting duct acid secretion	-0.00412657	0.551461	0.588499	Cluster 6	-0.0178194	0.00951714
Linoleic acid metabolism	-0.00154736	0.576258	0.612676	Cluster 6	-0.00702421	0.00391091
Synaptic vesicle cycle	-0.00291491	0.596629	0.631985	Cluster 6	-0.0137998	0.00793255
Lipoic acid metabolism	0.00444032	0.599678	0.632871	Cluster 6	-0.0124238	0.0214698
Cell adhesion molecules (CAMs)	-0.00118663	0.60535	0.636507	Cluster 6	-0.00572612	0.00333718
Glycosphingolipid biosynthesis - ganglio series	0.00302079	0.666366	0.698098	Cluster 6	-0.0106574	0.0166605
Porphyrin and chlorophyll metabolism	0.00226916	0.692991	0.723341	Cluster 6	-0.00892574	0.0134252
Aldosterone-regulated sodium reabsorption	-0.00180849	0.715131	0.743737	Cluster 6	-0.0114733	0.00787301
Primary bile acid biosynthesis	-0.00169487	0.722777	0.748965	Cluster 6	-0.0111778	0.00775506
Arachidonic acid metabolism	0.000856103	0.751767	0.776193	Cluster 6	-0.00442759	0.00613067
Insulin secretion	-0.00115713	0.776567	0.798915	Cluster 6	-0.00909658	0.00679605
Ribosome	-0.00476811	0.783047	0.802694	Cluster 6	-0.0391913	0.0295365
Prolactin signaling pathway	-0.00116451	0.793366	0.808144	Cluster 6	-0.00981764	0.00750359
Notch signaling pathway	0.00105887	0.794015	0.808144	Cluster 6	-0.0068476	0.0089517
Glycosaminoglycan degradation	-0.00202905	0.826322	0.838043	Cluster 6	-0.0199782	0.0159582
Ascorbate and aldarate metabolism	0.00127391	0.842578	0.85151	Cluster 6	-0.0114624	0.0140444
GABAergic synapse	0.000625275	0.859743	0.865797	Cluster 6	-0.0061928	0.00741982
Proximal tubule bicarbonate reclamation	0.000970966	0.889047	0.892167	Cluster 6	-0.0125182	0.0144354
Lysine biosynthesis	0.000509273	0.969383	0.969383	Cluster 6	-0.01355	0.0140896
Renin-angiotensin system	0.0951392	0	0	Cluster 5	0.0881992	0.102014
Pathways in cancer	-0.00866673	0	0	Cluster 5	-0.011666	-0.00567384
Rap1 signaling pathway	-0.00889532	0	0	Cluster 5	-0.0119654	-0.00583326
Toxoplasmosis	-0.0111256	0	0	Cluster 5	-0.0143422	-0.00791981
Endocytosis	-0.0111917	0	0	Cluster 5	-0.0150216	-0.00735729
Jak-STAT signaling pathway	-0.01134	0	0	Cluster 5	-0.0139274	-0.00876322
Oxytocin signaling pathway	-0.0121557	0	0	Cluster 5	-0.0160484	-0.00825767
Measles	-0.0122957	0	0	Cluster 5	-0.015553	-0.00903275
Influenza A	-0.0137034	0	0	Cluster 5	-0.0170758	-0.0103407
Viral carcinogenesis	-0.0155017	0	0	Cluster 5	-0.0198841	-0.0111141
Toll-like receptor signaling pathway	-0.016145	0	0	Cluster 5	-0.0194172	-0.0128859
Hepatitis B	-0.016562	0	0	Cluster 5	-0.0209643	-0.0121722
Hippo signaling pathway	-0.0167421	0	0	Cluster 5	-0.0203122	-0.0131827
HTLV-I infection	-0.0176571	0	0	Cluster 5	-0.0207436	-0.0145672
Chagas disease (American trypanosomiasis)	-0.0178299	0	0	Cluster 5	-0.0215824	-0.0140712
Hepatitis C	-0.0178444	0	0	Cluster 5	-0.0217105	-0.0139719
Circadian entrainment	-0.0179507	0	0	Cluster 5	-0.0223211	-0.0135952
MAPK signaling pathway	-0.0181922	0	0	Cluster 5	-0.0214101	-0.0149779
Rheumatoid arthritis	-0.0185754	0	0	Cluster 5	-0.0219675	-0.0151976
Glycerophospholipid metabolism	-0.0200115	0	0	Cluster 5	-0.0239167	-0.016098
NF-kappa B signaling pathway	-0.0203647	0	0	Cluster 5	-0.0230637	-0.0176787
Salmonella infection	-0.0204461	0	0	Cluster 5	-0.0255501	-0.0153593
Pertussis	-0.0216494	0	0	Cluster 5	-0.0255083	-0.017799
Osteoclast differentiation	-0.0217609	0	0	Cluster 5	-0.0248642	-0.0186681
Leishmaniasis	-0.0238467	0	0	Cluster 5	-0.0271496	-0.0205357
Colorectal cancer	-0.0243709	0	0	Cluster 5	-0.0296111	-0.0191512
Retinol metabolism	-0.0244078	0	0	Cluster 5	-0.027547	-0.0212888
FoxO signaling pathway	-0.0248725	0	0	Cluster 5	-0.0287717	-0.0209678
Transcriptional misregulation in cancer	-0.0265028	0	0	Cluster 5	-0.0294528	-0.0235483
Herpes simplex infection	-0.028452	0	0	Cluster 5	-0.0320738	-0.0248348
Cell cycle	-0.0294673	0	0	Cluster 5	-0.0343747	-0.0245751
Synaptic vesicle cycle	-0.030122	0	0	Cluster 5	-0.0366516	-0.0236166
TGF-beta signaling pathway	-0.0304248	0	0	Cluster 5	-0.0340595	-0.0267973
Salivary secretion	-0.0326768	0	0	Cluster 5	-0.0363824	-0.028986
TNF signaling pathway	-0.0339697	0	0	Cluster 5	-0.0373669	-0.0305664
Adipocytokine signaling pathway	-0.0364528	0	0	Cluster 5	-0.0408072	-0.032089
p53 signaling pathway	-0.0633368	0	0	Cluster 5	-0.0679965	-0.0586962
Taste transduction	0.0254836	4.0302e-16	3.03326e-15	Cluster 5	0.0212852	0.0296949
Riboflavin metabolism	-0.0384354	6.66134e-16	4.88498e-15	Cluster 5	-0.0470628	-0.0297611
Fatty acid metabolism	-0.0246449	1.11022e-15	7.74448e-15	Cluster 5	-0.0302711	-0.0190456
Circadian rhythm	-0.0334657	1.11022e-15	7.74448e-15	Cluster 5	-0.040518	-0.0264327
Glycosaminoglycan biosynthesis - chondroitin sulfate / dermatan sulfate	0.0309461	1.46669e-15	9.87852e-15	Cluster 5	0.025374	0.0364689
Fatty acid degradation	-0.0255766	1.55431e-15	9.87852e-15	Cluster 5	-0.0312497	-0.0199333
Alanine, aspartate and glutamate metabolism	-0.0260861	1.55431e-15	9.87852e-15	Cluster 5	-0.0310732	-0.02113
Proximal tubule bicarbonate reclamation	-0.0296198	1.55431e-15	9.87852e-15	Cluster 5	-0.0367938	-0.0224213
Fat digestion and absorption	-0.0177789	1.9984e-15	1.24248e-14	Cluster 5	-0.0208886	-0.0146536
ABC transporters	-0.0207104	2.22045e-15	1.32302e-14	Cluster 5	-0.0243628	-0.0170712
Mineral absorption	-0.0229245	2.22045e-15	1.32302e-14	Cluster 5	-0.0285052	-0.0173722
Endocrine and other factor-regulated calcium reabsorption	-0.0279195	3.33067e-15	1.94402e-14	Cluster 5	-0.0348748	-0.0209788
Hematopoietic cell lineage	0.0107126	3.42328e-15	1.95812e-14	Cluster 5	0.00811895	0.0132909
Inflammatory bowel disease (IBD)	-0.0101502	4.21885e-15	2.36586e-14	Cluster 5	-0.0126405	-0.00765126
Intestinal immune network for IgA production	-0.00878208	5.32907e-15	2.93099e-14	Cluster 5	-0.0101473	-0.00740476
Staphylococcus aureus infection	-0.00925248	5.55112e-15	2.99551e-14	Cluster 5	-0.0107626	-0.0077316
Asthma	-0.00603929	6.21725e-15	3.29284e-14	Cluster 5	-0.00736289	-0.00476369
B cell receptor signaling pathway	-0.0159383	1.57652e-14	8.19789e-14	Cluster 5	-0.0200157	-0.011878
Ascorbate and aldarate metabolism	-0.0259636	4.19664e-14	2.14329e-13	Cluster 5	-0.0326519	-0.0192412
Legionellosis	-0.0189041	3.41416e-12	1.71307e-11	Cluster 5	-0.02423	-0.0135896
Collecting duct acid secretion	-0.0277186	1.01101e-11	4.98534e-11	Cluster 5	-0.0357204	-0.0197658
Viral myocarditis	-0.0154151	3.43063e-11	1.66299e-10	Cluster 5	-0.0199767	-0.0108642
Pancreatic secretion	-0.0133098	4.02096e-11	1.91666e-10	Cluster 5	-0.0172665	-0.00936879
Shigellosis	-0.0210249	6.7869e-11	3.18206e-10	Cluster 5	-0.0273522	-0.0147213
Cholinergic synapse	-0.0131323	1.41908e-10	6.5461e-10	Cluster 5	-0.0171526	-0.00912598
ECM-receptor interaction	0.0091063	2.00466e-10	9.10053e-10	Cluster 5	0.00630073	0.0118982
Serotonergic synapse	-0.0113809	3.18699e-10	1.42419e-09	Cluster 5	-0.0149335	-0.00784097
Fanconi anemia pathway	-0.0130966	4.8936e-10	2.15318e-09	Cluster 5	-0.0172268	-0.00897989
alpha-Linolenic acid metabolism	-0.014725	5.02877e-10	2.17913e-09	Cluster 5	-0.0193684	-0.010109
PPAR signaling pathway	-0.0120796	5.23734e-10	2.23564e-09	Cluster 5	-0.015901	-0.00827717
Pathogenic Escherichia coli infection	-0.0278313	9.23862e-10	3.88565e-09	Cluster 5	-0.036758	-0.0189374
Platelet activation	-0.0116112	4.98317e-09	2.06549e-08	Cluster 5	-0.0155094	-0.00772522
Hypertrophic cardiomyopathy (HCM)	-0.00982417	5.55931e-09	2.27137e-08	Cluster 5	-0.0131358	-0.00652826
Allograft rejection	-0.0112747	9.50618e-09	3.82925e-08	Cluster 5	-0.0151239	-0.00744249
GnRH signaling pathway	-0.0131416	9.94277e-09	3.94949e-08	Cluster 5	-0.0176434	-0.0086552
NOD-like receptor signaling pathway	-0.0118369	1.11081e-08	4.35195e-08	Cluster 5	-0.0159018	-0.00778205
Autoimmune thyroid disease	-0.0106076	1.28883e-08	4.98116e-08	Cluster 5	-0.0142407	-0.00695849
Calcium signaling pathway	-0.00803892	1.40581e-08	5.36081e-08	Cluster 5	-0.0108126	-0.00526092
Ubiquinone and other terpenoid-quinone biosynthesis	0.0276066	2.32164e-08	8.6237e-08	Cluster 5	0.0179189	0.0371881
Systemic lupus erythematosus	-0.00683204	2.32177e-08	8.6237e-08	Cluster 5	-0.00923561	-0.0044405
Cytokine-cytokine receptor interaction	-0.00344209	2.5745e-08	9.43983e-08	Cluster 5	-0.00465506	-0.00223182
Gap junction	-0.0138931	4.34191e-08	1.57188e-07	Cluster 5	-0.0188566	-0.00892064
RIG-I-like receptor signaling pathway	-0.0112042	5.28269e-08	1.88856e-07	Cluster 5	-0.0152521	-0.00717731
Mucin type O-Glycan biosynthesis	-0.0128624	6.60725e-08	2.33293e-07	Cluster 5	-0.0175366	-0.00820702
Glycosaminoglycan degradation	0.0291484	9.33201e-08	3.25482e-07	Cluster 5	0.0184749	0.0398599
Carbohydrate digestion and absorption	-0.0112896	9.45967e-08	3.2596e-07	Cluster 5	-0.0154227	-0.00714273
Drug metabolism - other enzymes	0.0112389	1.18101e-07	4.02104e-07	Cluster 5	0.00708796	0.0154042
Biosynthesis of unsaturated fatty acids	-0.0195545	2.15635e-07	7.25547e-07	Cluster 5	-0.0269569	-0.0121794
Arrhythmogenic right ventricular cardiomyopathy (ARVC)	-0.0106617	2.56374e-07	8.52592e-07	Cluster 5	-0.0147088	-0.00660544
Ubiquitin mediated proteolysis	-0.012221	4.27438e-07	1.40514e-06	Cluster 5	-0.0169713	-0.00748328
Selenocompound metabolism	-0.0126308	5.28595e-07	1.71793e-06	Cluster 5	-0.0175878	-0.00770878
Graft-versus-host disease	-0.00941652	6.5016e-07	2.06607e-06	Cluster 5	-0.0131067	-0.00571038
Ether lipid metabolism	-0.0145626	6.50161e-07	2.06607e-06	Cluster 5	-0.0203198	-0.00884433
Epithelial cell signaling in Helicobacter pylori infection	-0.0131607	1.20574e-06	3.78947e-06	Cluster 5	-0.0184865	-0.00785514
Notch signaling pathway	-0.0119576	1.4172e-06	4.40565e-06	Cluster 5	-0.0168068	-0.00709598
Glycosylphosphatidylinositol(GPI)-anchor biosynthesis	0.0177986	2.00941e-06	6.16751e-06	Cluster 5	0.0104488	0.0251
Type I diabetes mellitus	-0.0142113	2.02708e-06	6.16751e-06	Cluster 5	-0.0200568	-0.00835091
N-Glycan biosynthesis	0.0175189	2.19616e-06	6.56302e-06	Cluster 5	0.0102733	0.0247797
Gastric acid secretion	-0.0126151	2.20297e-06	6.56302e-06	Cluster 5	-0.0178285	-0.00739146
T cell receptor signaling pathway	-0.00856349	2.26469e-06	6.67734e-06	Cluster 5	-0.0121214	-0.0050185
Apoptosis	-0.00955482	3.13305e-06	9.14338e-06	Cluster 5	-0.0135651	-0.00553631
Bile secretion	-0.00877257	3.73756e-06	1.07974e-05	Cluster 5	-0.0124804	-0.00505562
Thyroid hormone signaling pathway	-0.00919399	1.28724e-05	3.6815e-05	Cluster 5	-0.0133292	-0.0050655
Bladder cancer	-0.0115274	1.93192e-05	5.47058e-05	Cluster 5	-0.0168351	-0.00624924
Prion diseases	-0.0127706	2.23048e-05	6.25408e-05	Cluster 5	-0.0186923	-0.00687914
Nicotinate and nicotinamide metabolism	-0.0148381	2.35431e-05	6.5372e-05	Cluster 5	-0.0217428	-0.00797677
Glycosphingolipid biosynthesis - ganglio series	0.0184679	2.75238e-05	7.56903e-05	Cluster 5	0.00985489	0.0271193
Butanoate metabolism	-0.013109	3.36969e-05	9.17839e-05	Cluster 5	-0.0193335	-0.00692692
GABAergic synapse	-0.00859196	3.77888e-05	0.000101958	Cluster 5	-0.0126893	-0.00450997
Long-term depression	-0.0103278	3.91141e-05	0.000104548	Cluster 5	-0.0152628	-0.00541275
Cell adhesion molecules (CAMs)	-0.00568062	4.03997e-05	0.000106984	Cluster 5	-0.00840011	-0.00297187
Tight junction	-0.00898743	4.41525e-05	0.00011585	Cluster 5	-0.0133046	-0.00467711
Adherens junction	-0.0121231	5.40505e-05	0.000140531	Cluster 5	-0.018024	-0.00624451
Epstein-Barr virus infection	-0.00945173	6.60969e-05	0.000170304	Cluster 5	-0.0141145	-0.00479902
Arachidonic acid metabolism	-0.00606512	7.74183e-05	0.000197693	Cluster 5	-0.00907827	-0.00306109
Lysosome	0.0150362	8.45652e-05	0.000213966	Cluster 5	0.00753518	0.0225179
Glycine, serine and threonine metabolism	-0.00917454	8.52872e-05	0.000213966	Cluster 5	-0.0137721	-0.00460714
Glutathione metabolism	0.0131774	0.000101283	0.000251886	Cluster 5	0.00652772	0.0197965
Wnt signaling pathway	-0.00770644	0.00011687	0.000288145	Cluster 5	-0.011635	-0.00378898
RNA transport	-0.0103166	0.00011864	0.00029001	Cluster 5	-0.0155792	-0.00506652
Malaria	0.00394957	0.000120663	0.000292455	Cluster 5	0.0019325	0.00594693
Protein export	0.0310381	0.00014068	0.000338105	Cluster 5	0.0150456	0.0469586
Pancreatic cancer	-0.0101044	0.000146773	0.00034981	Cluster 5	-0.0153362	-0.00489375
Protein digestion and absorption	-0.00470064	0.000161843	0.000382539	Cluster 5	-0.00715276	-0.00226237
Fc epsilon RI signaling pathway	-0.00662152	0.000186865	0.000438062	Cluster 5	-0.010101	-0.00315048
Histidine metabolism	-0.008844	0.000191562	0.000445421	Cluster 5	-0.0135181	-0.00420795
Acute myeloid leukemia	-0.008334	0.000196916	0.000454178	Cluster 5	-0.0127125	-0.00394464
Dilated cardiomyopathy	-0.00640581	0.000208828	0.000477798	Cluster 5	-0.00979619	-0.00302263
Fc gamma R-mediated phagocytosis	-0.00880234	0.00023582	0.000535273	Cluster 5	-0.013507	-0.00411529
Tyrosine metabolism	0.0088388	0.000252604	0.000568857	Cluster 5	0.00411079	0.0135808
Ribosome	0.0366362	0.000263265	0.000584022	Cluster 5	0.0169242	0.056308
Chemokine signaling pathway	-0.00513458	0.000263422	0.000584022	Cluster 5	-0.00789903	-0.00237875
Aldosterone-regulated sodium reabsorption	-0.0102885	0.000282326	0.000621117	Cluster 5	-0.0158283	-0.00473459
Pantothenate and CoA biosynthesis	-0.0103259	0.000335629	0.000732748	Cluster 5	-0.0159434	-0.00467907
Estrogen signaling pathway	-0.0102647	0.000371241	0.000798504	Cluster 5	-0.0159286	-0.00461745
African trypanosomiasis	-0.00519924	0.000371332	0.000798504	Cluster 5	-0.00808391	-0.00234533
Prolactin signaling pathway	-0.00925491	0.000464468	0.000991327	Cluster 5	-0.0144286	-0.00407196
Leukocyte transendothelial migration	-0.00712877	0.000489491	0.001037	Cluster 5	-0.0111303	-0.00312005
Porphyrin and chlorophyll metabolism	0.0102501	0.000639505	0.00134484	Cluster 5	0.00435915	0.0161022
Small cell lung cancer	-0.00678316	0.000753132	0.00156561	Cluster 5	-0.0107411	-0.00284124
Maturity onset diabetes of the young	-0.0127029	0.000755433	0.00156561	Cluster 5	-0.0200678	-0.00531382
D-Glutamine and D-glutamate metabolism	-0.0314682	0.000834372	0.00171677	Cluster 5	-0.0500958	-0.0130927
Phototransduction	0.00953498	0.000919959	0.00187935	Cluster 5	0.00388853	0.0151297
Primary immunodeficiency	-0.00304868	0.000944157	0.0019151	Cluster 5	-0.00487881	-0.00124855
Bacterial invasion of epithelial cells	-0.00974577	0.000953796	0.00192102	Cluster 5	-0.0155433	-0.0039688
Neurotrophin signaling pathway	-0.0085203	0.00105907	0.00211815	Cluster 5	-0.0136316	-0.00342338
Dorso-ventral axis formation	-0.00924793	0.00136307	0.0027072	Cluster 5	-0.0148869	-0.00358481
Type II diabetes mellitus	-0.00940207	0.00139368	0.00274891	Cluster 5	-0.0151772	-0.00364039
Dopaminergic synapse	-0.00872723	0.00171796	0.00336533	Cluster 5	-0.014194	-0.00327417
Non-alcoholic fatty liver disease (NAFLD)	-0.0141602	0.00203613	0.00396144	Cluster 5	-0.023149	-0.00516201
Glycosaminoglycan biosynthesis - heparan sulfate / heparin	0.00738626	0.00226155	0.00437029	Cluster 5	0.00265017	0.0121429
Hedgehog signaling pathway	-0.00507615	0.00228019	0.00437674	Cluster 5	-0.00835423	-0.00181979
Insulin secretion	-0.0074511	0.00237304	0.00452459	Cluster 5	-0.012249	-0.00264489
Adrenergic signaling in cardiomyocytes	-0.00617733	0.00258946	0.00490455	Cluster 5	-0.0102054	-0.00216078
Proteasome	-0.0181216	0.00272021	0.0051183	Cluster 5	-0.0300049	-0.00628166
Base excision repair	-0.00989149	0.00303208	0.00566781	Cluster 5	-0.0164129	-0.00334913
Glyoxylate and dicarboxylate metabolism	-0.0107242	0.0030679	0.00569753	Cluster 5	-0.0178402	-0.00362978
Citrate cycle (TCA cycle)	-0.012752	0.00326841	0.00603074	Cluster 5	-0.0212301	-0.00425173
Purine metabolism	0.00565786	0.00350157	0.00641954	Cluster 5	0.00185841	0.00944671
Glycosphingolipid biosynthesis - globo series	0.0126123	0.00428521	0.00780618	Cluster 5	0.00395483	0.021226
Glutamatergic synapse	-0.0050007	0.00434374	0.00784849	Cluster 5	-0.00843189	-0.00156348
Peroxisome	-0.00629253	0.00436332	0.00784849	Cluster 5	-0.0106117	-0.00196495
Cytosolic DNA-sensing pathway	-0.00639273	0.00469436	0.00834981	Cluster 5	-0.0108444	-0.00196526
Linoleic acid metabolism	-0.00448978	0.00470042	0.00834981	Cluster 5	-0.00758524	-0.00137574
Phenylalanine, tyrosine and tryptophan biosynthesis	-0.0160802	0.0047385	0.0083655	Cluster 5	-0.0271468	-0.00491273
Chemical carcinogenesis	-0.00463743	0.00539548	0.00946692	Cluster 5	-0.00789517	-0.00136977
Amyotrophic lateral sclerosis (ALS)	-0.00762261	0.00569919	0.00993884	Cluster 5	-0.0130375	-0.00222091
Basal cell carcinoma	0.00404921	0.00657794	0.0114018	Cluster 5	0.00112611	0.0069509
Lysine degradation	-0.00727055	0.00696266	0.0119959	Cluster 5	-0.0125744	-0.00199419
One carbon pool by folate	-0.00719461	0.00760604	0.0130259	Cluster 5	-0.0125025	-0.00191631
Biosynthesis of amino acids	0.0088723	0.0090349	0.0153808	Cluster 5	0.00220859	0.0155097
Oocyte meiosis	-0.00749335	0.0093598	0.0158397	Cluster 5	-0.0131374	-0.0018408
Proteoglycans in cancer	-0.00472874	0.0098762	0.0166153	Cluster 5	-0.00832849	-0.00113774
Chronic myeloid leukemia	-0.00664688	0.0100657	0.016835	Cluster 5	-0.0117001	-0.00158376
Insulin signaling pathway	-0.00584221	0.0116332	0.0193436	Cluster 5	-0.0103914	-0.00130538
Antigen processing and presentation	-0.00779946	0.012384	0.020473	Cluster 5	-0.013901	-0.0016863
Amphetamine addiction	-0.00777883	0.013331	0.0219119	Cluster 5	-0.0139574	-0.00162069
beta-Alanine metabolism	-0.00763757	0.0147755	0.0241473	Cluster 5	-0.0137964	-0.00149966
DNA replication	-0.00949786	0.0178572	0.0290179	Cluster 5	-0.0174038	-0.00164339
Sphingolipid metabolism	-0.00712879	0.0194294	0.0313944	Cluster 5	-0.0130924	-0.00114953
Alcoholism	0.00412638	0.0199455	0.0320473	Cluster 5	0.000651856	0.00760577
Pentose phosphate pathway	0.00873292	0.0204676	0.0327024	Cluster 5	0.00135018	0.0161402
Melanogenesis	0.00486487	0.0210393	0.0332786	Cluster 5	0.000731261	0.00898284
Cocaine addiction	0.00753508	0.021061	0.0332786	Cluster 5	0.00113163	0.0139134
Cyanoamino acid metabolism	-0.00637179	0.0221208	0.0347612	Cluster 5	-0.0119811	-0.000927618
Inflammatory mediator regulation of TRP channels	-0.00419063	0.0226946	0.0354681	Cluster 5	-0.00778834	-0.000585526
ErbB signaling pathway	-0.00512951	0.0233375	0.0362747	Cluster 5	-0.00955474	-0.000695916
Amoebiasis	-0.00347927	0.0257103	0.0397468	Cluster 5	-0.00654777	-0.000422898
Other glycan degradation	0.0130105	0.0262641	0.0403846	Cluster 5	0.00153868	0.0245218
RNA polymerase	0.00877716	0.028209	0.0431412	Cluster 5	0.000938854	0.0166359
Valine, leucine and isoleucine degradation	0.00773461	0.0283585	0.0431412	Cluster 5	0.000818041	0.0146184
Spliceosome	-0.00810692	0.0295029	0.0446446	Cluster 5	-0.0153988	-0.000806837
Glycerolipid metabolism	-0.0053381	0.0304874	0.0458916	Cluster 5	-0.0101997	-0.000504026
Arginine and proline metabolism	-0.0056498	0.0309073	0.04628	Cluster 5	-0.0108014	-0.000520198
MicroRNAs in cancer	-0.0040976	0.0319426	0.0475812	Cluster 5	-0.00785201	-0.000354195
Prostate cancer	0.00542319	0.033826	0.049977	Cluster 5	0.000413831	0.0104149
Phagosome	-0.00524188	0.0339005	0.049977	Cluster 5	-0.010079	-0.00039835
Synthesis and degradation of ketone bodies	0.0109732	0.0365122	0.0535513	Cluster 5	0.000690819	0.0213138
HIF-1 signaling pathway	-0.00501754	0.0387965	0.0566112	Cluster 5	-0.00979204	-0.000258739
Vascular smooth muscle contraction	-0.00434742	0.0412662	0.0599094	Cluster 5	-0.00851545	-0.000172172
RNA degradation	-0.0060091	0.0422927	0.0608701	Cluster 5	-0.0118186	-0.000209296
Drug metabolism - cytochrome P450	-0.00362043	0.0423537	0.0608701	Cluster 5	-0.00710559	-0.00012481
mTOR signaling pathway	-0.00561901	0.0446811	0.0638939	Cluster 5	-0.011126	-0.000133722
Lysine biosynthesis	-0.00789826	0.0456439	0.064946	Cluster 5	-0.0161183	-0.000157991
Sulfur relay system	-0.00892013	0.0513636	0.0727227	Cluster 5	-0.0180003	5.3151e-05
mRNA surveillance pathway	-0.00536944	0.0526175	0.0741311	Cluster 5	-0.0108173	6.08286e-05
SNARE interactions in vesicular transport	-0.00652794	0.0551609	0.0773334	Cluster 5	-0.0132347	0.000144593
Cardiac muscle contraction	-0.00678557	0.0658608	0.0918839	Cluster 5	-0.0140436	0.000445807
Lipoic acid metabolism	-0.00972256	0.0677453	0.0940541	Cluster 5	-0.0199847	0.000704877
Other types of O-glycan biosynthesis	0.00369534	0.069777	0.0964069	Cluster 5	-0.000299449	0.0077052
Taurine and hypotaurine metabolism	-0.00693386	0.0774448	0.106487	Cluster 5	-0.0147364	0.000769051
Tryptophan metabolism	0.00435874	0.0782368	0.10687	Cluster 5	-0.000491705	0.00919392
cGMP-PKG signaling pathway	-0.00401898	0.0784711	0.10687	Cluster 5	-0.00850765	0.000458249
Vibrio cholerae infection	0.00782508	0.0933782	0.12657	Cluster 5	-0.00131319	0.0169302
Nucleotide excision repair	-0.0053918	0.0949201	0.128053	Cluster 5	-0.0117033	0.000935002
Basal transcription factors	-0.00422955	0.0958019	0.128635	Cluster 5	-0.00923436	0.000749967
Focal adhesion	0.00322815	0.0967555	0.129309	Cluster 5	-0.000580697	0.00702755
Protein processing in endoplasmic reticulum	0.0072567	0.105576	0.14044	Cluster 5	-0.0015298	0.0160269
Melanoma	-0.00347238	0.116474	0.15422	Cluster 5	-0.00783132	0.00086586
Aminoacyl-tRNA biosynthesis	0.0045334	0.130541	0.17205	Cluster 5	-0.00134575	0.0104284
Folate biosynthesis	0.00983665	0.138158	0.181254	Cluster 5	-0.00315025	0.0227119
Primary bile acid biosynthesis	0.00448463	0.139508	0.182188	Cluster 5	-0.00147001	0.0104723
Endometrial cancer	0.00387797	0.141578	0.184051	Cluster 5	-0.00129086	0.00903443
Non-homologous end-joining	0.00636909	0.149477	0.19344	Cluster 5	-0.00227619	0.0149215
Natural killer cell mediated cytotoxicity	-0.00214826	0.151272	0.194882	Cluster 5	-0.00509652	0.000788045
Complement and coagulation cascades	0.00302382	0.164862	0.211437	Cluster 5	-0.00124573	0.00730343
Phenylalanine metabolism	-0.0047212	0.190501	0.243229	Cluster 5	-0.0118676	0.00236382
Fatty acid elongation	0.00460943	0.224007	0.284738	Cluster 5	-0.00281351	0.0120075
Fructose and mannose metabolism	0.00392065	0.229191	0.290038	Cluster 5	-0.00246458	0.0102871
D-Arginine and D-ornithine metabolism	-0.000125366	0.243386	0.306644	Cluster 5	-0.000833592	9.44587e-05
Nicotine addiction	-0.00205978	0.245891	0.308442	Cluster 5	-0.00555924	0.00142509
Axon guidance	-0.00202357	0.256805	0.320726	Cluster 5	-0.00553819	0.0014786
Carbon metabolism	0.00383929	0.259328	0.322469	Cluster 5	-0.0028243	0.0104821
Propanoate metabolism	-0.00435273	0.273785	0.338972	Cluster 5	-0.012208	0.00346006
Ribosome biogenesis in eukaryotes	-0.00294622	0.277048	0.341533	Cluster 5	-0.00828733	0.00237454
Pentose and glucuronate interconversions	0.00402382	0.286953	0.352225	Cluster 5	-0.00336111	0.0113557
Morphine addiction	0.00221586	0.292692	0.357735	Cluster 5	-0.00191527	0.006355
Fatty acid biosynthesis	0.00531587	0.306251	0.372714	Cluster 5	-0.00479473	0.0152605
Retrograde endocannabinoid signaling	-0.00197766	0.323053	0.391497	Cluster 5	-0.00591154	0.00194863
Oxidative phosphorylation	-0.00713872	0.331714	0.400296	Cluster 5	-0.0215307	0.00726826
Non-small cell lung cancer	-0.00232066	0.340994	0.409766	Cluster 5	-0.00711574	0.00246256
Steroid biosynthesis	0.00286605	0.34578	0.413778	Cluster 5	-0.00306365	0.00874153
Metabolism of xenobiotics by cytochrome P450	-0.00164476	0.348561	0.414087	Cluster 5	-0.00511459	0.00180533
Homologous recombination	-0.00277466	0.348934	0.414087	Cluster 5	-0.00865746	0.00305916
Huntington's disease	-0.00490072	0.35308	0.417277	Cluster 5	-0.0152741	0.00545354
Valine, leucine and isoleucine biosynthesis	-0.00417505	0.356847	0.419993	Cluster 5	-0.013194	0.00475676
Long-term potentiation	-0.00278571	0.382305	0.448112	Cluster 5	-0.00901589	0.00345652
Inositol phosphate metabolism	0.00190318	0.387078	0.451854	Cluster 5	-0.00239625	0.0061813
Vasopressin-regulated water reabsorption	-0.00356387	0.397344	0.461953	Cluster 5	-0.0117904	0.00467897
Mismatch repair	-0.00351548	0.401492	0.464885	Cluster 5	-0.0117805	0.00471894
Starch and sucrose metabolism	-0.00187635	0.423267	0.488123	Cluster 5	-0.00652105	0.0027384
Metabolic pathways	-0.00151967	0.444365	0.509543	Cluster 5	-0.00509503	0.00205354
Vitamin digestion and absorption	-0.0013563	0.445405	0.509543	Cluster 5	-0.00492138	0.00216372
Neuroactive ligand-receptor interaction	0.000466284	0.464383	0.529138	Cluster 5	-0.000780443	0.00171008
Thyroid cancer	-0.00235812	0.469422	0.532756	Cluster 5	-0.00871149	0.00401472
Nitrogen metabolism	0.00183483	0.49424	0.558706	Cluster 5	-0.00344875	0.00714142
Regulation of actin cytoskeleton	0.00153042	0.501194	0.564336	Cluster 5	-0.0029242	0.00597974
Alzheimer's disease	-0.00326112	0.533388	0.596844	Cluster 5	-0.0135446	0.00701216
Steroid hormone biosynthesis	-0.000961958	0.534238	0.596844	Cluster 5	-0.00402287	0.00208597
Glycosaminoglycan biosynthesis - keratan sulfate	0.00159487	0.542563	0.603786	Cluster 5	-0.00357657	0.0067996
Pyruvate metabolism	0.00222336	0.561051	0.62194	Cluster 5	-0.00523197	0.0096433
2-Oxocarboxylic acid metabolism	-0.00189851	0.613627	0.676688	Cluster 5	-0.00919119	0.00542625
Phosphatidylinositol signaling system	0.00105806	0.61589	0.676688	Cluster 5	-0.0030492	0.00514708
Thiamine metabolism	0.00352554	0.617537	0.676688	Cluster 5	-0.00995256	0.0167522
Butirosin and neomycin biosynthesis	-0.00118223	0.635384	0.693587	Cluster 5	-0.00582236	0.0035553
Glycosphingolipid biosynthesis - lacto and neolacto series	-0.000848308	0.645448	0.701894	Cluster 5	-0.00457302	0.00283447
Glioma	-0.00114497	0.660816	0.715884	Cluster 5	-0.00632092	0.00400854
Galactose metabolism	0.00118114	0.672248	0.72552	Cluster 5	-0.00421922	0.00654166
Tuberculosis	0.000756189	0.677286	0.727257	Cluster 5	-0.00279536	0.00430243
Caffeine metabolism	0.000411553	0.678943	0.727257	Cluster 5	-0.00172385	0.00264566
Olfactory transduction	0.000335498	0.690935	0.737341	Cluster 5	-0.00129415	0.00195264
Pyrimidine metabolism	0.000940093	0.70459	0.749118	Cluster 5	-0.00393719	0.00582563
PI3K-Akt signaling pathway	-0.000567311	0.712302	0.754513	Cluster 5	-0.0036026	0.00246165
Vitamin B6 metabolism	0.002231	0.73321	0.773793	Cluster 5	-0.0101925	0.0144811
VEGF signaling pathway	0.000671682	0.759955	0.79907	Cluster 5	-0.0036113	0.00494508
Biotin metabolism	0.00229932	0.796686	0.834623	Cluster 5	-0.013579	0.0176852
Degradation of aromatic compounds	-0.00271066	0.806903	0.842242	Cluster 5	-0.0237233	0.0184662
Thyroid hormone synthesis	0.000672322	0.827325	0.860418	Cluster 5	-0.0052781	0.00659994
Glycolysis / Gluconeogenesis	0.000832155	0.833742	0.86395	Cluster 5	-0.00680816	0.00844118
Ovarian steroidogenesis	0.00035768	0.86226	0.890276	Cluster 5	-0.00363005	0.00433485
Regulation of autophagy	0.000609315	0.876224	0.898231	Cluster 5	-0.00694143	0.00813962
Parkinson's disease	-0.00104208	0.876246	0.898231	Cluster 5	-0.0140676	0.0119967
Progesterone-mediated oocyte maturation	0.0002828	0.917738	0.937403	Cluster 5	-0.00499907	0.00555521
Terpenoid backbone biosynthesis	0.000364798	0.924684	0.938196	Cluster 5	-0.00746989	0.0082269
Amino sugar and nucleotide sugar metabolism	-0.000257357	0.925333	0.938196	Cluster 5	-0.00595949	0.00541562
Sulfur metabolism	0.000350145	0.928355	0.938196	Cluster 5	-0.00666093	0.0073013
Ras signaling pathway	0.000127477	0.942961	0.949602	Cluster 5	-0.00324719	0.00349324
Cysteine and methionine metabolism	0.00024074	0.951945	0.955286	Cluster 5	-0.00701649	0.00746161
Renal cell carcinoma	2.3087e-05	0.992322	0.992322	Cluster 5	-0.00580344	0.0058607
Pathogenic Escherichia coli infection	0.0707674	0	0	Cluster 4	0.0621762	0.0793267
Proteasome	0.0654376	0	0	Cluster 4	0.0539606	0.076872
Ether lipid metabolism	0.0622788	0	0	Cluster 4	0.0568111	0.0677092
Synaptic vesicle cycle	0.0620793	0	0	Cluster 4	0.0557536	0.0683818
Protein processing in endoplasmic reticulum	0.0592761	0	0	Cluster 4	0.0509387	0.0675975
Long-term potentiation	0.0590428	0	0	Cluster 4	0.0530472	0.0650499
Vibrio cholerae infection	0.0577249	0	0	Cluster 4	0.0490636	0.0663539
Lysosome	0.0571146	0	0	Cluster 4	0.0500043	0.0642059
Shigellosis	0.0567415	0	0	Cluster 4	0.0505507	0.0629093
Type I diabetes mellitus	0.0562269	0	0	Cluster 4	0.050567	0.0619011
Spliceosome	0.0538374	0	0	Cluster 4	0.0468069	0.0608598
Carbon metabolism	0.050903	0	0	Cluster 4	0.0444038	0.0573821
Dopaminergic synapse	0.0497798	0	0	Cluster 4	0.0446577	0.0548887
Biosynthesis of amino acids	0.0494701	0	0	Cluster 4	0.0429746	0.0559401
Maturity onset diabetes of the young	0.0494432	0	0	Cluster 4	0.0409843	0.0578786
Salmonella infection	0.0475894	0	0	Cluster 4	0.0426515	0.0525108
Oocyte meiosis	0.0459238	0	0	Cluster 4	0.040442	0.0513974
Viral myocarditis	0.0459068	0	0	Cluster 4	0.0416016	0.0502017
Regulation of autophagy	0.0455789	0	0	Cluster 4	0.0377053	0.0534725
Propanoate metabolism	0.0447127	0	0	Cluster 4	0.0368045	0.052579
Vasopressin-regulated water reabsorption	0.0443123	0	0	Cluster 4	0.0361521	0.0524886
Renal cell carcinoma	0.0434683	0	0	Cluster 4	0.0378351	0.0491122
Antigen processing and presentation	0.0429649	0	0	Cluster 4	0.0371996	0.0487415
Long-term depression	0.0428343	0	0	Cluster 4	0.0380399	0.0476094
Neurotrophin signaling pathway	0.0427945	0	0	Cluster 4	0.0379285	0.0476466
Phagosome	0.0420545	0	0	Cluster 4	0.0375196	0.0465956
Bacterial invasion of epithelial cells	0.0419786	0	0	Cluster 4	0.036433	0.0475041
mTOR signaling pathway	0.0419187	0	0	Cluster 4	0.036364	0.0474523
Regulation of actin cytoskeleton	0.0417718	0	0	Cluster 4	0.0374567	0.0460818
Glycolysis / Gluconeogenesis	0.0416265	0	0	Cluster 4	0.0341416	0.0490804
Epstein-Barr virus infection	0.0413645	0	0	Cluster 4	0.0368946	0.0458247
Progesterone-mediated oocyte maturation	0.0413417	0	0	Cluster 4	0.0361125	0.04658
Fc gamma R-mediated phagocytosis	0.0406394	0	0	Cluster 4	0.0360803	0.0451816
Leukocyte transendothelial migration	0.040184	0	0	Cluster 4	0.0363683	0.0440064
Cysteine and methionine metabolism	0.0400679	0	0	Cluster 4	0.0330258	0.0470742
Estrogen signaling pathway	0.0400402	0	0	Cluster 4	0.0345806	0.0454835
mRNA surveillance pathway	0.0400242	0	0	Cluster 4	0.0347469	0.0452844
RNA transport	0.039846	0	0	Cluster 4	0.0347453	0.0449347
Adherens junction	0.0396947	0	0	Cluster 4	0.033813	0.0455546
Glycerophospholipid metabolism	0.0396822	0	0	Cluster 4	0.0357558	0.0436166
Epithelial cell signaling in Helicobacter pylori infection	0.0393882	0	0	Cluster 4	0.0342217	0.0445349
RNA degradation	0.0389594	0	0	Cluster 4	0.0332917	0.0446177
Tight junction	0.0377152	0	0	Cluster 4	0.0335102	0.0419268
cGMP-PKG signaling pathway	0.0375606	0	0	Cluster 4	0.0331943	0.0419159
Viral carcinogenesis	0.0374484	0	0	Cluster 4	0.0331439	0.0417481
Prostate cancer	0.0371647	0	0	Cluster 4	0.0320984	0.0422138
Oxytocin signaling pathway	0.0369093	0	0	Cluster 4	0.0331621	0.0406617
Sphingolipid metabolism	0.0368841	0	0	Cluster 4	0.0307613	0.0430223
Vascular smooth muscle contraction	0.0367967	0	0	Cluster 4	0.0327628	0.0408236
Cholinergic synapse	0.0366664	0	0	Cluster 4	0.0327784	0.040541
Type II diabetes mellitus	0.0365289	0	0	Cluster 4	0.0305052	0.0425393
Ubiquitin mediated proteolysis	0.0354709	0	0	Cluster 4	0.0308247	0.0401047
Glioma	0.0351555	0	0	Cluster 4	0.0300917	0.0401973
Valine, leucine and isoleucine degradation	0.0348481	0	0	Cluster 4	0.0280657	0.0415981
Retrograde endocannabinoid signaling	0.0345942	0	0	Cluster 4	0.03082	0.0383756
Huntington's disease	0.0341852	0	0	Cluster 4	0.0242077	0.0441436
Alzheimer's disease	0.0338385	0	0	Cluster 4	0.0239802	0.0436865
Endocrine and other factor-regulated calcium reabsorption	0.0338045	0	0	Cluster 4	0.0268119	0.0407825
Pancreatic cancer	0.0336675	0	0	Cluster 4	0.0285006	0.0388136
GABAergic synapse	0.03343	0	0	Cluster 4	0.0294491	0.037396
Ribosome biogenesis in eukaryotes	0.0333356	0	0	Cluster 4	0.0281164	0.0385349
Phosphatidylinositol signaling system	0.0328967	0	0	Cluster 4	0.0288262	0.0369496
Insulin signaling pathway	0.0326061	0	0	Cluster 4	0.0281541	0.037046
Endocytosis	0.0323949	0	0	Cluster 4	0.0287006	0.0360936
Amphetamine addiction	0.032159	0	0	Cluster 4	0.0261009	0.0381971
Glycerolipid metabolism	0.0319364	0	0	Cluster 4	0.0268726	0.0369731
Thyroid hormone signaling pathway	0.031652	0	0	Cluster 4	0.0275015	0.0357959
Gap junction	0.0315	0	0	Cluster 4	0.0266644	0.0363446
Ras signaling pathway	0.0312047	0	0	Cluster 4	0.0279303	0.0344707
Hepatitis B	0.0311793	0	0	Cluster 4	0.0268228	0.0355236
Circadian entrainment	0.0311476	0	0	Cluster 4	0.0268462	0.0354343
Parkinson's disease	0.0311403	0	0	Cluster 4	0.0186812	0.0435861
Focal adhesion	0.0311063	0	0	Cluster 4	0.0274442	0.0347592
Melanoma	0.0308282	0	0	Cluster 4	0.0264536	0.0351826
VEGF signaling pathway	0.0306753	0	0	Cluster 4	0.0264885	0.0348527
Morphine addiction	0.0304117	0	0	Cluster 4	0.0264007	0.0344149
Tuberculosis	0.0302736	0	0	Cluster 4	0.0268506	0.0337017
NOD-like receptor signaling pathway	0.0302596	0	0	Cluster 4	0.0262225	0.0342867
Melanogenesis	0.0301767	0	0	Cluster 4	0.0261747	0.0341635
GnRH signaling pathway	0.0298783	0	0	Cluster 4	0.0254318	0.0343095
Gastric acid secretion	0.0295071	0	0	Cluster 4	0.024368	0.0346361
Chronic myeloid leukemia	0.0289923	0	0	Cluster 4	0.0239649	0.0340295
HIF-1 signaling pathway	0.0286311	0	0	Cluster 4	0.0237618	0.0334849
Axon guidance	0.0286016	0	0	Cluster 4	0.0251535	0.0320377
Serotonergic synapse	0.0284918	0	0	Cluster 4	0.0249858	0.0319855
Lysine degradation	0.0284698	0	0	Cluster 4	0.0231078	0.0338045
Wnt signaling pathway	0.0282771	0	0	Cluster 4	0.0244237	0.0321197
Endometrial cancer	0.0279017	0	0	Cluster 4	0.0228627	0.0329285
Non-small cell lung cancer	0.0275503	0	0	Cluster 4	0.0227759	0.032313
Pertussis	0.0274792	0	0	Cluster 4	0.0236668	0.0313001
Adrenergic signaling in cardiomyocytes	0.0273995	0	0	Cluster 4	0.0234377	0.0313499
Herpes simplex infection	0.0272578	0	0	Cluster 4	0.023653	0.0308672
Notch signaling pathway	0.0270268	0	0	Cluster 4	0.0220276	0.0320137
Colorectal cancer	0.0266359	0	0	Cluster 4	0.0214822	0.0317694
MAPK signaling pathway	0.0265216	0	0	Cluster 4	0.0233071	0.0297327
Proteoglycans in cancer	0.0258523	0	0	Cluster 4	0.0223967	0.0292993
Pyrimidine metabolism	0.0257357	0	0	Cluster 4	0.020963	0.0305166
Acute myeloid leukemia	0.0256778	0	0	Cluster 4	0.0212478	0.0301186
Rap1 signaling pathway	0.0256523	0	0	Cluster 4	0.022621	0.0286758
Platelet activation	0.025568	0	0	Cluster 4	0.0216981	0.0294258
MicroRNAs in cancer	0.0252449	0	0	Cluster 4	0.0215256	0.0289534
Metabolic pathways	0.0250635	0	0	Cluster 4	0.0215706	0.0285544
Transcriptional misregulation in cancer	0.024576	0	0	Cluster 4	0.0215081	0.0276482
Apoptosis	0.0244607	0	0	Cluster 4	0.0204769	0.0284526
Glutamatergic synapse	0.0244007	0	0	Cluster 4	0.0210503	0.0277453
Purine metabolism	0.024361	0	0	Cluster 4	0.02065	0.0280617
Arrhythmogenic right ventricular cardiomyopathy (ARVC)	0.0241798	0	0	Cluster 4	0.0200439	0.0283249
Inflammatory mediator regulation of TRP channels	0.0241006	0	0	Cluster 4	0.0206424	0.0275661
T cell receptor signaling pathway	0.0236125	0	0	Cluster 4	0.0201308	0.0270817
Hippo signaling pathway	0.0235755	0	0	Cluster 4	0.0200376	0.0271027
Peroxisome	0.023477	0	0	Cluster 4	0.0191432	0.0278191
Prolactin signaling pathway	0.0234068	0	0	Cluster 4	0.0182353	0.0285874
Cell adhesion molecules (CAMs)	0.0232314	0	0	Cluster 4	0.0205677	0.0258847
ErbB signaling pathway	0.0231604	0	0	Cluster 4	0.0187687	0.0275438
B cell receptor signaling pathway	0.022826	0	0	Cluster 4	0.0188192	0.026816
Natural killer cell mediated cytotoxicity	0.0227344	0	0	Cluster 4	0.0199487	0.0255086
RIG-I-like receptor signaling pathway	0.0227086	0	0	Cluster 4	0.0185868	0.0268098
Fc epsilon RI signaling pathway	0.0226953	0	0	Cluster 4	0.0192683	0.0261141
PPAR signaling pathway	0.0218561	0	0	Cluster 4	0.0179457	0.0257477
Rheumatoid arthritis	0.0218168	0	0	Cluster 4	0.0185279	0.0250917
p53 signaling pathway	0.0214001	0	0	Cluster 4	0.0161047	0.0266758
Alcoholism	0.0213548	0	0	Cluster 4	0.0179849	0.0247295
Chemokine signaling pathway	0.0209728	0	0	Cluster 4	0.0182521	0.0236851
Non-alcoholic fatty liver disease (NAFLD)	0.0209042	0	0	Cluster 4	0.0120271	0.029772
Toxoplasmosis	0.0208986	0	0	Cluster 4	0.0177293	0.0240573
Measles	0.0208571	0	0	Cluster 4	0.0175534	0.0241665
Hepatitis C	0.0206836	0	0	Cluster 4	0.0167619	0.0246116
FoxO signaling pathway	0.0205883	0	0	Cluster 4	0.0165233	0.0246479
Small cell lung cancer	0.0205479	0	0	Cluster 4	0.016586	0.0244939
Insulin secretion	0.0204568	0	0	Cluster 4	0.0155152	0.0254067
Pathways in cancer	0.0204058	0	0	Cluster 4	0.0174303	0.023375
PI3K-Akt signaling pathway	0.0201898	0	0	Cluster 4	0.0172061	0.0231672
Hypertrophic cardiomyopathy (HCM)	0.020182	0	0	Cluster 4	0.0167883	0.0235601
Toll-like receptor signaling pathway	0.020156	0	0	Cluster 4	0.0168903	0.0234085
Influenza A	0.0200077	0	0	Cluster 4	0.016655	0.0233509
Chagas disease (American trypanosomiasis)	0.0197977	0	0	Cluster 4	0.0160827	0.0235189
Calcium signaling pathway	0.019562	0	0	Cluster 4	0.0168679	0.022252
HTLV-I infection	0.0187501	0	0	Cluster 4	0.0156882	0.0218154
Cell cycle	0.0173327	0	0	Cluster 4	0.0123434	0.0223066
Amoebiasis	0.0170912	0	0	Cluster 4	0.0140602	0.0201103
Hematopoietic cell lineage	0.0165842	0	0	Cluster 4	0.0140268	0.0191264
Pancreatic secretion	0.0165735	0	0	Cluster 4	0.0125916	0.0205397
Dilated cardiomyopathy	0.0154749	0	0	Cluster 4	0.0120564	0.0188863
Jak-STAT signaling pathway	0.0110273	0	0	Cluster 4	0.00832652	0.0137176
Complement and coagulation cascades	-0.0212341	0	0	Cluster 4	-0.0253679	-0.0170905
Amyotrophic lateral sclerosis (ALS)	0.0267944	9.28695e-18	1.81922e-17	Cluster 4	0.0214727	0.0321029
Arginine and proline metabolism	0.0222244	7.36728e-17	1.43336e-16	Cluster 4	0.0171887	0.0272382
Inositol phosphate metabolism	0.0213751	1.44962e-16	2.80129e-16	Cluster 4	0.0172084	0.0255208
Nicotinate and nicotinamide metabolism	0.0423242	2.05887e-16	3.95192e-16	Cluster 4	0.0353229	0.0492827
Starch and sucrose metabolism	0.0293599	2.92494e-16	5.57688e-16	Cluster 4	0.0243761	0.0343143
SNARE interactions in vesicular transport	0.0334602	2.96417e-16	5.61425e-16	Cluster 4	0.0268539	0.0400326
Collecting duct acid secretion	0.0463397	3.66002e-16	6.88663e-16	Cluster 4	0.0386653	0.0539658
Phototransduction	0.0390023	5.50331e-16	1.02872e-15	Cluster 4	0.0335933	0.0443604
Vitamin B6 metabolism	0.10225	5.75409e-16	1.06862e-15	Cluster 4	0.0887026	0.115628
Renin-angiotensin system	-0.0493376	6.66134e-16	1.22912e-15	Cluster 4	-0.0574807	-0.0412587
Pyruvate metabolism	0.0336173	6.78578e-16	1.24406e-15	Cluster 4	0.0263374	0.0408621
Citrate cycle (TCA cycle)	0.0402012	7.28204e-16	1.32295e-15	Cluster 4	0.0318738	0.0485067
Pentose and glucuronate interconversions	0.0461989	7.30858e-16	1.32295e-15	Cluster 4	0.0382048	0.0541411
Amino sugar and nucleotide sugar metabolism	0.027539	8.33027e-16	1.4984e-15	Cluster 4	0.0218453	0.0332039
Glycosaminoglycan degradation	0.0541607	9.55376e-16	1.70773e-15	Cluster 4	0.0435361	0.0648231
Thyroid cancer	0.0347851	9.78718e-16	1.73859e-15	Cluster 4	0.0284158	0.0411351
Riboflavin metabolism	0.0532193	9.99925e-16	1.75476e-15	Cluster 4	0.0426196	0.0638656
RNA polymerase	0.0360485	1.00009e-15	1.75476e-15	Cluster 4	0.0283402	0.0437365
Glutathione metabolism	0.0268829	1.04914e-15	1.8296e-15	Cluster 4	0.0204734	0.0332623
Nicotine addiction	0.0205219	1.10869e-15	1.91647e-15	Cluster 4	0.0171355	0.0238939
Porphyrin and chlorophyll metabolism	0.032169	1.11235e-15	1.91647e-15	Cluster 4	0.0257654	0.0385343
Glyoxylate and dicarboxylate metabolism	0.0365869	1.18342e-15	2.0267e-15	Cluster 4	0.0294647	0.0437305
Graft-versus-host disease	0.0208978	1.32647e-15	2.25816e-15	Cluster 4	0.0175443	0.0242356
Other glycan degradation	0.055267	1.43454e-15	2.42768e-15	Cluster 4	0.043485	0.067088
Autoimmune thyroid disease	0.0196033	1.48805e-15	2.50343e-15	Cluster 4	0.0162848	0.0229059
Bladder cancer	0.024971	1.64471e-15	2.75081e-15	Cluster 4	0.0196051	0.0303076
Glycine, serine and threonine metabolism	0.0244989	1.69155e-15	2.80421e-15	Cluster 4	0.0197917	0.0291762
beta-Alanine metabolism	0.0268837	1.69625e-15	2.80421e-15	Cluster 4	0.0205647	0.0331819
Allograft rejection	0.0200784	1.71574e-15	2.82013e-15	Cluster 4	0.0166098	0.0235637
Selenocompound metabolism	0.025225	1.82654e-15	2.98508e-15	Cluster 4	0.0201622	0.0302531
Ubiquinone and other terpenoid-quinone biosynthesis	0.0459455	1.86059e-15	3.02346e-15	Cluster 4	0.0359876	0.0557982
Pentose phosphate pathway	0.034379	1.88951e-15	3.0531e-15	Cluster 4	0.0270977	0.0416847
Aminoacyl-tRNA biosynthesis	0.0257227	2.06967e-15	3.32542e-15	Cluster 4	0.0199376	0.0315235
2-Oxocarboxylic acid metabolism	0.0342927	2.12102e-15	3.38889e-15	Cluster 4	0.0269597	0.0416574
Olfactory transduction	0.0100039	2.46358e-15	3.91435e-15	Cluster 4	0.00840915	0.0115862
Galactose metabolism	0.023678	2.72854e-15	4.31139e-15	Cluster 4	0.0181648	0.0291516
Leishmaniasis	0.0137496	3.14714e-15	4.94551e-15	Cluster 4	0.0103749	0.0171161
alpha-Linolenic acid metabolism	0.0238914	3.21964e-15	5.03178e-15	Cluster 4	0.0188616	0.0289482
Cytosolic DNA-sensing pathway	0.0179917	4.59259e-15	7.13847e-15	Cluster 4	0.0135234	0.022436
Basal transcription factors	0.01982	4.81814e-15	7.44858e-15	Cluster 4	0.0148764	0.0247384
Malaria	0.00781271	1.17129e-14	1.80101e-14	Cluster 4	0.0058847	0.00972102
N-Glycan biosynthesis	0.0275327	2.24657e-14	3.43592e-14	Cluster 4	0.0204731	0.0346075
Cocaine addiction	0.0249404	2.81504e-14	4.28245e-14	Cluster 4	0.0185059	0.0313499
Fatty acid metabolism	0.022729	2.85915e-14	4.32655e-14	Cluster 4	0.0168677	0.0285635
Ascorbate and aldarate metabolism	0.0314286	4.04425e-14	6.08766e-14	Cluster 4	0.0233349	0.0395564
Drug metabolism - other enzymes	0.0166002	6.35109e-14	9.51002e-14	Cluster 4	0.0122783	0.0209364
Legionellosis	0.0198371	1.93519e-13	2.88263e-13	Cluster 4	0.0145497	0.0251131
Fatty acid degradation	0.0222331	2.39093e-13	3.54303e-13	Cluster 4	0.0162807	0.0281556
Biosynthesis of unsaturated fatty acids	0.0288774	2.58107e-13	3.80508e-13	Cluster 4	0.0211436	0.036584
Alanine, aspartate and glutamate metabolism	0.0194962	3.06049e-13	4.48872e-13	Cluster 4	0.0142514	0.0247101
Nucleotide excision repair	0.0228643	3.47029e-13	5.06379e-13	Cluster 4	0.0167036	0.0290098
Systemic lupus erythematosus	0.00911285	3.70461e-13	5.37827e-13	Cluster 4	0.00665302	0.0115607
African trypanosomiasis	0.0104822	7.76459e-13	1.12155e-12	Cluster 4	0.00761293	0.0133209
Aldosterone-regulated sodium reabsorption	0.0213018	2.2173e-12	3.18667e-12	Cluster 4	0.015367	0.0272225
Glycosphingolipid biosynthesis - ganglio series	0.031755	2.66211e-12	3.80682e-12	Cluster 4	0.0228716	0.0406
Other types of O-glycan biosynthesis	0.0153664	5.28004e-12	7.5129e-12	Cluster 4	0.011013	0.0197349
Folate biosynthesis	0.0444508	8.12125e-12	1.14984e-11	Cluster 4	0.0317092	0.0570812
Fructose and mannose metabolism	0.0208638	2.06497e-11	2.90926e-11	Cluster 4	0.0147755	0.0269709
Pantothenate and CoA biosynthesis	0.0195335	2.58068e-11	3.61801e-11	Cluster 4	0.0138163	0.0252799
Chemical carcinogenesis	0.0115591	3.06649e-11	4.27813e-11	Cluster 4	0.00815692	0.0149712
Base excision repair	0.0212894	9.31981e-11	1.29391e-10	Cluster 4	0.0148607	0.027739
Glycosylphosphatidylinositol(GPI)-anchor biosynthesis	0.0233805	2.1137e-10	2.92038e-10	Cluster 4	0.0161578	0.030555
Arachidonic acid metabolism	0.00971457	2.15994e-10	2.96992e-10	Cluster 4	0.0067225	0.0127157
Hedgehog signaling pathway	0.010727	2.30823e-10	3.15864e-10	Cluster 4	0.00740658	0.0140259
Metabolism of xenobiotics by cytochrome P450	0.0114128	3.42243e-10	4.66103e-10	Cluster 4	0.00784695	0.0149591
Glycosaminoglycan biosynthesis - chondroitin sulfate / dermatan sulfate	0.0167484	4.97609e-10	6.74484e-10	Cluster 4	0.0114627	0.0219848
Valine, leucine and isoleucine biosynthesis	0.0281885	2.34491e-09	3.16342e-09	Cluster 4	0.0189237	0.0373666
Linoleic acid metabolism	0.00954735	8.1908e-09	1.0998e-08	Cluster 4	0.00631689	0.0127964
Lysine biosynthesis	-0.0186543	8.33805e-09	1.11434e-08	Cluster 4	-0.0248649	-0.0122843
NF-kappa B signaling pathway	0.00835312	1.23067e-08	1.63708e-08	Cluster 4	0.00547533	0.0112177
Thyroid hormone synthesis	0.0173193	1.38405e-08	1.83258e-08	Cluster 4	0.0113341	0.0232818
Glycosphingolipid biosynthesis - lacto and neolacto series	0.0108523	1.85e-08	2.43824e-08	Cluster 4	0.00706255	0.0146003
Protein export	0.0434161	3.01157e-08	3.95096e-08	Cluster 4	0.028044	0.0587165
Butanoate metabolism	0.017698	4.22262e-08	5.51447e-08	Cluster 4	0.0113607	0.0239931
Sulfur relay system	0.0252704	6.02444e-08	7.83178e-08	Cluster 4	0.0161114	0.0343228
Phenylalanine, tyrosine and tryptophan biosynthesis	0.0333578	6.35995e-08	8.23053e-08	Cluster 4	0.0212802	0.0453352
Circadian rhythm	0.0199185	7.92688e-08	1.02121e-07	Cluster 4	0.0126568	0.0271996
Glycosphingolipid biosynthesis - globo series	0.024087	1.02542e-07	1.31511e-07	Cluster 4	0.0152241	0.0329064
Osteoclast differentiation	0.00853385	1.978e-07	2.52549e-07	Cluster 4	0.00531595	0.0117411
Fat digestion and absorption	0.00911721	2.48711e-07	3.1614e-07	Cluster 4	0.00566179	0.0125884
Ovarian steroidogenesis	0.0112062	2.63618e-07	3.33605e-07	Cluster 4	0.00694513	0.0154568
TNF signaling pathway	0.00922182	6.04548e-07	7.61677e-07	Cluster 4	0.00559859	0.0128389
Prion diseases	0.0147954	8.64716e-07	1.08469e-06	Cluster 4	0.00889689	0.020664
Basal cell carcinoma	0.00729337	9.51515e-07	1.18836e-06	Cluster 4	0.00437229	0.0101931
Terpenoid backbone biosynthesis	0.0187718	1.53433e-06	1.9079e-06	Cluster 4	0.0111136	0.0264026
Primary immunodeficiency	0.00459703	5.49292e-06	6.80076e-06	Cluster 4	0.00260798	0.00655615
Drug metabolism - cytochrome P450	0.00830721	5.52283e-06	6.80831e-06	Cluster 4	0.00472888	0.011896
Tryptophan metabolism	0.0109472	5.94301e-06	7.29486e-06	Cluster 4	0.00621531	0.0156942
Dorso-ventral axis formation	0.012775	1.25073e-05	1.52867e-05	Cluster 4	0.00703998	0.0184859
Protein digestion and absorption	0.00551232	1.35255e-05	1.64609e-05	Cluster 4	0.00302654	0.00798424
Fatty acid elongation	0.0155137	2.49904e-05	3.02849e-05	Cluster 4	0.0082962	0.0227065
Butirosin and neomycin biosynthesis	0.0126272	3.91496e-05	4.72438e-05	Cluster 4	0.00664946	0.0187021
Oxidative phosphorylation	0.0287562	4.10245e-05	4.92984e-05	Cluster 4	0.0149566	0.0425409
Proximal tubule bicarbonate reclamation	-0.0150638	4.82082e-05	5.76884e-05	Cluster 4	-0.0223428	-0.00780933
Taste transduction	0.00832452	5.18156e-05	6.17469e-05	Cluster 4	0.00430057	0.0123611
Lipoic acid metabolism	0.0238944	9.88128e-05	0.000117263	Cluster 4	0.0119424	0.0360115
Non-homologous end-joining	0.0170562	0.000113061	0.000133618	Cluster 4	0.00838131	0.0256383
Fatty acid biosynthesis	0.0196865	0.000118295	0.000139228	Cluster 4	0.00963354	0.0295739
Neuroactive ligand-receptor interaction	0.00233802	0.000121292	0.00014217	Cluster 4	0.00114524	0.00352789
ECM-receptor interaction	0.00536094	0.000151906	0.000177327	Cluster 4	0.00258445	0.00812356
Bile secretion	-0.00711504	0.000176289	0.000204954	Cluster 4	-0.0108248	-0.00339621
Adipocytokine signaling pathway	0.00862188	0.000269333	0.00031186	Cluster 4	0.00398627	0.013267
Steroid biosynthesis	0.010675	0.000313104	0.00036108	Cluster 4	0.0048597	0.0164362
Staphylococcus aureus infection	0.00318026	0.000457277	0.000525226	Cluster 4	0.00140559	0.00496584
Nitrogen metabolism	0.00881196	0.000599979	0.000686376	Cluster 4	0.00378671	0.0138602
Histidine metabolism	0.0080391	0.000774666	0.000882687	Cluster 4	0.00334537	0.0126948
Biotin metabolism	0.0264707	0.000936984	0.0010634	Cluster 4	0.0108473	0.0422581
Glycosaminoglycan biosynthesis - keratan sulfate	0.00852911	0.00103886	0.00117436	Cluster 4	0.00342796	0.013597
Primary bile acid biosynthesis	0.00931485	0.00125933	0.00141799	Cluster 4	0.00366291	0.0149998
Degradation of aromatic compounds	0.0333978	0.0016389	0.00183814	Cluster 4	0.0126627	0.0542967
Thiamine metabolism	0.021024	0.00168407	0.00188142	Cluster 4	0.00786768	0.0339292
Ribosome	-0.0281959	0.00365646	0.00406906	Cluster 4	-0.0472436	-0.00918844
Sulfur metabolism	0.00976998	0.00418341	0.00463743	Cluster 4	0.00307587	0.0164043
Steroid hormone biosynthesis	0.00475632	0.00533803	0.00589451	Cluster 4	0.00140897	0.00809068
Taurine and hypotaurine metabolism	-0.0098626	0.0109152	0.0120067	Cluster 4	-0.0175416	-0.00228184
Salivary secretion	-0.00491202	0.0121109	0.013271	Cluster 4	-0.00876262	-0.00107658
TGF-beta signaling pathway	0.0048005	0.0138004	0.0150645	Cluster 4	0.000978864	0.00861468
Cyanoamino acid metabolism	0.00744559	0.0157893	0.0171701	Cluster 4	0.0013871	0.013339
Caffeine metabolism	0.00311604	0.0183376	0.0198657	Cluster 4	0.000535137	0.00579557
Cytokine-cytokine receptor interaction	0.00136955	0.0288133	0.0310966	Cluster 4	0.000141505	0.00259488
Intestinal immune network for IgA production	-0.00158394	0.047305	0.0508617	Cluster 4	-0.00313685	-1.87812e-05
Fanconi anemia pathway	0.00430608	0.0478207	0.0512237	Cluster 4	4.14004e-05	0.0085843
Synthesis and degradation of ketone bodies	0.009522	0.0492203	0.0525261	Cluster 4	3.26766e-05	0.0190697
Glycosaminoglycan biosynthesis - heparan sulfate / heparin	0.00423997	0.0649294	0.0690327	Cluster 4	-0.000263063	0.00876351
Cardiac muscle contraction	0.00645285	0.0780863	0.0827137	Cluster 4	-0.000723959	0.013603
Carbohydrate digestion and absorption	0.00367659	0.0941111	0.0993202	Cluster 4	-0.000626755	0.00796606
One carbon pool by folate	0.00435946	0.108475	0.114058	Cluster 4	-0.000960833	0.0096501
Vitamin digestion and absorption	0.00289351	0.121758	0.127556	Cluster 4	-0.000765727	0.00650779
Retinol metabolism	0.00265245	0.140725	0.146888	Cluster 4	-0.000873543	0.00615817
Inflammatory bowel disease (IBD)	0.00155812	0.233379	0.242714	Cluster 4	-0.00100208	0.00410959
D-Arginine and D-ornithine metabolism	-0.000127674	0.238678	0.247326	Cluster 4	-0.000835909	9.21613e-05
Mineral absorption	0.00353187	0.251141	0.259301	Cluster 4	-0.00249053	0.00952582
Homologous recombination	0.00332531	0.258164	0.265593	Cluster 4	-0.00242132	0.009023
Tyrosine metabolism	0.00227487	0.322889	0.33099	Cluster 4	-0.00224271	0.00680635
ABC transporters	-0.00187032	0.355123	0.362733	Cluster 4	-0.00581418	0.00208686
Mucin type O-Glycan biosynthesis	0.00211999	0.378188	0.384917	Cluster 4	-0.00260714	0.00686585
Phenylalanine metabolism	0.00248839	0.477874	0.484653	Cluster 4	-0.00433073	0.00924619
Mismatch repair	0.00264507	0.518116	0.523608	Cluster 4	-0.00534685	0.0106064
DNA replication	0.00212543	0.598118	0.601047	Cluster 4	-0.0057084	0.00990782
D-Glutamine and D-glutamate metabolism	0.00513658	0.598945	0.601047	Cluster 4	-0.0136754	0.023696
Asthma	-0.000207899	0.788469	0.788469	Cluster 4	-0.00192744	0.00146342
Proximal tubule bicarbonate reclamation	0.0499604	0	0	Cluster 3	0.0422739	0.0576226
Retinol metabolism	0.0357625	0	0	Cluster 3	0.03264	0.0388646
Osteoclast differentiation	0.0147796	0	0	Cluster 3	0.0118246	0.017724
Dilated cardiomyopathy	0.0147422	0	0	Cluster 3	0.011701	0.0177762
Protein digestion and absorption	0.0146729	0	0	Cluster 3	0.0123671	0.0169651
MicroRNAs in cancer	-0.0125387	0	0	Cluster 3	-0.0159643	-0.00912405
Viral carcinogenesis	-0.0129062	0	0	Cluster 3	-0.0168912	-0.00891602
Endocytosis	-0.0129303	0	0	Cluster 3	-0.0164064	-0.00944951
Pathways in cancer	-0.0131079	0	0	Cluster 3	-0.0158101	-0.0104121
Natural killer cell mediated cytotoxicity	-0.0135212	0	0	Cluster 3	-0.0160152	-0.0110389
Insulin signaling pathway	-0.0136042	0	0	Cluster 3	-0.0176275	-0.00959335
Purine metabolism	-0.0144412	0	0	Cluster 3	-0.0178125	-0.0110805
Ras signaling pathway	-0.0147057	0	0	Cluster 3	-0.0176299	-0.0117904
PI3K-Akt signaling pathway	-0.0154578	0	0	Cluster 3	-0.018124	-0.0127978
Epstein-Barr virus infection	-0.0156584	0	0	Cluster 3	-0.0198618	-0.0114651
ECM-receptor interaction	-0.0168918	0	0	Cluster 3	-0.0193347	-0.0144626
Peroxisome	-0.0174194	0	0	Cluster 3	-0.0212529	-0.0135775
Hematopoietic cell lineage	-0.0179835	0	0	Cluster 3	-0.0201456	-0.0158367
Hepatitis B	-0.0180669	0	0	Cluster 3	-0.0219921	-0.0141541
Oocyte meiosis	-0.0180737	0	0	Cluster 3	-0.0228787	-0.0132602
Proteoglycans in cancer	-0.019114	0	0	Cluster 3	-0.0222487	-0.0159879
Small cell lung cancer	-0.019341	0	0	Cluster 3	-0.0228368	-0.015861
Tuberculosis	-0.0195312	0	0	Cluster 3	-0.0226706	-0.0163971
Estrogen signaling pathway	-0.0195541	0	0	Cluster 3	-0.0244441	-0.0146807
Phagosome	-0.0195568	0	0	Cluster 3	-0.0238227	-0.0152845
Pyrimidine metabolism	-0.0196507	0	0	Cluster 3	-0.0238983	-0.0154112
Chronic myeloid leukemia	-0.0202775	0	0	Cluster 3	-0.0247718	-0.0157735
Metabolic pathways	-0.0204956	0	0	Cluster 3	-0.0238118	-0.0171819
Neurotrophin signaling pathway	-0.0208296	0	0	Cluster 3	-0.025321	-0.0163525
VEGF signaling pathway	-0.0212354	0	0	Cluster 3	-0.0250177	-0.0174437
Focal adhesion	-0.021245	0	0	Cluster 3	-0.024545	-0.0179542
Renal cell carcinoma	-0.0226816	0	0	Cluster 3	-0.0278269	-0.0175253
Prolactin signaling pathway	-0.0228081	0	0	Cluster 3	-0.0272521	-0.0183734
Melanoma	-0.0231258	0	0	Cluster 3	-0.0269199	-0.019352
mTOR signaling pathway	-0.0235165	0	0	Cluster 3	-0.028136	-0.0189186
Regulation of actin cytoskeleton	-0.0251018	0	0	Cluster 3	-0.0289227	-0.0212757
HIF-1 signaling pathway	-0.0253185	0	0	Cluster 3	-0.0293719	-0.0212807
Antigen processing and presentation	-0.0262608	0	0	Cluster 3	-0.0316994	-0.0208107
Amyotrophic lateral sclerosis (ALS)	-0.0275658	0	0	Cluster 3	-0.0322396	-0.0229051
Progesterone-mediated oocyte maturation	-0.0286094	0	0	Cluster 3	-0.0330131	-0.0241963
Complement and coagulation cascades	-0.0295182	0	0	Cluster 3	-0.033423	-0.0256036
Non-alcoholic fatty liver disease (NAFLD)	-0.0314933	0	0	Cluster 3	-0.0393972	-0.0235988
Long-term potentiation	-0.0326837	0	0	Cluster 3	-0.0381589	-0.0271966
N-Glycan biosynthesis	-0.0336819	0	0	Cluster 3	-0.0398442	-0.0275046
Oxidative phosphorylation	-0.0346585	0	0	Cluster 3	-0.0472237	-0.0220783
Alzheimer's disease	-0.0358448	0	0	Cluster 3	-0.0447945	-0.0268849
Pyruvate metabolism	-0.036588	0	0	Cluster 3	-0.043477	-0.0297341
Huntington's disease	-0.0378588	0	0	Cluster 3	-0.0468819	-0.0288547
Amino sugar and nucleotide sugar metabolism	-0.0378894	0	0	Cluster 3	-0.042554	-0.0332531
Prostate cancer	-0.0380571	0	0	Cluster 3	-0.0420951	-0.0340361
Valine, leucine and isoleucine degradation	-0.0387723	0	0	Cluster 3	-0.0445299	-0.0330468
Porphyrin and chlorophyll metabolism	-0.0406296	0	0	Cluster 3	-0.0456722	-0.0356252
Sphingolipid metabolism	-0.0412521	0	0	Cluster 3	-0.0463329	-0.036156
Glycolysis / Gluconeogenesis	-0.0451991	0	0	Cluster 3	-0.0521203	-0.0383089
Carbon metabolism	-0.0453108	0	0	Cluster 3	-0.0509463	-0.0396956
Parkinson's disease	-0.0467984	0	0	Cluster 3	-0.0580355	-0.035548
Biosynthesis of amino acids	-0.0470008	0	0	Cluster 3	-0.0526129	-0.0414145
Cysteine and methionine metabolism	-0.0478121	0	0	Cluster 3	-0.0537046	-0.0419551
Propanoate metabolism	-0.0509014	0	0	Cluster 3	-0.0575137	-0.0443307
Protein processing in endoplasmic reticulum	-0.0535211	0	0	Cluster 3	-0.0610421	-0.0460162
Lysosome	-0.0546542	0	0	Cluster 3	-0.0609399	-0.0483873
Pentose and glucuronate interconversions	-0.054877	0	0	Cluster 3	-0.0607569	-0.0490485
Other glycan degradation	-0.0793562	0	0	Cluster 3	-0.0888121	-0.0698617
Renin-angiotensin system	-0.0837708	0	0	Cluster 3	-0.0923595	-0.0752467
Arginine and proline metabolism	-0.0215218	6.66134e-16	2.76108e-15	Cluster 3	-0.0264483	-0.0166174
Starch and sucrose metabolism	-0.0287111	6.66134e-16	2.76108e-15	Cluster 3	-0.0324912	-0.0249604
Nicotinate and nicotinamide metabolism	-0.0382277	6.66134e-16	2.76108e-15	Cluster 3	-0.044592	-0.0319067
Ubiquinone and other terpenoid-quinone biosynthesis	-0.0431952	6.66134e-16	2.76108e-15	Cluster 3	-0.0512837	-0.0352121
Vitamin B6 metabolism	-0.0717718	6.66134e-16	2.76108e-15	Cluster 3	-0.0818221	-0.0618931
D-Glutamine and D-glutamate metabolism	0.0973269	8.47859e-16	3.46411e-15	Cluster 3	0.0782955	0.116106
Terpenoid backbone biosynthesis	-0.0437301	8.88178e-16	3.47971e-15	Cluster 3	-0.0501911	-0.037296
Synthesis and degradation of ketone bodies	-0.0537101	8.88178e-16	3.47971e-15	Cluster 3	-0.061176	-0.0461868
Glycosaminoglycan degradation	-0.0568561	8.88178e-16	3.47971e-15	Cluster 3	-0.0656609	-0.0480134
ABC transporters	0.0250448	9.07241e-16	3.50636e-15	Cluster 3	0.0213383	0.0287643
Tyrosine metabolism	-0.020306	1.11022e-15	3.87224e-15	Cluster 3	-0.0242491	-0.0163768
Glioma	-0.0210408	1.11022e-15	3.87224e-15	Cluster 3	-0.0255563	-0.0165476
Ether lipid metabolism	-0.021564	1.11022e-15	3.87224e-15	Cluster 3	-0.0265849	-0.0165821
Ascorbate and aldarate metabolism	-0.0280765	1.11022e-15	3.87224e-15	Cluster 3	-0.0342701	-0.0218487
Sulfur relay system	-0.0337845	1.11022e-15	3.87224e-15	Cluster 3	-0.0414002	-0.026275
2-Oxocarboxylic acid metabolism	-0.0358761	1.11022e-15	3.87224e-15	Cluster 3	-0.0417711	-0.0299494
Glycosphingolipid biosynthesis - globo series	-0.0380464	1.11022e-15	3.87224e-15	Cluster 3	-0.045224	-0.0309122
Glycosphingolipid biosynthesis - ganglio series	-0.0427363	1.11022e-15	3.87224e-15	Cluster 3	-0.0498972	-0.0355374
Glycosaminoglycan biosynthesis - chondroitin sulfate / dermatan sulfate	-0.0203085	1.33227e-15	4.43056e-15	Cluster 3	-0.0249154	-0.015751
Sulfur metabolism	-0.0263974	1.33227e-15	4.43056e-15	Cluster 3	-0.0323835	-0.0204708
Galactose metabolism	-0.0302885	1.33227e-15	4.43056e-15	Cluster 3	-0.0346643	-0.0259518
Butanoate metabolism	-0.0316769	1.33227e-15	4.43056e-15	Cluster 3	-0.0370005	-0.0263949
Type I diabetes mellitus	-0.0194224	1.55431e-15	4.88498e-15	Cluster 3	-0.0239468	-0.0148831
Drug metabolism - other enzymes	-0.0221104	1.55431e-15	4.88498e-15	Cluster 3	-0.0253797	-0.0188268
beta-Alanine metabolism	-0.0306112	1.55431e-15	4.88498e-15	Cluster 3	-0.036173	-0.02507
Glyoxylate and dicarboxylate metabolism	-0.0325897	1.55431e-15	4.88498e-15	Cluster 3	-0.03875	-0.026408
Biosynthesis of unsaturated fatty acids	-0.0374339	1.55431e-15	4.88498e-15	Cluster 3	-0.0440627	-0.0308321
Basal cell carcinoma	-0.0192376	1.77636e-15	5.18406e-15	Cluster 3	-0.0218269	-0.0166694
Steroid biosynthesis	-0.0212837	1.77636e-15	5.18406e-15	Cluster 3	-0.0262989	-0.0163224
Fatty acid metabolism	-0.0219134	1.77636e-15	5.18406e-15	Cluster 3	-0.0271196	-0.0167342
Glycerolipid metabolism	-0.0244969	1.77636e-15	5.18406e-15	Cluster 3	-0.0286895	-0.0203313
Regulation of autophagy	-0.0258585	1.77636e-15	5.18406e-15	Cluster 3	-0.0318788	-0.0198588
Glutathione metabolism	-0.0262757	1.77636e-15	5.18406e-15	Cluster 3	-0.0319252	-0.0206566
Fructose and mannose metabolism	-0.0285847	1.77636e-15	5.18406e-15	Cluster 3	-0.033954	-0.0232339
Riboflavin metabolism	0.0413545	1.94616e-15	5.62223e-15	Cluster 3	0.032718	0.050038
Non-small cell lung cancer	-0.0190318	2.22045e-15	6.35048e-15	Cluster 3	-0.0232554	-0.01482
Other types of O-glycan biosynthesis	-0.0160936	2.44249e-15	6.91636e-15	Cluster 3	-0.0194492	-0.012723
Neuroactive ligand-receptor interaction	-0.00572438	2.66454e-15	7.47115e-15	Cluster 3	-0.00680607	-0.00463979
Phosphatidylinositol signaling system	-0.0159646	3.10862e-15	8.63171e-15	Cluster 3	-0.0194379	-0.0125094
Inositol phosphate metabolism	-0.0174532	3.33067e-15	9.15934e-15	Cluster 3	-0.0210768	-0.0138506
Bile secretion	0.0134663	3.64419e-15	9.92607e-15	Cluster 3	0.0101612	0.0167805
Salivary secretion	0.0150694	3.98111e-15	1.07415e-14	Cluster 3	0.0113013	0.0188225
Lysine degradation	-0.0192705	4.88498e-15	1.30571e-14	Cluster 3	-0.024068	-0.0145004
Protein export	-0.0551787	6.21725e-15	1.64642e-14	Cluster 3	-0.0690601	-0.0413693
PPAR signaling pathway	-0.0148242	7.10543e-15	1.86436e-14	Cluster 3	-0.018546	-0.0111213
Intestinal immune network for IgA production	0.0111376	8.22769e-15	2.1392e-14	Cluster 3	0.00932611	0.012961
Vibrio cholerae infection	-0.0301378	2.37588e-14	6.12163e-14	Cluster 3	-0.0379005	-0.022408
Taurine and hypotaurine metabolism	-0.0248208	8.9706e-14	2.29071e-13	Cluster 3	-0.0313764	-0.0183633
Melanogenesis	-0.0133022	1.03917e-13	2.63011e-13	Cluster 3	-0.0168168	-0.00980322
Cell adhesion molecules (CAMs)	-0.00917823	5.13145e-13	1.28736e-12	Cluster 3	-0.0116751	-0.00669207
NOD-like receptor signaling pathway	-0.0135641	5.22915e-13	1.30047e-12	Cluster 3	-0.0172501	-0.00988828
Pancreatic cancer	-0.0171337	6.98996e-13	1.72339e-12	Cluster 3	-0.0218227	-0.0124658
Endometrial cancer	-0.0166252	7.92033e-13	1.93608e-12	Cluster 3	-0.0211643	-0.0120739
Measles	-0.0110364	1.3447e-12	3.25919e-12	Cluster 3	-0.014083	-0.00798416
Fatty acid elongation	-0.0234432	2.80664e-12	6.74538e-12	Cluster 3	-0.0299965	-0.0168652
Circadian rhythm	0.0238625	3.33537e-12	7.94929e-12	Cluster 3	0.0171568	0.0305876
Cytokine-cytokine receptor interaction	-0.00400438	3.8618e-12	9.12789e-12	Cluster 3	-0.00513276	-0.00287327
Acute myeloid leukemia	-0.0139158	5.49605e-12	1.28842e-11	Cluster 3	-0.0178645	-0.00995635
Glycine, serine and threonine metabolism	-0.0139113	9.60609e-12	2.23361e-11	Cluster 3	-0.0179299	-0.0099228
Steroid hormone biosynthesis	-0.0091631	1.15632e-11	2.66699e-11	Cluster 3	-0.0117972	-0.00651603
Aminoacyl-tRNA biosynthesis	-0.0173734	2.24798e-11	5.14338e-11	Cluster 3	-0.0224513	-0.0122796
Fc gamma R-mediated phagocytosis	-0.0141158	4.94493e-11	1.12242e-10	Cluster 3	-0.0183352	-0.00991378
Serotonergic synapse	0.0110459	8.1401e-11	1.83312e-10	Cluster 3	0.00771086	0.0143683
Apoptosis	-0.0118392	1.81357e-10	4.05219e-10	Cluster 3	-0.0154825	-0.0082041
Hypertrophic cardiomyopathy (HCM)	0.0101735	3.82793e-10	8.48673e-10	Cluster 3	0.00698459	0.0133465
Malaria	-0.00612093	4.14681e-10	9.12299e-10	Cluster 3	-0.00805187	-0.00420989
DNA replication	-0.021333	5.0681e-10	1.10647e-09	Cluster 3	-0.0280879	-0.0146294
Axon guidance	-0.0100116	7.9385e-10	1.72001e-09	Cluster 3	-0.0132117	-0.00682387
ErbB signaling pathway	-0.0124322	1.60109e-09	3.44294e-09	Cluster 3	-0.016475	-0.00839771
Vascular smooth muscle contraction	-0.010834	1.84185e-09	3.93112e-09	Cluster 3	-0.0143705	-0.00730477
Glycosphingolipid biosynthesis - lacto and neolacto series	-0.00975393	2.89741e-09	6.13822e-09	Cluster 3	-0.012998	-0.00655156
Influenza A	-0.00948666	3.24384e-09	6.82161e-09	Cluster 3	-0.0126359	-0.00634718
Platelet activation	-0.0102909	3.47205e-09	7.24823e-09	Cluster 3	-0.0137125	-0.00688153
Legionellosis	-0.0147898	3.70857e-09	7.68587e-09	Cluster 3	-0.0196957	-0.00987238
T cell receptor signaling pathway	-0.00959964	3.88274e-09	7.98896e-09	Cluster 3	-0.0128021	-0.0064101
Cyanoamino acid metabolism	-0.0138482	4.51954e-09	9.23278e-09	Cluster 3	-0.0185731	-0.00928822
Hepatitis C	-0.0109898	4.66334e-09	9.45897e-09	Cluster 3	-0.0146614	-0.00731182
Glycosylphosphatidylinositol(GPI)-anchor biosynthesis	-0.0189412	5.41804e-09	1.09124e-08	Cluster 3	-0.0253334	-0.0125972
Cardiac muscle contraction	-0.019269	1.14731e-08	2.29463e-08	Cluster 3	-0.0259024	-0.0126623
Toxoplasmosis	-0.00861085	1.20035e-08	2.38403e-08	Cluster 3	-0.0115786	-0.00565401
alpha-Linolenic acid metabolism	-0.0125594	1.34746e-08	2.65775e-08	Cluster 3	-0.0168679	-0.0082236
Pentose phosphate pathway	-0.0195798	1.46383e-08	2.8675e-08	Cluster 3	-0.0263317	-0.0128034
RIG-I-like receptor signaling pathway	-0.0104103	3.13137e-08	6.09233e-08	Cluster 3	-0.0141101	-0.0067315
Fc epsilon RI signaling pathway	-0.00866333	5.4429e-08	1.0518e-07	Cluster 3	-0.0117917	-0.00554339
Cytosolic DNA-sensing pathway	-0.0109849	6.07147e-08	1.1654e-07	Cluster 3	-0.0149742	-0.00701968
Tight junction	-0.0108719	6.65195e-08	1.26831e-07	Cluster 3	-0.0148218	-0.00692877
Leukocyte transendothelial migration	-0.0100781	6.82605e-08	1.29288e-07	Cluster 3	-0.0137334	-0.00641568
Endocrine and other factor-regulated calcium reabsorption	0.0171165	7.22337e-08	1.35913e-07	Cluster 3	0.0108845	0.0233339
Fatty acid biosynthesis	-0.0222382	1.10892e-07	2.07289e-07	Cluster 3	-0.0305491	-0.0140927
Taste transduction	0.00883509	1.1523e-07	2.13999e-07	Cluster 3	0.00557514	0.0121078
Vasopressin-regulated water reabsorption	-0.0184599	1.43417e-07	2.64628e-07	Cluster 3	-0.0253468	-0.0115895
Nucleotide excision repair	-0.0146668	1.48416e-07	2.72096e-07	Cluster 3	-0.0201256	-0.00919274
B cell receptor signaling pathway	-0.00994167	1.55817e-07	2.82157e-07	Cluster 3	-0.0136666	-0.00623368
Base excision repair	-0.0150931	1.55877e-07	2.82157e-07	Cluster 3	-0.0207159	-0.00944934
Chemokine signaling pathway	-0.00665273	1.98258e-07	3.56615e-07	Cluster 3	-0.00916544	-0.00414864
Asthma	0.00562784	2.21929e-07	3.96698e-07	Cluster 3	0.00348595	0.00772178
Arrhythmogenic right ventricular cardiomyopathy (ARVC)	0.0103284	2.36953e-07	4.20922e-07	Cluster 3	0.00641505	0.014251
Notch signaling pathway	-0.0117823	3.289e-07	5.8065e-07	Cluster 3	-0.0162949	-0.00725706
Lysine biosynthesis	0.0225034	5.58562e-07	9.80054e-07	Cluster 3	0.0137736	0.0313934
cGMP-PKG signaling pathway	-0.010012	6.33224e-07	1.10428e-06	Cluster 3	-0.0139593	-0.00607606
Wnt signaling pathway	-0.00881526	7.43017e-07	1.2879e-06	Cluster 3	-0.0123133	-0.00532841
Thyroid hormone synthesis	-0.0122378	2.03786e-06	3.51101e-06	Cluster 3	-0.0173029	-0.00719553
Lipoic acid metabolism	-0.0212952	2.58494e-06	4.4269e-06	Cluster 3	-0.0300233	-0.012402
Hippo signaling pathway	-0.00806176	2.68065e-06	4.56348e-06	Cluster 3	-0.0114352	-0.00469905
Nicotine addiction	-0.0072008	3.39837e-06	5.75108e-06	Cluster 3	-0.0102469	-0.00416946
Carbohydrate digestion and absorption	0.00945273	3.58588e-06	6.03272e-06	Cluster 3	0.00546031	0.013459
Maturity onset diabetes of the young	-0.0149991	3.64911e-06	6.10318e-06	Cluster 3	-0.0213614	-0.00866108
Cocaine addiction	-0.012562	3.76425e-06	6.25916e-06	Cluster 3	-0.0179028	-0.00724657
Retrograde endocannabinoid signaling	-0.00819769	4.96149e-06	8.20223e-06	Cluster 3	-0.0117212	-0.00468178
Thyroid hormone signaling pathway	-0.00875262	7.33343e-06	1.20538e-05	Cluster 3	-0.0125734	-0.00492506
Viral myocarditis	-0.00939717	8.40497e-06	1.37361e-05	Cluster 3	-0.0135387	-0.0052664
Circadian entrainment	0.00888714	9.74495e-06	1.58355e-05	Cluster 3	0.00494518	0.0128141
RNA polymerase	-0.0157443	1.12059e-05	1.81067e-05	Cluster 3	-0.0227531	-0.00871514
Staphylococcus aureus infection	0.00414411	1.2862e-05	2.06659e-05	Cluster 3	0.00228668	0.00601242
Fanconi anemia pathway	-0.00834195	1.74052e-05	2.78094e-05	Cluster 3	-0.0121568	-0.00454065
Glycosaminoglycan biosynthesis - heparan sulfate / heparin	-0.00896271	1.81491e-05	2.88369e-05	Cluster 3	-0.013044	-0.00486097
Bladder cancer	-0.0106978	2.71025e-05	4.28249e-05	Cluster 3	-0.0157149	-0.00571029
Glycerophospholipid metabolism	-0.00752127	3.21879e-05	5.05811e-05	Cluster 3	-0.0110604	-0.00397371
Alcoholism	-0.00632612	3.58491e-05	5.60264e-05	Cluster 3	-0.00932246	-0.00332488
Tryptophan metabolism	-0.00987225	3.64605e-05	5.66724e-05	Cluster 3	-0.0145687	-0.00519112
Shigellosis	-0.0116882	6.95048e-05	0.000107451	Cluster 3	-0.0174643	-0.00593605
Basal transcription factors	0.00902074	8.43786e-05	0.000129743	Cluster 3	0.00451803	0.0134981
Fatty acid degradation	-0.0107373	0.000112407	0.000171917	Cluster 3	-0.0162079	-0.0052966
Biotin metabolism	-0.0263523	0.000124087	0.000188771	Cluster 3	-0.0396681	-0.0128724
Phenylalanine, tyrosine and tryptophan biosynthesis	-0.0180072	0.000160602	0.000243027	Cluster 3	-0.0274233	-0.00869156
Jak-STAT signaling pathway	-0.00464724	0.000222335	0.000333284	Cluster 3	-0.00712217	-0.00218296
TNF signaling pathway	0.00629748	0.000222578	0.000333284	Cluster 3	0.00295605	0.00964515
Bacterial invasion of epithelial cells	-0.00951526	0.000258934	0.000385704	Cluster 3	-0.0146356	-0.00441546
African trypanosomiasis	-0.00473524	0.000318159	0.000471469	Cluster 3	-0.0073359	-0.00216527
mRNA surveillance pathway	-0.00888746	0.000350065	0.000516075	Cluster 3	-0.0137732	-0.00401936
Mismatch repair	-0.0128886	0.000406896	0.000596781	Cluster 3	-0.0200557	-0.00575203
Thiamine metabolism	-0.0188909	0.00057752	0.000842707	Cluster 3	-0.0298377	-0.00819534
MAPK signaling pathway	-0.00528156	0.000734812	0.00106678	Cluster 3	-0.00835035	-0.00221637
Nitrogen metabolism	-0.00787296	0.000743727	0.00107427	Cluster 3	-0.0124636	-0.00330552
Adipocytokine signaling pathway	0.00750054	0.00107865	0.00155023	Cluster 3	0.00300607	0.0120045
Ribosome biogenesis in eukaryotes	-0.00780489	0.00115371	0.00164981	Cluster 3	-0.0125277	-0.00310239
Amoebiasis	-0.00442548	0.00124699	0.00177433	Cluster 3	-0.00712225	-0.00174093
Leishmaniasis	0.00518314	0.00126386	0.00178942	Cluster 3	0.0020343	0.00834019
Homologous recombination	-0.00816025	0.00143165	0.002017	Cluster 3	-0.0132153	-0.00315412
HTLV-I infection	-0.00462427	0.00149363	0.00209402	Cluster 3	-0.00748077	-0.0017712
Epithelial cell signaling in Helicobacter pylori infection	-0.00770137	0.00183059	0.0025539	Cluster 3	-0.0125611	-0.00286194
Selenocompound metabolism	-0.00712032	0.00211701	0.00293915	Cluster 3	-0.0116894	-0.00258622
Ubiquitin mediated proteolysis	-0.00652093	0.00290361	0.00401176	Cluster 3	-0.0108235	-0.0022311
Ovarian steroidogenesis	-0.0044632	0.00321054	0.00441449	Cluster 3	-0.00742248	-0.0014932
Primary immunodeficiency	-0.00236734	0.00476616	0.00652212	Cluster 3	-0.00403644	-0.000728234
Valine, leucine and isoleucine biosynthesis	-0.0111395	0.00591352	0.00805366	Cluster 3	-0.019145	-0.0032213
Calcium signaling pathway	0.00346066	0.00600068	0.00813362	Cluster 3	0.000991598	0.00592533
Aldosterone-regulated sodium reabsorption	-0.00663255	0.00622418	0.00839678	Cluster 3	-0.0113718	-0.00187908
RNA degradation	-0.00726188	0.00698027	0.00937256	Cluster 3	-0.0125292	-0.00198486
Alanine, aspartate and glutamate metabolism	-0.00652721	0.00711562	0.00950966	Cluster 3	-0.0113073	-0.00177847
Toll-like receptor signaling pathway	-0.00409408	0.00747649	0.00994547	Cluster 3	-0.00710542	-0.00109611
Ribosome	-0.0236257	0.00778992	0.0103144	Cluster 3	-0.041062	-0.00622992
Butirosin and neomycin biosynthesis	-0.00528817	0.00954721	0.012583	Cluster 3	-0.00919927	-0.00127948
Salmonella infection	-0.00588834	0.0118231	0.015511	Cluster 3	-0.010488	-0.00130585
Caffeine metabolism	-0.00199294	0.0131907	0.0172263	Cluster 3	-0.00348056	-0.000406623
Citrate cycle (TCA cycle)	-0.0101418	0.0142031	0.018464	Cluster 3	-0.0182678	-0.00203803
Synaptic vesicle cycle	0.00751782	0.0154939	0.0200509	Cluster 3	0.00142847	0.0135829
Glycosaminoglycan biosynthesis - keratan sulfate	-0.00553299	0.0175259	0.0225784	Cluster 3	-0.0101281	-0.000971104
Morphine addiction	-0.00422596	0.0182075	0.0233514	Cluster 3	-0.00774086	-0.000719114
Glutamatergic synapse	0.00363647	0.0204301	0.0260849	Cluster 3	0.000561726	0.00670516
Dorso-ventral axis formation	-0.00607292	0.0208145	0.0264575	Cluster 3	-0.0112448	-0.000925222
SNARE interactions in vesicular transport	-0.00698472	0.0225184	0.0284968	Cluster 3	-0.0130169	-0.000986908
Pertussis	0.00420238	0.0238489	0.0300475	Cluster 3	0.000556704	0.00783944
Pathogenic Escherichia coli infection	-0.00952493	0.0245195	0.0307569	Cluster 3	-0.0178568	-0.00122593
Non-homologous end-joining	-0.00884085	0.0259695	0.0324335	Cluster 3	-0.0167096	-0.00106498
Gap junction	-0.00496664	0.0266268	0.0330225	Cluster 3	-0.00936606	-0.000576292
Hedgehog signaling pathway	-0.00349619	0.026672	0.0330225	Cluster 3	-0.00660867	-0.00040569
Graft-versus-host disease	-0.00368035	0.0288568	0.0355735	Cluster 3	-0.0069656	-0.000378999
One carbon pool by folate	-0.00526349	0.0308155	0.037825	Cluster 3	-0.010069	-0.000487679
NF-kappa B signaling pathway	0.00299404	0.032487	0.0397063	Cluster 3	0.000249269	0.00572553
Transcriptional misregulation in cancer	-0.00301399	0.0367125	0.0446799	Cluster 3	-0.00583745	-0.00018597
Primary bile acid biosynthesis	-0.00581921	0.038205	0.0462993	Cluster 3	-0.0113542	-0.000317424
Rheumatoid arthritis	0.0032921	0.0391268	0.0472163	Cluster 3	0.000163854	0.00640592
Histidine metabolism	0.00447708	0.052546	0.0631435	Cluster 3	-4.90488e-05	0.00896497
Pancreatic secretion	0.00339245	0.0572203	0.0684694	Cluster 3	-0.00010384	0.00687282
Spliceosome	-0.00639125	0.0575363	0.0684694	Cluster 3	-0.0129953	0.000204571
Adherens junction	-0.00521385	0.0576962	0.0684694	Cluster 3	-0.0106206	0.000170597
Arachidonic acid metabolism	0.00256434	0.062672	0.0740669	Cluster 3	-0.000135897	0.00527379
Rap1 signaling pathway	-0.00252756	0.0681281	0.0801837	Cluster 3	-0.00525164	0.000188479
Systemic lupus erythematosus	0.00210991	0.0723629	0.0848188	Cluster 3	-0.000191038	0.00439877
Adrenergic signaling in cardiomyocytes	-0.00316434	0.082254	0.096019	Cluster 3	-0.00674567	0.000405384
Type II diabetes mellitus	-0.00449838	0.0858969	0.0998639	Cluster 3	-0.0096175	0.000634324
Cell cycle	-0.00394086	0.0967103	0.11198	Cluster 3	-0.00860793	0.0007107
GnRH signaling pathway	-0.00323438	0.109008	0.125711	Cluster 3	-0.00720719	0.000722845
Olfactory transduction	-0.00116859	0.114232	0.131206	Cluster 3	-0.0026328	0.000283101
Phototransduction	-0.00380664	0.123835	0.141667	Cluster 3	-0.00871444	0.00104917
Mineral absorption	-0.00430771	0.127202	0.144939	Cluster 3	-0.0098761	0.00123203
RNA transport	-0.00331452	0.168714	0.191477	Cluster 3	-0.00804967	0.00140814
Colorectal cancer	-0.00328786	0.178335	0.201585	Cluster 3	-0.00810109	0.00150487
GABAergic synapse	-0.00256883	0.17903	0.201585	Cluster 3	-0.00633477	0.00118163
Collecting duct acid secretion	-0.00455546	0.198372	0.222488	Cluster 3	-0.0115597	0.00239954
Long-term depression	0.00252478	0.244058	0.272658	Cluster 3	-0.00171645	0.00674592
Pantothenate and CoA biosynthesis	0.0030541	0.253739	0.282371	Cluster 3	-0.00220192	0.00833963
Folate biosynthesis	0.00676266	0.261875	0.290296	Cluster 3	-0.00501094	0.0184246
Vitamin digestion and absorption	-0.00180909	0.280444	0.309679	Cluster 3	-0.0051581	0.00149484
Dopaminergic synapse	-0.00239631	0.311794	0.342973	Cluster 3	-0.00706019	0.0022537
Autoimmune thyroid disease	-0.00166043	0.328774	0.360266	Cluster 3	-0.0049689	0.00166428
TGF-beta signaling pathway	-0.00177497	0.336398	0.367213	Cluster 3	-0.00538267	0.00184019
Chagas disease (American trypanosomiasis)	0.00160801	0.347384	0.377763	Cluster 3	-0.0017426	0.00495227
Insulin secretion	0.00195181	0.349584	0.378716	Cluster 3	-0.00214255	0.00605452
Inflammatory mediator regulation of TRP channels	-0.00143722	0.355026	0.383161	Cluster 3	-0.00449457	0.00161271
Thyroid cancer	-0.00277161	0.359893	0.386952	Cluster 3	-0.00873573	0.00317303
Allograft rejection	-0.00149527	0.400066	0.428535	Cluster 3	-0.00500699	0.00199933
Linoleic acid metabolism	0.00110344	0.45929	0.490138	Cluster 3	-0.00183524	0.00406078
FoxO signaling pathway	-0.0013572	0.477611	0.507794	Cluster 3	-0.00509258	0.00238374
D-Arginine and D-ornithine metabolism	0.000723267	0.505222	0.535161	Cluster 3	-0.000954004	0.00191214
Degradation of aromatic compounds	0.00670658	0.521468	0.550331	Cluster 3	-0.0132975	0.0262177
Inflammatory bowel disease (IBD)	0.000745118	0.53472	0.562243	Cluster 3	-0.00159816	0.00307966
Drug metabolism - cytochrome P450	-0.000871474	0.586698	0.614636	Cluster 3	-0.00398954	0.00225707
Cholinergic synapse	0.0010055	0.597704	0.623881	Cluster 3	-0.00271022	0.00470727
p53 signaling pathway	0.00122133	0.633678	0.659025	Cluster 3	-0.00377096	0.0061937
Mucin type O-Glycan biosynthesis	0.00106181	0.651862	0.67548	Cluster 3	-0.00351985	0.00562463
Proteasome	0.00164984	0.765672	0.790549	Cluster 3	-0.00907937	0.0123358
Phenylalanine metabolism	0.000781284	0.815041	0.838495	Cluster 3	-0.00553855	0.00703952
Herpes simplex infection	-0.000292585	0.864851	0.886549	Cluster 3	-0.00369229	0.00310226
Prion diseases	0.000404674	0.885975	0.90496	Cluster 3	-0.0049338	0.00571266
Metabolism of xenobiotics by cytochrome P450	-0.000170884	0.90991	0.9261	Cluster 3	-0.00331242	0.00295086
Amphetamine addiction	0.000193703	0.946507	0.959933	Cluster 3	-0.00517491	0.00554175
Oxytocin signaling pathway	0.000104949	0.951589	0.961676	Cluster 3	-0.00336785	0.00358316
Fat digestion and absorption	-7.34289e-05	0.967318	0.97413	Cluster 3	-0.00319876	0.00306778
Chemical carcinogenesis	-2.32517e-05	0.985193	0.985994	Cluster 3	-0.00300979	0.00295333
Gastric acid secretion	-3.55821e-05	0.985994	0.985994	Cluster 3	-0.0045833	0.00450193
Protein export	0.125679	0	0	Cluster 2	0.113163	0.138125
Other glycan degradation	0.100016	0	0	Cluster 2	0.0908546	0.109215
Oxidative phosphorylation	0.0914217	0	0	Cluster 2	0.0803081	0.10255
Parkinson's disease	0.0897046	0	0	Cluster 2	0.0796289	0.0997932
Glycolysis / Gluconeogenesis	0.0859825	0	0	Cluster 2	0.0795782	0.0923575
Protein processing in endoplasmic reticulum	0.0801615	0	0	Cluster 2	0.0734753	0.0868321
Vibrio cholerae infection	0.0794274	0	0	Cluster 2	0.07247	0.0863532
Glycosaminoglycan degradation	0.07833	0	0	Cluster 2	0.069856	0.0868411
Alzheimer's disease	0.0750338	0	0	Cluster 2	0.0671225	0.082955
Huntington's disease	0.0687626	0	0	Cluster 2	0.0607368	0.0767697
Lysosome	0.0672601	0	0	Cluster 2	0.0614534	0.0730484
Non-alcoholic fatty liver disease (NAFLD)	0.0624607	0	0	Cluster 2	0.0554666	0.069464
Propanoate metabolism	0.0611417	0	0	Cluster 2	0.0544723	0.0677699
N-Glycan biosynthesis	0.060862	0	0	Cluster 2	0.0551631	0.0665756
Vasopressin-regulated water reabsorption	0.0580993	0	0	Cluster 2	0.0517341	0.0644487
Biosynthesis of amino acids	0.057803	0	0	Cluster 2	0.0523099	0.0632707
Thyroid hormone synthesis	0.0576607	0	0	Cluster 2	0.0531304	0.0621694
Carbon metabolism	0.0572428	0	0	Cluster 2	0.0518062	0.0626596
Cardiac muscle contraction	0.0551677	0	0	Cluster 2	0.0495264	0.0607833
Pyruvate metabolism	0.0535431	0	0	Cluster 2	0.0473087	0.0597431
Fructose and mannose metabolism	0.0512728	0	0	Cluster 2	0.0460016	0.056526
Cocaine addiction	0.0497807	0	0	Cluster 2	0.0446078	0.0549292
Cysteine and methionine metabolism	0.0449009	0	0	Cluster 2	0.0389209	0.0508453
Amino sugar and nucleotide sugar metabolism	0.0447568	0	0	Cluster 2	0.0401694	0.0493162
Ribosome	0.0439893	0	0	Cluster 2	0.0281725	0.0597658
Endocrine and other factor-regulated calcium reabsorption	0.0420115	0	0	Cluster 2	0.0364568	0.0475807
Amphetamine addiction	0.0393629	0	0	Cluster 2	0.0343929	0.0443129
Valine, leucine and isoleucine degradation	0.0386799	0	0	Cluster 2	0.0330585	0.0442692
HIF-1 signaling pathway	0.0359619	0	0	Cluster 2	0.0321055	0.0398031
Sphingolipid metabolism	0.0359536	0	0	Cluster 2	0.0310057	0.0409168
Arginine and proline metabolism	0.0356069	0	0	Cluster 2	0.0313021	0.0398902
Starch and sucrose metabolism	0.0352448	0	0	Cluster 2	0.0312168	0.0392438
Glutathione metabolism	0.0342156	0	0	Cluster 2	0.0288245	0.0395766
Gastric acid secretion	0.032976	0	0	Cluster 2	0.028905	0.0370372
Fatty acid metabolism	0.0324611	0	0	Cluster 2	0.0276592	0.0372364
Metabolic pathways	0.0308808	0	0	Cluster 2	0.0278116	0.0339473
Estrogen signaling pathway	0.0308591	0	0	Cluster 2	0.026438	0.0352639
Antigen processing and presentation	0.0304863	0	0	Cluster 2	0.0257179	0.0352662
Tyrosine metabolism	0.0299734	0	0	Cluster 2	0.0260222	0.0339383
Renal cell carcinoma	0.0280257	0	0	Cluster 2	0.0233787	0.0326837
Phagosome	0.0277413	0	0	Cluster 2	0.0239107	0.0315782
Pancreatic secretion	0.0277339	0	0	Cluster 2	0.0245556	0.0308969
Legionellosis	0.0271311	0	0	Cluster 2	0.0226949	0.0315559
Bile secretion	0.0254954	0	0	Cluster 2	0.0225424	0.0284573
Insulin secretion	0.024371	0	0	Cluster 2	0.0206009	0.0281492
Neurotrophin signaling pathway	0.0240058	0	0	Cluster 2	0.0199118	0.0280857
Hematopoietic cell lineage	0.0239567	0	0	Cluster 2	0.0218806	0.0260179
Complement and coagulation cascades	0.0237921	0	0	Cluster 2	0.0200856	0.0275085
Platelet activation	0.023584	0	0	Cluster 2	0.0204218	0.0267341
Vascular smooth muscle contraction	0.0229147	0	0	Cluster 2	0.0196146	0.0262078
Morphine addiction	0.0227762	0	0	Cluster 2	0.0195293	0.0260153
Epithelial cell signaling in Helicobacter pylori infection	0.0221665	0	0	Cluster 2	0.0178223	0.0264907
PPAR signaling pathway	0.0216982	0	0	Cluster 2	0.0184417	0.024936
Proteoglycans in cancer	0.0212927	0	0	Cluster 2	0.0184102	0.0241665
Melanogenesis	0.0212452	0	0	Cluster 2	0.01803	0.024445
GnRH signaling pathway	0.0210144	0	0	Cluster 2	0.017442	0.0245714
Adrenergic signaling in cardiomyocytes	0.0201494	0	0	Cluster 2	0.0169192	0.0233682
Insulin signaling pathway	0.0198837	0	0	Cluster 2	0.0162492	0.0235058
cGMP-PKG signaling pathway	0.0196793	0	0	Cluster 2	0.0161103	0.023237
ECM-receptor interaction	0.0196101	0	0	Cluster 2	0.0173233	0.0218835
Hepatitis B	0.0195452	0	0	Cluster 2	0.0158835	0.0231947
Prostate cancer	0.0183263	0	0	Cluster 2	0.0143545	0.0222805
B cell receptor signaling pathway	0.0182532	0	0	Cluster 2	0.0148472	0.0216424
Regulation of actin cytoskeleton	0.0180189	0	0	Cluster 2	0.014446	0.0215969
Wnt signaling pathway	0.0178555	0	0	Cluster 2	0.0146428	0.0210573
Rheumatoid arthritis	0.0176451	0	0	Cluster 2	0.0148518	0.0204242
Dopaminergic synapse	0.0176122	0	0	Cluster 2	0.0132553	0.0219554
ErbB signaling pathway	0.0170722	0	0	Cluster 2	0.0134477	0.0206884
Thyroid hormone signaling pathway	0.0168373	0	0	Cluster 2	0.0133763	0.0202916
Focal adhesion	0.0166882	0	0	Cluster 2	0.0136442	0.0197229
Small cell lung cancer	0.0165524	0	0	Cluster 2	0.013268	0.0198209
Tuberculosis	0.0165165	0	0	Cluster 2	0.0136608	0.0193775
Amoebiasis	0.0161959	0	0	Cluster 2	0.0137823	0.0185976
Chagas disease (American trypanosomiasis)	0.0161642	0	0	Cluster 2	0.0131143	0.0192079
Inflammatory mediator regulation of TRP channels	0.0161594	0	0	Cluster 2	0.0134022	0.0189239
Purine metabolism	0.0160849	0	0	Cluster 2	0.0129884	0.0191709
Circadian entrainment	0.0157939	0	0	Cluster 2	0.0122706	0.0193023
Epstein-Barr virus infection	0.0156272	0	0	Cluster 2	0.0118062	0.0194383
PI3K-Akt signaling pathway	0.0153543	0	0	Cluster 2	0.0129186	0.0177837
Alcoholism	0.0147212	0	0	Cluster 2	0.0119035	0.017534
T cell receptor signaling pathway	0.0145703	0	0	Cluster 2	0.0116487	0.017479
Pathways in cancer	0.0143576	0	0	Cluster 2	0.0118892	0.0168196
Endocytosis	0.0135834	0	0	Cluster 2	0.0104826	0.0166797
FoxO signaling pathway	0.0134599	0	0	Cluster 2	0.0101318	0.0167936
Oxytocin signaling pathway	0.0128692	0	0	Cluster 2	0.00970485	0.0160282
Cell adhesion molecules (CAMs)	0.0116976	0	0	Cluster 2	0.0094441	0.0139405
MAPK signaling pathway	0.011502	0	0	Cluster 2	0.00876854	0.014239
HTLV-I infection	0.0114849	0	0	Cluster 2	0.00891431	0.014052
Ras signaling pathway	0.0114326	0	0	Cluster 2	0.00875607	0.0141003
Viral carcinogenesis	0.0112251	0	0	Cluster 2	0.00760562	0.0148396
Hippo signaling pathway	0.011204	0	0	Cluster 2	0.00815229	0.0142451
Transcriptional misregulation in cancer	0.0103296	0	0	Cluster 2	0.00777249	0.0128912
Calcium signaling pathway	0.00979703	0	0	Cluster 2	0.00759018	0.0119995
Neuroactive ligand-receptor interaction	0.00960317	0	0	Cluster 2	0.00857979	0.0106237
Cytokine-cytokine receptor interaction	0.00674899	0	0	Cluster 2	0.00570407	0.00779122
Aldosterone-regulated sodium reabsorption	0.0282065	1.17165e-16	3.49053e-16	Cluster 2	0.0237736	0.0326255
D-Glutamine and D-glutamate metabolism	-0.153551	2.22045e-16	6.54688e-16	Cluster 2	-0.166963	-0.140387
Chronic myeloid leukemia	0.0198043	2.48165e-16	7.24236e-16	Cluster 2	0.0156213	0.0239971
Pyrimidine metabolism	0.0163166	2.85579e-16	8.25006e-16	Cluster 2	0.0123492	0.0202923
Pentose phosphate pathway	0.0469406	3.59309e-16	1.02762e-15	Cluster 2	0.0407659	0.0531394
Peroxisome	0.016705	4.18691e-16	1.1856e-15	Cluster 2	0.0131581	0.0202601
Amyotrophic lateral sclerosis (ALS)	0.0259604	5.79702e-16	1.62544e-15	Cluster 2	0.0215381	0.0303958
Pentose and glucuronate interconversions	0.0474862	7.79536e-16	2.15177e-15	Cluster 2	0.0410378	0.0538829
Ubiquinone and other terpenoid-quinone biosynthesis	0.0650894	7.8429e-16	2.15177e-15	Cluster 2	0.0570844	0.0729897
Galactose metabolism	0.0353254	7.89985e-16	2.15177e-15	Cluster 2	0.0307975	0.0398145
Fatty acid degradation	0.0281871	8.86366e-16	2.39152e-15	Cluster 2	0.0233104	0.0330342
Glycosphingolipid biosynthesis - globo series	0.0571737	9.69169e-16	2.59049e-15	Cluster 2	0.0502175	0.0640872
Salivary secretion	0.014653	9.91075e-16	2.62451e-15	Cluster 2	0.0113138	0.0179772
Maturity onset diabetes of the young	-0.0395898	1.11022e-15	2.90268e-15	Cluster 2	-0.0450987	-0.0341044
Mineral absorption	0.0261379	1.11642e-15	2.90268e-15	Cluster 2	0.0210237	0.0312238
Glycosphingolipid biosynthesis - ganglio series	0.0540009	1.18452e-15	3.052e-15	Cluster 2	0.0471605	0.0608035
Citrate cycle (TCA cycle)	0.0353637	1.30753e-15	3.33887e-15	Cluster 2	0.0283361	0.0424132
Biosynthesis of unsaturated fatty acids	0.039305	1.33416e-15	3.37398e-15	Cluster 2	0.0328281	0.0457549
Ascorbate and aldarate metabolism	0.0448126	1.34487e-15	3.37398e-15	Cluster 2	0.0381329	0.051526
SNARE interactions in vesicular transport	0.0289578	1.42807e-15	3.53993e-15	Cluster 2	0.0235676	0.034314
Sulfur metabolism	0.0373152	1.43578e-15	3.53993e-15	Cluster 2	0.0316025	0.0429688
Carbohydrate digestion and absorption	0.0204066	1.49023e-15	3.64278e-15	Cluster 2	0.0168963	0.0239032
Glycosylphosphatidylinositol(GPI)-anchor biosynthesis	0.0349235	1.52419e-15	3.69422e-15	Cluster 2	0.0289515	0.0408478
Vitamin B6 metabolism	0.0450251	1.66607e-15	4.00416e-15	Cluster 2	0.0342032	0.0556737
Terpenoid backbone biosynthesis	0.0360834	1.70939e-15	4.07351e-15	Cluster 2	0.0296689	0.0424709
Inositol phosphate metabolism	0.0197442	1.72487e-15	4.07351e-15	Cluster 2	0.0162439	0.0232234
Melanoma	0.0189354	1.73765e-15	4.07351e-15	Cluster 2	0.0153385	0.0225119
beta-Alanine metabolism	0.0287592	1.75652e-15	4.08425e-15	Cluster 2	0.0234039	0.0340939
Folate biosynthesis	0.0484753	1.98682e-15	4.49022e-15	Cluster 2	0.0378662	0.0589732
Mucin type O-Glycan biosynthesis	0.0240951	1.99848e-15	4.49022e-15	Cluster 2	0.0199727	0.028199
Steroid hormone biosynthesis	0.0155468	2.00279e-15	4.49022e-15	Cluster 2	0.0127457	0.0183351
Porphyrin and chlorophyll metabolism	0.0286554	2.00489e-15	4.49022e-15	Cluster 2	0.0234325	0.0338399
Malaria	0.0151177	2.00961e-15	4.49022e-15	Cluster 2	0.0133957	0.0168203
Retrograde endocannabinoid signaling	0.0140527	2.05769e-15	4.562e-15	Cluster 2	0.010846	0.017267
Hepatitis C	0.0129396	2.10048e-15	4.62105e-15	Cluster 2	0.00963951	0.0162459
Retinol metabolism	-0.0132559	2.22045e-15	4.80553e-15	Cluster 2	-0.0161066	-0.0104258
ABC transporters	-0.0140274	2.22045e-15	4.80553e-15	Cluster 2	-0.0171624	-0.0109056
Glycosaminoglycan biosynthesis - chondroitin sulfate / dermatan sulfate	0.0279082	2.23474e-15	4.80553e-15	Cluster 2	0.0234753	0.0322921
Nicotine addiction	0.0170736	2.3224e-15	4.95676e-15	Cluster 2	0.0140911	0.0200416
Viral myocarditis	0.018102	2.3426e-15	4.96284e-15	Cluster 2	0.0144474	0.0217459
Lysine degradation	0.0221092	2.42581e-15	5.10134e-15	Cluster 2	0.0176657	0.0265255
Adipocytokine signaling pathway	0.0166788	2.47702e-15	5.17101e-15	Cluster 2	0.0128689	0.0204982
Glyoxylate and dicarboxylate metabolism	0.0284391	2.53147e-15	5.22714e-15	Cluster 2	0.0224752	0.0343816
Taste transduction	0.0144652	2.5578e-15	5.22714e-15	Cluster 2	0.0113166	0.0176265
Collecting duct acid secretion	0.0274585	2.57444e-15	5.22714e-15	Cluster 2	0.0209618	0.0339064
Sulfur relay system	0.0324177	2.57702e-15	5.22714e-15	Cluster 2	0.0247514	0.0399777
Chemical carcinogenesis	0.0125628	2.70333e-15	5.44473e-15	Cluster 2	0.00972991	0.0153859
NOD-like receptor signaling pathway	0.0160461	2.84048e-15	5.68095e-15	Cluster 2	0.0126416	0.0194607
Other types of O-glycan biosynthesis	0.0196844	3.07374e-15	6.10479e-15	Cluster 2	0.016148	0.023206
Aminoacyl-tRNA biosynthesis	0.0219245	3.40206e-15	6.71028e-15	Cluster 2	0.0171479	0.0267169
Measles	0.0108904	3.60374e-15	7.05938e-15	Cluster 2	0.00817624	0.0136103
Tryptophan metabolism	0.0174519	3.66661e-15	7.13368e-15	Cluster 2	0.013397	0.0214918
VEGF signaling pathway	0.0151132	3.81374e-15	7.36979e-15	Cluster 2	0.0116071	0.0186287
Hedgehog signaling pathway	0.0124419	3.87981e-15	7.44715e-15	Cluster 2	0.00961156	0.0152505
Basal cell carcinoma	0.01234	4.06934e-15	7.73972e-15	Cluster 2	0.00986966	0.014789
Drug metabolism - other enzymes	0.0161816	4.08635e-15	7.73972e-15	Cluster 2	0.0126209	0.0197567
Fatty acid elongation	0.0248453	4.15153e-15	7.81143e-15	Cluster 2	0.0187585	0.0309073
Glycerolipid metabolism	0.0169041	4.20502e-15	7.86037e-15	Cluster 2	0.0128108	0.02097
Ovarian steroidogenesis	0.0121243	4.55357e-15	8.45663e-15	Cluster 2	0.00913655	0.0151226
Steroid biosynthesis	0.0199975	5.86184e-15	1.0816e-14	Cluster 2	0.0150533	0.0248879
Pancreatic cancer	0.0168611	7.15858e-15	1.31241e-14	Cluster 2	0.0126342	0.0210669
Prolactin signaling pathway	0.0167995	8.55866e-15	1.55909e-14	Cluster 2	0.01256	0.0210483
Glutamatergic synapse	0.0108719	1.25127e-14	2.26496e-14	Cluster 2	0.00810762	0.0136303
Metabolism of xenobiotics by cytochrome P450	0.0115434	1.50413e-14	2.70555e-14	Cluster 2	0.00860149	0.0144658
Olfactory transduction	0.00531647	1.74517e-14	3.11948e-14	Cluster 2	0.00400395	0.00661655
Toxoplasmosis	0.0102232	2.46251e-14	4.3744e-14	Cluster 2	0.00758775	0.0128479
Colorectal cancer	0.0165372	5.71441e-14	1.00884e-13	Cluster 2	0.0122197	0.0208343
Dilated cardiomyopathy	0.0103182	1.02482e-13	1.79816e-13	Cluster 2	0.00760462	0.0130389
Natural killer cell mediated cytotoxicity	0.00873372	1.75186e-13	3.05507e-13	Cluster 2	0.00640707	0.0110485
alpha-Linolenic acid metabolism	0.0150451	4.72734e-13	8.19405e-13	Cluster 2	0.0109881	0.0191293
2-Oxocarboxylic acid metabolism	0.0222294	5.00551e-13	8.62395e-13	Cluster 2	0.0162184	0.0282723
Glioma	0.0152224	6.89413e-13	1.18067e-12	Cluster 2	0.0110615	0.019361
Biotin metabolism	0.0467321	3.40572e-12	5.79783e-12	Cluster 2	0.0337173	0.059911
Drug metabolism - cytochrome P450	0.0104293	3.91172e-12	6.61983e-12	Cluster 2	0.00749013	0.0133789
Phototransduction	0.0156345	4.60555e-12	7.74815e-12	Cluster 2	0.0111945	0.0200228
Long-term potentiation	0.0179575	6.33982e-12	1.06034e-11	Cluster 2	0.0128416	0.0230854
Chemokine signaling pathway	0.00787681	8.34681e-12	1.3879e-11	Cluster 2	0.00561456	0.0101305
Valine, leucine and isoleucine biosynthesis	0.0255173	2.4151e-11	3.9926e-11	Cluster 2	0.0180078	0.0329402
p53 signaling pathway	0.0149589	2.79221e-11	4.58949e-11	Cluster 2	0.01055	0.0193479
Glycine, serine and threonine metabolism	0.0127917	6.17859e-11	1.00976e-10	Cluster 2	0.00894969	0.0166036
Toll-like receptor signaling pathway	0.00886189	2.1633e-10	3.51536e-10	Cluster 2	0.00612287	0.0115876
Nicotinate and nicotinamide metabolism	0.0187951	2.92369e-10	4.72415e-10	Cluster 2	0.0129419	0.0246049
Endometrial cancer	0.0132221	3.65921e-10	5.8794e-10	Cluster 2	0.00908455	0.0173473
Fc epsilon RI signaling pathway	0.00899527	3.73612e-10	5.96945e-10	Cluster 2	0.00617896	0.0118032
Long-term depression	0.0123185	4.61281e-10	7.32924e-10	Cluster 2	0.00843857	0.0161784
Apoptosis	0.0104589	5.75346e-10	9.09111e-10	Cluster 2	0.00714903	0.0137606
RNA polymerase	0.0199805	5.8104e-10	9.13062e-10	Cluster 2	0.0136553	0.0262854
Serotonergic synapse	0.00915866	5.9941e-10	9.36783e-10	Cluster 2	0.00625535	0.0120493
Fatty acid biosynthesis	0.0253573	7.3799e-10	1.14709e-09	Cluster 2	0.0172468	0.0333024
Shigellosis	0.0163814	9.89987e-10	1.53047e-09	Cluster 2	0.0111206	0.0216183
Leukocyte transendothelial migration	0.0101595	1.35558e-09	2.08438e-09	Cluster 2	0.00687714	0.013449
Gap junction	0.0122582	1.66737e-09	2.55009e-09	Cluster 2	0.00827004	0.0162373
Influenza A	0.0085567	1.77284e-09	2.69698e-09	Cluster 2	0.00576675	0.0113369
Salmonella infection	0.0126485	2.52181e-09	3.81607e-09	Cluster 2	0.0084843	0.0167956
Ether lipid metabolism	0.0148468	2.56356e-09	3.85883e-09	Cluster 2	0.00995312	0.0197018
Type I diabetes mellitus	0.0136735	2.70008e-09	4.04306e-09	Cluster 2	0.00917678	0.018185
TGF-beta signaling pathway	0.0100386	2.85982e-09	4.25994e-09	Cluster 2	0.00672426	0.0133454
Glycosphingolipid biosynthesis - lacto and neolacto series	0.00948055	3.07749e-09	4.56043e-09	Cluster 2	0.00633427	0.0125851
GABAergic synapse	0.0101439	5.06905e-09	7.47293e-09	Cluster 2	0.00673796	0.0135344
Axon guidance	0.00827048	1.55918e-08	2.2868e-08	Cluster 2	0.00540033	0.0111282
Glycosaminoglycan biosynthesis - heparan sulfate / heparin	0.0109858	2.05834e-08	3.0035e-08	Cluster 2	0.0071545	0.0148375
Phenylalanine metabolism	0.0161402	2.57657e-08	3.7406e-08	Cluster 2	0.010445	0.0217741
Bacterial invasion of epithelial cells	0.0130609	3.18697e-08	4.6034e-08	Cluster 2	0.00842662	0.0176747
Vitamin digestion and absorption	0.00853279	3.32163e-08	4.7738e-08	Cluster 2	0.00549426	0.0115263
Butanoate metabolism	0.0147798	3.68424e-08	5.26847e-08	Cluster 2	0.00950668	0.0200108
Non-small cell lung cancer	0.0108744	3.78392e-08	5.38408e-08	Cluster 2	0.00700438	0.0147562
RNA degradation	0.0129249	6.53412e-08	9.25129e-08	Cluster 2	0.00823437	0.0176058
Jak-STAT signaling pathway	0.00599992	1.06024e-07	1.49374e-07	Cluster 2	0.00378478	0.00820447
Inflammatory bowel disease (IBD)	0.00567663	1.41873e-07	1.98901e-07	Cluster 2	0.00356722	0.00779475
Synaptic vesicle cycle	0.0144508	1.47026e-07	2.05119e-07	Cluster 2	0.00905567	0.0198217
Ubiquitin mediated proteolysis	0.0103785	1.63217e-07	2.26602e-07	Cluster 2	0.0064906	0.0142537
MicroRNAs in cancer	0.00846828	1.64094e-07	2.2672e-07	Cluster 2	0.00529536	0.0116302
Tight junction	0.00944003	1.94091e-07	2.66876e-07	Cluster 2	0.00588778	0.0129991
African trypanosomiasis	0.00630244	2.05688e-07	2.81468e-07	Cluster 2	0.00391682	0.00865742
Degradation of aromatic compounds	0.0450444	5.15331e-07	7.01831e-07	Cluster 2	0.0275485	0.0627039
Acute myeloid leukemia	0.00925046	5.39446e-07	7.31193e-07	Cluster 2	0.00563675	0.012875
Herpes simplex infection	0.00767396	8.66632e-07	1.16914e-06	Cluster 2	0.00461553	0.0107276
Phosphatidylinositol signaling system	0.0078065	3.10962e-06	4.17536e-06	Cluster 2	0.00452065	0.0110741
Cytosolic DNA-sensing pathway	0.00872032	3.18739e-06	4.25978e-06	Cluster 2	0.00504521	0.0123713
Glycosaminoglycan biosynthesis - keratan sulfate	0.0101313	3.33809e-06	4.44043e-06	Cluster 2	0.00585302	0.0143763
Histidine metabolism	0.00906281	6.54237e-06	8.66259e-06	Cluster 2	0.00511327	0.0129742
Notch signaling pathway	0.00929199	6.92387e-06	9.12548e-06	Cluster 2	0.00523847	0.013333
Phenylalanine, tyrosine and tryptophan biosynthesis	0.0214698	7.06679e-06	9.27112e-06	Cluster 2	0.0120871	0.030752
Primary bile acid biosynthesis	0.0105604	1.43945e-05	1.87983e-05	Cluster 2	0.00580056	0.0153533
TNF signaling pathway	0.00661052	2.50136e-05	3.25177e-05	Cluster 2	0.0035351	0.00967973
Arachidonic acid metabolism	0.00545305	2.60813e-05	3.37523e-05	Cluster 2	0.00291454	0.0080007
Ribosome biogenesis in eukaryotes	0.00904343	3.53462e-05	4.55361e-05	Cluster 2	0.00475287	0.0133137
Linoleic acid metabolism	0.00548311	6.20676e-05	7.96024e-05	Cluster 2	0.00280643	0.00817836
Proximal tubule bicarbonate reclamation	0.0129256	6.31233e-05	8.0595e-05	Cluster 2	0.00658892	0.0192375
Rap1 signaling pathway	0.0050075	6.44848e-05	8.19673e-05	Cluster 2	0.00254935	0.00745762
Dorso-ventral axis formation	0.00919485	0.000122883	0.000155507	Cluster 2	0.00450916	0.0139047
RIG-I-like receptor signaling pathway	0.00650815	0.00016878	0.000212648	Cluster 2	0.00311253	0.00988278
Synthesis and degradation of ketone bodies	0.0154197	0.000175334	0.000219936	Cluster 2	0.00738221	0.0235154
Pertussis	0.00589277	0.000370841	0.000463146	Cluster 2	0.00265087	0.00914326
Fat digestion and absorption	0.00489529	0.000638745	0.000794265	Cluster 2	0.00208943	0.00771697
Systemic lupus erythematosus	-0.00355262	0.00066442	0.000822615	Cluster 2	-0.00560753	-0.00150975
Cholinergic synapse	0.00567512	0.000687141	0.000847079	Cluster 2	0.00239572	0.00894063
Graft-versus-host disease	0.00479669	0.000795681	0.000976673	Cluster 2	0.00199811	0.0076113
Nucleotide excision repair	0.00855291	0.000898323	0.00109795	Cluster 2	0.00350177	0.0135887
Butirosin and neomycin biosynthesis	0.00700828	0.00173546	0.0021121	Cluster 2	0.00264512	0.0114694
mTOR signaling pathway	0.00689994	0.00188705	0.00228685	Cluster 2	0.00254418	0.0112341
Oocyte meiosis	0.0070422	0.0019152	0.00230954	Cluster 2	0.00259278	0.0114832
RNA transport	0.00669052	0.00192193	0.00230954	Cluster 2	0.00246101	0.0109076
Fc gamma R-mediated phagocytosis	0.00583138	0.00277884	0.00332531	Cluster 2	0.0020075	0.00963769
Arrhythmogenic right ventricular cardiomyopathy (ARVC)	0.00500332	0.00409552	0.0048805	Cluster 2	0.00158894	0.00842701
Adherens junction	0.00681112	0.00563656	0.00668903	Cluster 2	0.00198553	0.0116144
mRNA surveillance pathway	0.00609841	0.00636504	0.00752232	Cluster 2	0.0017151	0.0104641
Circadian rhythm	-0.00808416	0.00748602	0.00881071	Cluster 2	-0.0139916	-0.00215725
Pathogenic Escherichia coli infection	0.00935972	0.0130532	0.0153001	Cluster 2	0.00196625	0.0167204
Cyanoamino acid metabolism	0.00622932	0.0152882	0.0178467	Cluster 2	0.00118067	0.0111128
Basal transcription factors	0.00472928	0.0214043	0.0248847	Cluster 2	0.000698731	0.00873452
Progesterone-mediated oocyte maturation	0.00481076	0.0224761	0.026025	Cluster 2	0.000678679	0.00893339
Mismatch repair	-0.00722231	0.0288689	0.0332923	Cluster 2	-0.0137289	-0.000746279
Allograft rejection	0.00322625	0.0301275	0.0346043	Cluster 2	0.000309416	0.00612604
Intestinal immune network for IgA production	-0.00147335	0.0312364	0.0357344	Cluster 2	-0.00282559	-0.000133364
Homologous recombination	-0.00480346	0.0391251	0.0445808	Cluster 2	-0.00941494	-0.000240885
Prion diseases	0.00520171	0.0392973	0.0445993	Cluster 2	0.000254456	0.0101187
Autoimmune thyroid disease	0.00286755	0.0407781	0.046097	Cluster 2	0.000120624	0.00563063
DNA replication	-0.00652766	0.0411104	0.0462896	Cluster 2	-0.0128421	-0.000264619
Regulation of autophagy	0.00603865	0.0419529	0.0470531	Cluster 2	0.000220175	0.0118775
Caffeine metabolism	0.00193617	0.0549134	0.0613486	Cluster 2	-4.32066e-05	0.00401424
Type II diabetes mellitus	-0.00451833	0.056414	0.0627798	Cluster 2	-0.00914652	0.000123308
Taurine and hypotaurine metabolism	0.00584964	0.0840639	0.0931871	Cluster 2	-0.000780545	0.0123812
Primary immunodeficiency	0.00131516	0.0998513	0.11026	Cluster 2	-0.000248469	0.00284878
Leishmaniasis	0.00230669	0.113164	0.124481	Cluster 2	-0.000546372	0.00515155
Asthma	-0.0011043	0.130477	0.142975	Cluster 2	-0.00259094	0.000334151
Cell cycle	0.00312178	0.143358	0.15649	Cluster 2	-0.00105669	0.0072848
Hypertrophic cardiomyopathy (HCM)	0.00203219	0.154171	0.167654	Cluster 2	-0.000760085	0.00480865
Staphylococcus aureus infection	0.00102138	0.177752	0.192565	Cluster 2	-0.000466648	0.00252038
Fanconi anemia pathway	-0.00235349	0.182721	0.197201	Cluster 2	-0.00579876	0.00110533
Bladder cancer	0.00289053	0.208065	0.223709	Cluster 2	-0.00160158	0.00735311
Protein digestion and absorption	-0.00127733	0.21602	0.231392	Cluster 2	-0.00331902	0.000750392
D-Arginine and D-ornithine metabolism	-0.000135093	0.223569	0.238584	Cluster 2	-0.000843376	8.47897e-05
Proteasome	0.00566258	0.248692	0.264409	Cluster 2	-0.00394376	0.0152256
Riboflavin metabolism	-0.00430246	0.249765	0.264566	Cluster 2	-0.0116938	0.00304169
Lipoic acid metabolism	0.00585349	0.251277	0.265185	Cluster 2	-0.00397451	0.0151856
Nitrogen metabolism	0.00249733	0.282341	0.296873	Cluster 2	-0.0020657	0.00708381
Renin-angiotensin system	0.00352759	0.290998	0.304855	Cluster 2	-0.00299425	0.00998517
NF-kappa B signaling pathway	0.00124142	0.321598	0.335682	Cluster 2	-0.00120697	0.00367657
Thiamine metabolism	0.00433165	0.419153	0.435919	Cluster 2	-0.0060008	0.0144127
Osteoclast differentiation	0.00111761	0.422208	0.437506	Cluster 2	-0.00160403	0.00382861
Base excision repair	0.00201987	0.453483	0.468217	Cluster 2	-0.00327849	0.00733924
Lysine biosynthesis	-0.00254802	0.465117	0.478502	Cluster 2	-0.00909224	0.00415647
Glycerophospholipid metabolism	0.00116781	0.489895	0.502186	Cluster 2	-0.0021549	0.00449891
Thyroid cancer	0.00131114	0.618901	0.632163	Cluster 2	-0.0038841	0.00652583
Spliceosome	-0.00120682	0.684457	0.696636	Cluster 2	-0.00705115	0.0046293
Pantothenate and CoA biosynthesis	0.000829939	0.715881	0.726035	Cluster 2	-0.00370423	0.00539348
Selenocompound metabolism	0.000598471	0.782069	0.790359	Cluster 2	-0.00353549	0.00469739
One carbon pool by folate	0.000557327	0.812609	0.818331	Cluster 2	-0.00394306	0.00502804
Alanine, aspartate and glutamate metabolism	-0.000320902	0.878702	0.881785	Cluster 2	-0.00466022	0.00398694
Non-homologous end-joining	0.000407366	0.919226	0.919226	Cluster 2	-0.00661615	0.00733801
Maturity onset diabetes of the young	0.0707819	0	0	Cluster 1	0.0645341	0.0770529
Regulation of autophagy	0.057363	0	0	Cluster 1	0.0513592	0.0633867
Prolactin signaling pathway	0.0501708	0	0	Cluster 1	0.0460766	0.0542737
Butanoate metabolism	0.0471707	0	0	Cluster 1	0.0419625	0.052338
Type II diabetes mellitus	0.0468654	0	0	Cluster 1	0.0420998	0.051644
Long-term potentiation	0.0460015	0	0	Cluster 1	0.0410684	0.0509463
mTOR signaling pathway	0.0435593	0	0	Cluster 1	0.0391809	0.0479169
Progesterone-mediated oocyte maturation	0.0417232	0	0	Cluster 1	0.0375913	0.0458461
Complement and coagulation cascades	0.0394222	0	0	Cluster 1	0.0357156	0.0431386
Pathogenic Escherichia coli infection	0.0373951	0	0	Cluster 1	0.0302035	0.0445542
Prostate cancer	0.0370349	0	0	Cluster 1	0.0330373	0.0410155
Valine, leucine and isoleucine degradation	0.0358257	0	0	Cluster 1	0.0303273	0.0412919
Adherens junction	0.0357193	0	0	Cluster 1	0.0309278	0.040489
Amyotrophic lateral sclerosis (ALS)	0.0344769	0	0	Cluster 1	0.0298492	0.0390915
Bacterial invasion of epithelial cells	0.0344663	0	0	Cluster 1	0.0298729	0.0390396
Alanine, aspartate and glutamate metabolism	0.0341241	0	0	Cluster 1	0.0298544	0.0383635
Pancreatic cancer	0.0334152	0	0	Cluster 1	0.0292373	0.0375726
Sphingolipid metabolism	0.0330924	0	0	Cluster 1	0.0282079	0.0379924
Fc gamma R-mediated phagocytosis	0.0330371	0	0	Cluster 1	0.0292761	0.0367812
Regulation of actin cytoskeleton	0.0323473	0	0	Cluster 1	0.0288182	0.0358815
Glycerolipid metabolism	0.0315941	0	0	Cluster 1	0.0274862	0.0356752
Dopaminergic synapse	0.0309035	0	0	Cluster 1	0.0266684	0.0351252
Glycerophospholipid metabolism	0.0308259	0	0	Cluster 1	0.0275885	0.0340713
Renal cell carcinoma	0.0307567	0	0	Cluster 1	0.0261615	0.0353627
Neurotrophin signaling pathway	0.0299781	0	0	Cluster 1	0.0258945	0.0340476
Focal adhesion	0.0299273	0	0	Cluster 1	0.0269589	0.0328866
Insulin signaling pathway	0.0298612	0	0	Cluster 1	0.0262353	0.033475
Shigellosis	0.0294182	0	0	Cluster 1	0.024184	0.034629
Tyrosine metabolism	0.0293532	0	0	Cluster 1	0.0255467	0.0331459
Notch signaling pathway	0.028884	0	0	Cluster 1	0.0248306	0.0329252
Viral carcinogenesis	0.028445	0	0	Cluster 1	0.0249211	0.0319738
Endometrial cancer	0.0284179	0	0	Cluster 1	0.0243109	0.0325128
Chronic myeloid leukemia	0.0281136	0	0	Cluster 1	0.0240419	0.032195
Hepatitis C	0.0279745	0	0	Cluster 1	0.0247563	0.0311988
ErbB signaling pathway	0.0277548	0	0	Cluster 1	0.0241615	0.03134
Synaptic vesicle cycle	0.0273237	0	0	Cluster 1	0.0219302	0.0326932
Phosphatidylinositol signaling system	0.0272401	0	0	Cluster 1	0.023903	0.0305596
Oocyte meiosis	0.0271712	0	0	Cluster 1	0.0226974	0.0316535
Tight junction	0.0270375	0	0	Cluster 1	0.0235663	0.0305154
cGMP-PKG signaling pathway	0.02637	0	0	Cluster 1	0.0228185	0.0299103
VEGF signaling pathway	0.0260629	0	0	Cluster 1	0.0226238	0.0294927
Apoptosis	0.0260508	0	0	Cluster 1	0.022797	0.0292967
Non-small cell lung cancer	0.0257519	0	0	Cluster 1	0.0219017	0.0296136
Endocytosis	0.025715	0	0	Cluster 1	0.0226599	0.0287657
Axon guidance	0.0257075	0	0	Cluster 1	0.0228797	0.0285234
Ras signaling pathway	0.0255047	0	0	Cluster 1	0.0228422	0.0281587
Ubiquitin mediated proteolysis	0.0254715	0	0	Cluster 1	0.0216352	0.0292954
Acute myeloid leukemia	0.0252177	0	0	Cluster 1	0.0216384	0.0288078
HIF-1 signaling pathway	0.0249804	0	0	Cluster 1	0.0210389	0.0289064
FoxO signaling pathway	0.0249592	0	0	Cluster 1	0.0216684	0.0282446
mRNA surveillance pathway	0.0249396	0	0	Cluster 1	0.0206225	0.0292393
PPAR signaling pathway	0.0242974	0	0	Cluster 1	0.0210886	0.0274878
Estrogen signaling pathway	0.024127	0	0	Cluster 1	0.019636	0.0286014
Hepatitis B	0.0238823	0	0	Cluster 1	0.0202866	0.0274658
Insulin secretion	0.0236933	0	0	Cluster 1	0.0198403	0.0275546
Thyroid hormone signaling pathway	0.0234875	0	0	Cluster 1	0.0200841	0.0268843
Glioma	0.0234572	0	0	Cluster 1	0.019291	0.0276012
RIG-I-like receptor signaling pathway	0.0233378	0	0	Cluster 1	0.0199743	0.0266808
Proteoglycans in cancer	0.0229175	0	0	Cluster 1	0.0200718	0.0257547
Epithelial cell signaling in Helicobacter pylori infection	0.0227259	0	0	Cluster 1	0.0183372	0.0270944
PI3K-Akt signaling pathway	0.0225774	0	0	Cluster 1	0.0201864	0.0249623
Hippo signaling pathway	0.0224861	0	0	Cluster 1	0.0195234	0.0254383
MicroRNAs in cancer	0.0219498	0	0	Cluster 1	0.0188643	0.0250246
Retrograde endocannabinoid signaling	0.021925	0	0	Cluster 1	0.0187749	0.0250677
Salmonella infection	0.0218698	0	0	Cluster 1	0.0177159	0.0260067
Lysosome	0.0218336	0	0	Cluster 1	0.0159034	0.0277445
Cholinergic synapse	0.0210811	0	0	Cluster 1	0.0178271	0.0243215
Fc epsilon RI signaling pathway	0.020649	0	0	Cluster 1	0.0178487	0.0234575
Gap junction	0.0205267	0	0	Cluster 1	0.0166079	0.0244546
Epstein-Barr virus infection	0.0204403	0	0	Cluster 1	0.0166792	0.0241916
Tuberculosis	0.0203892	0	0	Cluster 1	0.0175561	0.0232172
Leukocyte transendothelial migration	0.020194	0	0	Cluster 1	0.0169405	0.0234544
Wnt signaling pathway	0.0197487	0	0	Cluster 1	0.0165881	0.0228982
GnRH signaling pathway	0.0196826	0	0	Cluster 1	0.0160547	0.023295
Pathways in cancer	0.0195603	0	0	Cluster 1	0.0171384	0.021976
Adipocytokine signaling pathway	0.0195239	0	0	Cluster 1	0.0157037	0.0233534
Jak-STAT signaling pathway	0.0193308	0	0	Cluster 1	0.0171633	0.0214882
Small cell lung cancer	0.0191495	0	0	Cluster 1	0.0159062	0.022377
Rap1 signaling pathway	0.0189465	0	0	Cluster 1	0.0164653	0.0214198
Influenza A	0.0188265	0	0	Cluster 1	0.0160376	0.0216059
MAPK signaling pathway	0.0185698	0	0	Cluster 1	0.0158988	0.0212443
Peroxisome	0.0175406	0	0	Cluster 1	0.0140219	0.0210676
Protein processing in endoplasmic reticulum	0.017539	0	0	Cluster 1	0.0105975	0.024464
Spliceosome	0.0175348	0	0	Cluster 1	0.0117217	0.0233561
Toxoplasmosis	0.0174622	0	0	Cluster 1	0.0148606	0.0200531
Transcriptional misregulation in cancer	0.0169077	0	0	Cluster 1	0.0143746	0.0194364
Chemokine signaling pathway	0.0163958	0	0	Cluster 1	0.0141638	0.0186194
GABAergic synapse	0.0163248	0	0	Cluster 1	0.0129973	0.019637
Measles	0.0162081	0	0	Cluster 1	0.0135256	0.0188964
T cell receptor signaling pathway	0.0161857	0	0	Cluster 1	0.0132881	0.0190705
TNF signaling pathway	0.0160158	0	0	Cluster 1	0.0130096	0.0190281
Natural killer cell mediated cytotoxicity	0.01593	0	0	Cluster 1	0.0136195	0.0182288
RNA transport	0.015915	0	0	Cluster 1	0.0116919	0.0201257
Adrenergic signaling in cardiomyocytes	0.0155352	0	0	Cluster 1	0.0123311	0.0187278
Platelet activation	0.0146855	0	0	Cluster 1	0.0114714	0.0178873
NF-kappa B signaling pathway	0.0145339	0	0	Cluster 1	0.0121374	0.0169174
Toll-like receptor signaling pathway	0.01401	0	0	Cluster 1	0.0112866	0.0167201
Chagas disease (American trypanosomiasis)	0.0136055	0	0	Cluster 1	0.0105388	0.0166785
Herpes simplex infection	0.0126439	0	0	Cluster 1	0.00961531	0.0156774
Calcium signaling pathway	0.0117455	0	0	Cluster 1	0.0095458	0.0139496
Oxytocin signaling pathway	0.0114009	0	0	Cluster 1	0.00825699	0.0145395
Metabolic pathways	0.0105891	0	0	Cluster 1	0.00746421	0.0137112
HTLV-I infection	0.0101127	0	0	Cluster 1	0.0075705	0.0126515
Cytokine-cytokine receptor interaction	0.00849838	0	0	Cluster 1	0.00749411	0.00950528
Oxidative phosphorylation	-0.0372882	0	0	Cluster 1	-0.0487033	-0.0258881
Ribosome	-0.113154	0	0	Cluster 1	-0.129445	-0.0969016
Inositol phosphate metabolism	0.021268	1.66232e-16	4.44321e-16	Cluster 1	0.0178748	0.0246403
Melanogenesis	0.0158183	2.61608e-16	6.92778e-16	Cluster 1	0.0125692	0.0190517
Renin-angiotensin system	0.0463116	3.93834e-16	1.03336e-15	Cluster 1	0.0404915	0.052068
beta-Alanine metabolism	0.0368128	8.21573e-16	2.13609e-15	Cluster 1	0.031643	0.0420031
Ether lipid metabolism	0.032019	1.02749e-15	2.6474e-15	Cluster 1	0.0273538	0.036646
Selenocompound metabolism	0.0293259	1.15202e-15	2.94175e-15	Cluster 1	0.0251856	0.0334319
Lysine degradation	0.025281	1.20502e-15	3.04987e-15	Cluster 1	0.0208952	0.0296396
Amoebiasis	0.011846	1.32767e-15	3.33083e-15	Cluster 1	0.00942258	0.0142573
Terpenoid backbone biosynthesis	0.039727	1.35258e-15	3.36381e-15	Cluster 1	0.0333614	0.0460656
Melanoma	0.019526	1.37116e-15	3.38061e-15	Cluster 1	0.0159815	0.0230502
Dorso-ventral axis formation	0.031787	1.46294e-15	3.57608e-15	Cluster 1	0.0270045	0.0365931
Fatty acid degradation	0.0254057	1.62313e-15	3.92527e-15	Cluster 1	0.0205949	0.0301869
Basal cell carcinoma	0.0184341	1.63324e-15	3.92527e-15	Cluster 1	0.0159835	0.0208639
Synthesis and degradation of ketone bodies	0.0574655	1.71861e-15	4.09603e-15	Cluster 1	0.049187	0.065802
Tryptophan metabolism	0.0249237	1.73936e-15	4.11121e-15	Cluster 1	0.0209854	0.0288471
Propanoate metabolism	0.031473	1.78125e-15	4.12513e-15	Cluster 1	0.0251344	0.0377696
Aldosterone-regulated sodium reabsorption	0.0207541	1.78393e-15	4.12513e-15	Cluster 1	0.0160638	0.0254587
Circadian rhythm	0.0293567	1.78852e-15	4.12513e-15	Cluster 1	0.0231741	0.0355586
Thyroid cancer	0.0284329	1.84337e-15	4.21763e-15	Cluster 1	0.0232609	0.0335857
Prion diseases	0.0229664	1.8716e-15	4.22667e-15	Cluster 1	0.0181381	0.0277649
B cell receptor signaling pathway	0.0155719	1.87688e-15	4.22667e-15	Cluster 1	0.0121805	0.0189465
Mineral absorption	0.0227425	1.89352e-15	4.23084e-15	Cluster 1	0.0173449	0.0281118
Ovarian steroidogenesis	0.0152972	2.02848e-15	4.49725e-15	Cluster 1	0.0121009	0.0185043
Taurine and hypotaurine metabolism	0.040316	2.06044e-15	4.53296e-15	Cluster 1	0.0335071	0.0470275
Aminoacyl-tRNA biosynthesis	0.0254104	2.26231e-15	4.9391e-15	Cluster 1	0.0207377	0.0300987
NOD-like receptor signaling pathway	0.0164557	2.299e-15	4.94888e-15	Cluster 1	0.0130537	0.0198679
Nicotinate and nicotinamide metabolism	0.0259103	2.3014e-15	4.94888e-15	Cluster 1	0.0201783	0.0315991
Fatty acid metabolism	0.0214766	2.44849e-15	5.18853e-15	Cluster 1	0.0167317	0.0261946
Bladder cancer	0.0214886	2.44913e-15	5.18853e-15	Cluster 1	0.0170748	0.025873
Hedgehog signaling pathway	0.0157129	2.53004e-15	5.32053e-15	Cluster 1	0.012963	0.0184414
Pentose and glucuronate interconversions	0.0296606	2.5875e-15	5.40164e-15	Cluster 1	0.0236194	0.0356494
Arginine and proline metabolism	0.0171202	2.71926e-15	5.63557e-15	Cluster 1	0.012975	0.0212434
Histidine metabolism	0.020812	3.25764e-15	6.70276e-15	Cluster 1	0.0169051	0.0246813
ABC transporters	0.0159201	3.39335e-15	6.93212e-15	Cluster 1	0.0126776	0.0191494
ECM-receptor interaction	0.0118636	3.43185e-15	6.96106e-15	Cluster 1	0.00961314	0.0141002
Cell adhesion molecules (CAMs)	0.00934357	3.72078e-15	7.49396e-15	Cluster 1	0.00711119	0.0115653
Glyoxylate and dicarboxylate metabolism	0.0239418	3.86801e-15	7.73602e-15	Cluster 1	0.0181006	0.0297615
Proximal tubule bicarbonate reclamation	-0.023921	3.9968e-15	7.93809e-15	Cluster 1	-0.0298796	-0.017987
Ascorbate and aldarate metabolism	0.026832	4.04679e-15	7.98195e-15	Cluster 1	0.0207462	0.0329519
Glycine, serine and threonine metabolism	0.0154025	5.31208e-15	1.04059e-14	Cluster 1	0.011665	0.01911
Neuroactive ligand-receptor interaction	0.00548113	5.36171e-15	1.04316e-14	Cluster 1	0.00450466	0.00645471
African trypanosomiasis	0.0115664	6.63438e-15	1.28205e-14	Cluster 1	0.00920348	0.0138989
Inflammatory bowel disease (IBD)	0.00879989	7.11854e-15	1.36638e-14	Cluster 1	0.00669019	0.0109009
Amino sugar and nucleotide sugar metabolism	0.0183315	8.2638e-15	1.57563e-14	Cluster 1	0.0137177	0.0229164
Cardiac muscle contraction	-0.0232722	1.04361e-14	1.97664e-14	Cluster 1	-0.0291821	-0.0173888
Vasopressin-regulated water reabsorption	0.0252352	1.91912e-14	3.61098e-14	Cluster 1	0.0187895	0.0316973
Vascular smooth muscle contraction	0.012778	2.75033e-14	5.14114e-14	Cluster 1	0.00948495	0.0160638
Riboflavin metabolism	-0.0260505	1.7053e-13	3.16699e-13	Cluster 1	-0.0329344	-0.0191198
Type I diabetes mellitus	0.0178231	2.25249e-13	4.1562e-13	Cluster 1	0.0130723	0.0225889
Long-term depression	0.0144056	2.65006e-13	4.85845e-13	Cluster 1	0.0105382	0.0182529
2-Oxocarboxylic acid metabolism	0.0219472	2.93974e-13	5.35519e-13	Cluster 1	0.0160713	0.0278549
Porphyrin and chlorophyll metabolism	0.018635	3.81318e-13	6.90234e-13	Cluster 1	0.0135955	0.023636
Glutamatergic synapse	0.0100792	6.43962e-13	1.15832e-12	Cluster 1	0.00733481	0.0128295
Cytosolic DNA-sensing pathway	0.0134862	6.702e-13	1.19798e-12	Cluster 1	0.00980116	0.0171471
Asthma	-0.0043487	1.82165e-12	3.23598e-12	Cluster 1	-0.00558678	-0.00315864
Starch and sucrose metabolism	0.0136596	2.10095e-12	3.70909e-12	Cluster 1	0.00984173	0.0174478
Colorectal cancer	0.0151744	5.50924e-12	9.66652e-12	Cluster 1	0.0108533	0.0194751
Inflammatory mediator regulation of TRP channels	0.00985638	6.73954e-12	1.17531e-11	Cluster 1	0.00704521	0.012675
Sulfur relay system	0.0264481	7.58756e-12	1.31518e-11	Cluster 1	0.0188501	0.0339397
Cysteine and methionine metabolism	0.0198473	1.04683e-11	1.80358e-11	Cluster 1	0.0141164	0.0255421
Vitamin B6 metabolism	0.0356143	1.77068e-11	3.03243e-11	Cluster 1	0.0251987	0.0458573
Fat digestion and absorption	0.00958655	2.2835e-11	3.88739e-11	Cluster 1	0.00678524	0.0124036
Phagosome	0.0128639	4.13793e-11	7.00265e-11	Cluster 1	0.00901875	0.0167027
Circadian entrainment	0.0118254	5.19152e-11	8.73396e-11	Cluster 1	0.00829082	0.0153451
Steroid biosynthesis	0.0156408	9.33368e-11	1.56107e-10	Cluster 1	0.010893	0.0203348
Purine metabolism	0.0100381	1.22532e-10	2.03745e-10	Cluster 1	0.0069778	0.0130879
Sulfur metabolism	0.0185385	1.73091e-10	2.86151e-10	Cluster 1	0.0128315	0.0241858
Lysine biosynthesis	-0.0175535	2.0513e-10	3.37168e-10	Cluster 1	-0.0232624	-0.0123234
Primary bile acid biosynthesis	0.0152789	6.1496e-10	1.00502e-09	Cluster 1	0.0104554	0.0201352
Pyruvate metabolism	0.0184274	9.80312e-10	1.59301e-09	Cluster 1	0.0125086	0.0243109
Collecting duct acid secretion	0.0201122	1.21287e-09	1.95978e-09	Cluster 1	0.0136144	0.0265609
Alcoholism	0.00865896	1.34286e-09	2.15762e-09	Cluster 1	0.00586157	0.0114613
Folate biosynthesis	-0.0309706	2.74766e-09	4.39012e-09	Cluster 1	-0.04124	-0.0208125
Glycosphingolipid biosynthesis - lacto and neolacto series	0.00925725	3.08752e-09	4.90573e-09	Cluster 1	0.00618409	0.0122887
Biosynthesis of unsaturated fatty acids	0.0189686	3.85754e-09	6.09534e-09	Cluster 1	0.0126512	0.0252586
SNARE interactions in vesicular transport	0.0161124	4.25361e-09	6.68425e-09	Cluster 1	0.0107265	0.0214642
RNA degradation	0.0136549	6.11184e-09	9.55183e-09	Cluster 1	0.00905521	0.0182641
Serotonergic synapse	0.00845791	8.3771e-09	1.30209e-08	Cluster 1	0.00557658	0.0113266
Carbon metabolism	0.0155477	9.21769e-09	1.425e-08	Cluster 1	0.0102368	0.0208379
Cocaine addiction	0.0153086	1.03486e-08	1.59123e-08	Cluster 1	0.0100616	0.0205301
Other types of O-glycan biosynthesis	0.00962816	1.74668e-08	2.6714e-08	Cluster 1	0.00628566	0.0129857
Fatty acid biosynthesis	0.0227214	3.95084e-08	6.01032e-08	Cluster 1	0.0145732	0.0307042
p53 signaling pathway	0.0120493	8.8571e-08	1.34028e-07	Cluster 1	0.00762906	0.0164497
Ribosome biogenesis in eukaryotes	0.0115303	1.00405e-07	1.51136e-07	Cluster 1	0.0072812	0.0157591
Salivary secretion	0.00996627	1.42304e-07	2.13084e-07	Cluster 1	0.00625357	0.0136637
Arrhythmogenic right ventricular cardiomyopathy (ARVC)	0.00889024	2.64261e-07	3.93639e-07	Cluster 1	0.0055086	0.0122812
Ubiquinone and other terpenoid-quinone biosynthesis	-0.0193271	2.79654e-07	4.14409e-07	Cluster 1	-0.0267686	-0.0119917
Leishmaniasis	0.00707955	7.14128e-07	1.05279e-06	Cluster 1	0.0042841	0.00988318
Autoimmune thyroid disease	-0.00681123	8.5887e-07	1.25968e-06	Cluster 1	-0.00951015	-0.00409635
Allograft rejection	-0.00718079	8.77459e-07	1.28037e-06	Cluster 1	-0.0100286	-0.00431614
Malaria	-0.00390396	1.13564e-06	1.6487e-06	Cluster 1	-0.00548928	-0.00233827
D-Glutamine and D-glutamate metabolism	0.0384707	1.50278e-06	2.17069e-06	Cluster 1	0.0227546	0.0539344
Glycosaminoglycan biosynthesis - heparan sulfate / heparin	0.00923649	1.72015e-06	2.47217e-06	Cluster 1	0.00545959	0.0130339
Pantothenate and CoA biosynthesis	0.0111834	1.81777e-06	2.59941e-06	Cluster 1	0.00660206	0.015794
TGF-beta signaling pathway	0.00768032	3.25814e-06	4.62355e-06	Cluster 1	0.00444401	0.0109092
Biosynthesis of amino acids	0.012462	3.26558e-06	4.62355e-06	Cluster 1	0.00720607	0.0176917
Arachidonic acid metabolism	0.00585261	4.17129e-06	5.87679e-06	Cluster 1	0.00335851	0.00833761
Non-homologous end-joining	0.0160762	4.36494e-06	6.11947e-06	Cluster 1	0.00919449	0.0228651
Nitrogen metabolism	0.00942049	6.41681e-06	8.95223e-06	Cluster 1	0.00532464	0.0134933
Basal transcription factors	0.00915252	6.69318e-06	9.29247e-06	Cluster 1	0.00516239	0.0131174
Graft-versus-host disease	-0.00616189	1.10386e-05	1.52514e-05	Cluster 1	-0.00891905	-0.00342059
alpha-Linolenic acid metabolism	0.00897701	1.11325e-05	1.53072e-05	Cluster 1	0.00496759	0.0129591
Drug metabolism - other enzymes	0.00740241	1.41779e-05	1.94014e-05	Cluster 1	0.00406497	0.0107543
Cell cycle	0.00899975	1.88318e-05	2.56471e-05	Cluster 1	0.00487284	0.0131112
Fatty acid elongation	0.0127999	2.50362e-05	3.39353e-05	Cluster 1	0.00684192	0.0187331
Gastric acid secretion	0.00875087	3.04179e-05	4.10355e-05	Cluster 1	0.00463586	0.0128556
Thiamine metabolism	0.0225935	3.53808e-05	4.75066e-05	Cluster 1	0.0118304	0.0331056
Amphetamine addiction	0.0104748	4.33358e-05	5.79161e-05	Cluster 1	0.00544916	0.0154798
Pyrimidine metabolism	0.00807059	5.82347e-05	7.74656e-05	Cluster 1	0.00413791	0.0120115
Nicotine addiction	0.00559246	8.41366e-05	0.000111403	Cluster 1	0.00280981	0.00838964
RNA polymerase	0.0128064	8.88513e-05	0.000117104	Cluster 1	0.0063977	0.0191946
Olfactory transduction	0.00259514	9.84957e-05	0.000129219	Cluster 1	0.00128625	0.0038915
Galactose metabolism	0.00822203	0.000220601	0.00028809	Cluster 1	0.00385106	0.0125532
Base excision repair	0.00985544	0.000233337	0.000303338	Cluster 1	0.00461178	0.0151201
Glycosaminoglycan degradation	0.0158039	0.000247499	0.000320292	Cluster 1	0.00736283	0.0242832
Valine, leucine and isoleucine biosynthesis	0.0136927	0.000258559	0.000332601	Cluster 1	0.00632917	0.0209693
Glycosphingolipid biosynthesis - globo series	-0.0125513	0.000259335	0.000332601	Cluster 1	-0.0193164	-0.00582993
Citrate cycle (TCA cycle)	0.0125358	0.000301811	0.000385348	Cluster 1	0.00574249	0.0193513
Alzheimer's disease	-0.0150713	0.000303451	0.00038572	Cluster 1	-0.0232563	-0.00689646
Nucleotide excision repair	0.00917702	0.000332533	0.000420816	Cluster 1	0.00416863	0.0142007
Hematopoietic cell lineage	0.00390653	0.000338673	0.000426698	Cluster 1	0.00176693	0.0060307
Vitamin digestion and absorption	0.00539648	0.00039147	0.000491054	Cluster 1	0.0024043	0.00834377
Morphine addiction	0.00570155	0.000601482	0.000751195	Cluster 1	0.00244293	0.00895211
Metabolism of xenobiotics by cytochrome P450	-0.00467728	0.0010978	0.00136509	Cluster 1	-0.00750128	-0.00187302
Glycolysis / Gluconeogenesis	0.0099038	0.0014413	0.00178447	Cluster 1	0.00380591	0.0159704
Bile secretion	-0.00454674	0.00305479	0.00376582	Cluster 1	-0.00754734	-0.00153694
Hypertrophic cardiomyopathy (HCM)	0.00414106	0.00332566	0.00408215	Cluster 1	0.00137405	0.00689228
Parkinson's disease	-0.0154978	0.00348567	0.00426026	Cluster 1	-0.0259067	-0.00510233
Viral myocarditis	0.00549812	0.00352653	0.00429187	Cluster 1	0.00180313	0.00918236
Biotin metabolism	-0.0168284	0.00410266	0.00497186	Cluster 1	-0.0287289	-0.00542012
Mucin type O-Glycan biosynthesis	0.00570369	0.00434258	0.00524042	Cluster 1	0.0017875	0.00963867
Proteasome	0.0136572	0.00499566	0.00600318	Cluster 1	0.00411595	0.0231552
Cyanoamino acid metabolism	0.00703053	0.00562323	0.00672905	Cluster 1	0.00203245	0.0118636
Glycosaminoglycan biosynthesis - keratan sulfate	0.00571715	0.006945	0.00824887	Cluster 1	0.00156209	0.00983896
Phenylalanine, tyrosine and tryptophan biosynthesis	0.0124084	0.00695097	0.00824887	Cluster 1	0.00341453	0.0215028
Chemical carcinogenesis	-0.00353183	0.0103941	0.012284	Cluster 1	-0.00622442	-0.000829316
Butirosin and neomycin biosynthesis	0.00519803	0.0106897	0.0125813	Cluster 1	0.0012192	0.00927436
Pancreatic secretion	0.00409855	0.0112798	0.0132214	Cluster 1	0.000926601	0.00725453
Primary immunodeficiency	0.00188663	0.0162591	0.01898	Cluster 1	0.000345182	0.00339809
Pertussis	0.00392022	0.0174153	0.0202471	Cluster 1	0.000689727	0.00715931
Dilated cardiomyopathy	-0.00326165	0.0184698	0.0213861	Cluster 1	-0.00596826	-0.000547779
Osteoclast differentiation	0.0032443	0.0191573	0.0220927	Cluster 1	0.000528916	0.00594901
Homologous recombination	-0.00545172	0.0194573	0.0223485	Cluster 1	-0.0100694	-0.000882991
DNA replication	-0.00740031	0.0196409	0.0224692	Cluster 1	-0.0136642	-0.00118787
Intestinal immune network for IgA production	-0.00151079	0.023577	0.0268646	Cluster 1	-0.0028072	-0.000202121
Glycosaminoglycan biosynthesis - chondroitin sulfate / dermatan sulfate	0.00490167	0.0253195	0.0287356	Cluster 1	0.000603169	0.00915062
Lipoic acid metabolism	0.0100302	0.0304947	0.0344723	Cluster 1	0.000921197	0.0186433
Pentose phosphate pathway	-0.00636543	0.0333693	0.0375733	Cluster 1	-0.0122056	-0.000500694
Endocrine and other factor-regulated calcium reabsorption	0.00596537	0.0357396	0.0400844	Cluster 1	0.000397004	0.0115189
Linoleic acid metabolism	-0.00274576	0.0372868	0.0416564	Cluster 1	-0.00531173	-0.000161199
Other glycan degradation	0.00965046	0.0406265	0.0452108	Cluster 1	0.00041265	0.0189278
Huntington's disease	-0.00859068	0.0421837	0.0467617	Cluster 1	-0.016897	-0.000303678
Fanconi anemia pathway	0.00318977	0.075229	0.0830714	Cluster 1	-0.000325064	0.00671816
Carbohydrate digestion and absorption	-0.00311542	0.0803611	0.0883973	Cluster 1	-0.0066222	0.00037747
Degradation of aromatic compounds	-0.0120909	0.146229	0.16015	Cluster 1	-0.0289817	0.00430773
Vibrio cholerae infection	0.00538633	0.146711	0.16015	Cluster 1	-0.00188237	0.0126218
Systemic lupus erythematosus	0.0014777	0.153258	0.166661	Cluster 1	-0.000548104	0.00349142
Non-alcoholic fatty liver disease (NAFLD)	-0.0051602	0.168718	0.182778	Cluster 1	-0.01252	0.00219021
Phenylalanine metabolism	0.00373695	0.189513	0.204531	Cluster 1	-0.00183065	0.00924294
D-Arginine and D-ornithine metabolism	-0.000138453	0.216744	0.23304	Cluster 1	-0.000846767	8.14612e-05
Glycosylphosphatidylinositol(GPI)-anchor biosynthesis	0.00363357	0.220802	0.236515	Cluster 1	-0.00216851	0.00938722
Protein digestion and absorption	0.00124676	0.224198	0.239256	Cluster 1	-0.000759516	0.00323913
Rheumatoid arthritis	-0.00169413	0.229095	0.243573	Cluster 1	-0.00447396	0.00107132
Antigen processing and presentation	-0.00274244	0.257369	0.272621	Cluster 1	-0.00750413	0.00200759
Mismatch repair	-0.00371072	0.268576	0.283442	Cluster 1	-0.0102424	0.00285151
Staphylococcus aureus infection	-0.000840767	0.280187	0.294609	Cluster 1	-0.0023516	0.000680959
Legionellosis	0.00217808	0.333708	0.349599	Cluster 1	-0.00223227	0.00657693
Glycosphingolipid biosynthesis - ganglio series	0.00332065	0.341386	0.356337	Cluster 1	-0.00354107	0.010221
N-Glycan biosynthesis	0.00245647	0.405199	0.421406	Cluster 1	-0.00333819	0.0082664
Thyroid hormone synthesis	-0.0019998	0.409431	0.424266	Cluster 1	-0.00679036	0.00276773
Protein export	-0.00506471	0.428313	0.44223	Cluster 1	-0.0177231	0.00752139
Retinol metabolism	0.00100218	0.478722	0.492498	Cluster 1	-0.00175295	0.003737
Phototransduction	-0.00125952	0.56733	0.581564	Cluster 1	-0.00569113	0.00312005
Fructose and mannose metabolism	0.000984552	0.694744	0.709632	Cluster 1	-0.00389562	0.00584596
Taste transduction	0.000590073	0.715919	0.728657	Cluster 1	-0.00261638	0.00380935
One carbon pool by folate	-0.000698403	0.744361	0.754919	Cluster 1	-0.0050007	0.00357422
Glutathione metabolism	0.000478578	0.86395	0.873108	Cluster 1	-0.00483631	0.0057629
Caffeine metabolism	7.06251e-05	0.884907	0.891138	Cluster 1	-0.00150554	0.00174547
Steroid hormone biosynthesis	-0.000183004	0.892406	0.895537	Cluster 1	-0.00273431	0.0023813
Drug metabolism - cytochrome P450	0.000186202	0.895758	0.895758	Cluster 1	-0.00267244	0.00305532
Ribosome	0.0781814	0	0	Cluster 0	0.0631315	0.093191
Neuroactive ligand-receptor interaction	-0.0090366	0	0	Cluster 0	-0.0099465	-0.0081295
Cytokine-cytokine receptor interaction	-0.00922205	0	0	Cluster 0	-0.0101677	-0.00827902
Systemic lupus erythematosus	-0.0127781	0	0	Cluster 0	-0.0147955	-0.0107725
Olfactory transduction	-0.0134704	0	0	Cluster 0	-0.0146762	-0.0122765
Rheumatoid arthritis	-0.0175694	0	0	Cluster 0	-0.0203313	-0.0148217
Jak-STAT signaling pathway	-0.0181142	0	0	Cluster 0	-0.0201632	-0.0160753
Bile secretion	-0.0203674	0	0	Cluster 0	-0.0232039	-0.017522
Adipocytokine signaling pathway	-0.0204741	0	0	Cluster 0	-0.0241964	-0.0167425
Cell adhesion molecules (CAMs)	-0.0209311	0	0	Cluster 0	-0.0230055	-0.0188669
p53 signaling pathway	-0.0210724	0	0	Cluster 0	-0.0253607	-0.0168036
Pertussis	-0.0210727	0	0	Cluster 0	-0.0242552	-0.0178818
Toll-like receptor signaling pathway	-0.0217152	0	0	Cluster 0	-0.0242616	-0.0191819
Hypertrophic cardiomyopathy (HCM)	-0.0222938	0	0	Cluster 0	-0.0249147	-0.0196881
Hedgehog signaling pathway	-0.0228953	0	0	Cluster 0	-0.0254472	-0.0203645
Transcriptional misregulation in cancer	-0.0233433	0	0	Cluster 0	-0.0257108	-0.0209801
ECM-receptor interaction	-0.0235085	0	0	Cluster 0	-0.0255503	-0.0214799
Herpes simplex infection	-0.0244561	0	0	Cluster 0	-0.0273404	-0.0215765
Natural killer cell mediated cytotoxicity	-0.0246882	0	0	Cluster 0	-0.0267546	-0.022633
Measles	-0.0250108	0	0	Cluster 0	-0.027526	-0.0224901
HTLV-I infection	-0.0250438	0	0	Cluster 0	-0.0274151	-0.0226758
Influenza A	-0.0256189	0	0	Cluster 0	-0.028267	-0.0229802
Dilated cardiomyopathy	-0.0258207	0	0	Cluster 0	-0.0283228	-0.0233254
Hematopoietic cell lineage	-0.0263415	0	0	Cluster 0	-0.0281572	-0.0245401
Toxoplasmosis	-0.0264399	0	0	Cluster 0	-0.0288641	-0.024026
Antigen processing and presentation	-0.0264708	0	0	Cluster 0	-0.0313628	-0.0215903
RIG-I-like receptor signaling pathway	-0.0270987	0	0	Cluster 0	-0.0302321	-0.0239855
Chemokine signaling pathway	-0.0284493	0	0	Cluster 0	-0.0304247	-0.0264817
Drug metabolism - other enzymes	-0.0286127	0	0	Cluster 0	-0.0315337	-0.0256777
Ovarian steroidogenesis	-0.0291774	0	0	Cluster 0	-0.0318131	-0.0265519
MAPK signaling pathway	-0.0291876	0	0	Cluster 0	-0.0316855	-0.0266931
Peroxisome	-0.0292691	0	0	Cluster 0	-0.0325463	-0.0259838
Calcium signaling pathway	-0.0297288	0	0	Cluster 0	-0.031648	-0.0278057
B cell receptor signaling pathway	-0.0298763	0	0	Cluster 0	-0.0330302	-0.0267387
Amoebiasis	-0.0304933	0	0	Cluster 0	-0.0326135	-0.0283842
Basal transcription factors	-0.0305304	0	0	Cluster 0	-0.0343402	-0.0267451
Chagas disease (American trypanosomiasis)	-0.0306267	0	0	Cluster 0	-0.033391	-0.0278684
Arrhythmogenic right ventricular cardiomyopathy (ARVC)	-0.030826	0	0	Cluster 0	-0.0340074	-0.0276357
Fc epsilon RI signaling pathway	-0.0313308	0	0	Cluster 0	-0.0338347	-0.028819
T cell receptor signaling pathway	-0.0313358	0	0	Cluster 0	-0.0339901	-0.0286936
Hippo signaling pathway	-0.0314932	0	0	Cluster 0	-0.0342922	-0.0287044
NOD-like receptor signaling pathway	-0.0316437	0	0	Cluster 0	-0.0348075	-0.0284703
Rap1 signaling pathway	-0.0323615	0	0	Cluster 0	-0.03454	-0.0301902
Pathways in cancer	-0.0324836	0	0	Cluster 0	-0.0346175	-0.0303555
Notch signaling pathway	-0.0332268	0	0	Cluster 0	-0.0369993	-0.0294423
Glutamatergic synapse	-0.0332542	0	0	Cluster 0	-0.0356875	-0.0308264
Acute myeloid leukemia	-0.0333129	0	0	Cluster 0	-0.0365927	-0.0300227
FoxO signaling pathway	-0.0333387	0	0	Cluster 0	-0.0363696	-0.0303025
Hepatitis C	-0.0333808	0	0	Cluster 0	-0.0363991	-0.0303565
Small cell lung cancer	-0.0336181	0	0	Cluster 0	-0.0365252	-0.030726
Viral myocarditis	-0.0336658	0	0	Cluster 0	-0.0371602	-0.0301817
Cell cycle	-0.0336785	0	0	Cluster 0	-0.0376294	-0.0297426
Glycerophospholipid metabolism	-0.0337684	0	0	Cluster 0	-0.0366532	-0.0308757
Pancreatic secretion	-0.0345978	0	0	Cluster 0	-0.0375103	-0.0317002
Type I diabetes mellitus	-0.034925	0	0	Cluster 0	-0.0390767	-0.0307588
Serotonergic synapse	-0.0350049	0	0	Cluster 0	-0.0376105	-0.032411
GABAergic synapse	-0.0353688	0	0	Cluster 0	-0.0384594	-0.0322928
Non-alcoholic fatty liver disease (NAFLD)	-0.0358608	0	0	Cluster 0	-0.0428833	-0.0288476
Taste transduction	-0.0359861	0	0	Cluster 0	-0.0387093	-0.0332511
Apoptosis	-0.0360502	0	0	Cluster 0	-0.0389621	-0.0331306
Bladder cancer	-0.0360715	0	0	Cluster 0	-0.0403439	-0.0318277
PI3K-Akt signaling pathway	-0.0360958	0	0	Cluster 0	-0.0381489	-0.0340482
[truncated: 224 more rows]
