# Supplementary material for: Single-cell RNA sequencing reveals spatiotemporal heterogeneity and malignant progression in pancreatic neuroendocrine tumor
Source: Int J Biol Sci. 2021 Aug 28;17(14):3760–75. doi: 10.7150/ijbs.61717 (PMC8495381; doi:10.7150/ijbs.61717)
Supplement: Supplementary file 5 — Supplementary table 4. [file ijbsv17p3760s5.xlsx]

## Sheet: Sheet1
Supplementary Table S4. Activity of transcriptional factors in malignant cells revealed by SCENIC analysis at the single-cell level, Related to Figure 3
Transcriptional factor	Cells (n = 3764)
	AAACCCAAGCTAAATG-1	AAACCCATCAATCCGA-1	AAAGGATAGGTGCAGT-1	AACCAACGTTCAAGTC-1	AACCTGACAACTCCAA-1	AAGAACACAACCAATC-1	AAGAACATCTCAGTCC-1	AAGATAGAGTTGAAGT-1	AAGGAATAGTTGTAAG-1	AAGGTAACACCGTACG-1	AAGTCGTTCGGCATTA-1	AATCACGCAAGGTCAG-1	AATGCCAGTGGAGAAA-1	ACAAAGAAGGTCCCGT-1	ACAGAAAGTCTTCCGT-1	ACAGCCGAGGCGAACT-1	ACATCCCAGAAGGCTC-1	ACCCTCACAATAGGAT-1	ACCCTTGTCTGATTCT-1	ACCTGAATCGCCGTGA-1	ACCTGTCGTGGACTGA-1	ACGGAAGTCAAACCCA-1	ACGGGTCTCCTTGAAG-1	ACGTAACAGTAACGAT-1	ACGTAGTCATAAGATG-1	ACTACGATCCTTTGAT-1	ACTATGGCATTCAGCA-1	ACTTCCGTCTAGGCCG-1	ACTTCGCAGGATTCCT-1	AGAAATGAGTCAACAA-1	AGAAATGCATGAGTAA-1	AGAACAACACTGGCCA-1	AGAAGCGAGAGGATCC-1	AGAGAATCATGACGAG-1	AGATCCAAGTCCGTCG-1	AGATGCTCACCTTCGT-1	AGATGCTTCCGAGAAG-1	AGCGCCAAGAGGTGCT-1	AGCGCCACACCCTGAG-1	AGGAGGTTCCATACAG-1	AGGATAAAGTGGTTAA-1	AGGCTGCTCTTTGATC-1	AGGGTCCAGCAAGTGC-1	AGGGTCCGTGTACATC-1	AGGTCATCAGTGCCTG-1	AGTCAACCAGATCACT-1	ATAGAGAGTAGCCCTG-1	ATCACAGTCATCACAG-1	ATCACGACATAGCACT-1
ARID5B(+)	0.029359	0.0173077	0.0162179	0.0225	0.0278846	0.0448077	0.0101282	0.00852564	0.0205769	0.0155128	0.0312179	0.0163462	0.0177564	0.00352564	0.0189744	0.0075	0.0141667	0.0133333	0.0172436	0.0116026	0.0233333	0.0207051	0.0167949	0.00673077	0.0150641	0.0103205	0.0280128	0.0194872	0.0227564	0.0189744	0.0215385	0.00480769	0.0140385	0.0226282	0.018141	0.0166026	0.0050641	0.0185256	0.0128846	0.0171795	0.0157051	0.0410897	0.0270513	0.0217308	0.0236538	0.00814103	0.0219872	0.0102564	0.0227564
ARX(+)	0.0433298	0.0591682	0.0493876	0.0559961	0.0733985	0.0631774	0.0604679	0.0564367	0.0606882	0.0573619	0.0491673	0.0578685	0.0479337	0.0635959	0.0526038	0.0550269	0.0740153	0.0754472	0.0549828	0.0625165	0.0594105	0.0655124	0.056679	0.0614371	0.0478897	0.0624725	0.0607763	0.0691691	0.0756014	0.0653802	0.0498062	0.0464138	0.0690149	0.0657767	0.0585514	0.0564587	0.0681338	0.0633977	0.0731122	0.0572297	0.0665477	0.0523174	0.0573619	0.055886	0.057428	0.0561283	0.0739933	0.0467442	0.0540576
ATF3(+)	0.042648	0.0364892	0.0320416	0.0455486	0.0429381	0.0308911	0.042677	0.0352516	0.0359477	0.0362764	0.0319256	0.0335209	0.0377847	0.0371563	0.0357253	0.0373593	0.0431798	0.044166	0.0362668	0.0249932	0.0231369	0.0418939	0.0351742	0.0306977	0.0411494	0.0352129	0.0365762	0.0351646	0.0394864	0.0332308	0.0283386	0.0313745	0.0316452	0.030833	0.0368372	0.034072	0.0423676	0.0400085	0.0357447	0.0337239	0.0308137	0.0395251	0.0352032	0.0318966	0.0406176	0.0311908	0.040782	0.0297888	0.0325444
BACH1(+)	0.010389	0.0247016	0.0178492	0.0290672	0.0182913	0.0110522	0.0253647	0.0181256	0.0270225	0.0298961	0.0218833	0.0122679	0.00641026	0.0130968	0.0170756	0.026912	0.0255858	0.0526636	0.0211649	0.0167993	0.00806808	0.0166335	0.0119363	0.0151967	0.0212754	0.0140915	0.0127653	0.0222149	0.0358643	0.0195623	0.00956012	0.0193966	0.0163572	0.0193413	0.018015	0.016744	0.0313329	0.014202	0.0286251	0.0113837	0.0148099	0.0180703	0.0146441	0.0149757	0.0212202	0.00845491	0.0274646	0.00900752	0.0120469
BCL3(+)	0.06329	0.0386421	0.0447815	0.0423438	0.0190502	0.028801	0.0744854	0.0520946	0.0383713	0.0391838	0.0220296	0.00460455	0.0408992	0.0336764	0.0667208	0.0524558	0.0759299	0.087667	0.06013	0.0279884	0.0350307	0.0641026	0.0622969	0.0371073	0.032593	0.0427049	0.0431564	0.0451427	0.0476706	0.0348501	0.0209462	0.0241062	0.0566089	0.030697	0.0548032	0.0284399	0.0743048	0.0535392	0.0763814	0.0671723	0.0428855	0.0524558	0.0528169	0.0288913	0.0698808	0.0116468	0.0605814	0.00966053	0.0322319
BCL6(+)	0	0	0	0	0.0143468	0.013431	0.0241148	0	0.0192308	0.003663	0	0	0	0	0	0	0	0.00732601	0	0	0.0106838	0	0	0	0	0.0424298	0	0.004884	0.00518926	0.0201465	0	0.0164835	0.0198413	0	0	0	0	0	0	0	0	0	0	0	0	0	0	0	0
BDP1(+)	0.0435897	0.129487	0.0557692	0.0673077	0	0.0942308	0.110897	0.0621795	0.0782051	0.0679487	0.0705128	0.0942308	0.0692308	0.0583333	0	0.0448718	0	0	0.0282051	0.0698718	0.0679487	0.0724359	0.0570513	0.142949	0.0262821	0.0852564	0.0448718	0.0166667	0.0724359	0.0647436	0.0358974	0.0974359	0.0589744	0.0269231	0.0621795	0.0673077	0.0897436	0.0891026	0.0961538	0.0307692	0.0794872	0.0294872	0.0153846	0.0596154	0	0.142949	0.0782051	0.0685897	0.0461538
BHLHE40(+)	0.0289944	0.0295191	0.0263026	0.0282416	0.0299297	0.0225386	0.0278082	0.0187745	0.0371384	0.0160599	0.0174286	0.019687	0.0292682	0.0358381	0.0338763	0.0302719	0.0471302	0.0461493	0.0298841	0.0279451	0.0202801	0.0338306	0.0249567	0.0246145	0.0294735	0.0335113	0.0302719	0.0243635	0.0269413	0.0245917	0.0236107	0.016037	0.0289488	0.0187745	0.028561	0.0262113	0.03488	0.0292682	0.0326672	0.0318916	0.0185464	0.0241354	0.0260516	0.0271923	0.03926	0.0176567	0.0366822	0.0134821	0.0214436
BHLHE41(+)	0	0	0.0011655	0	0.00932401	0	0	0.0262238	0	0	0	0	0.0122378	0.0885781	0	0	0	0	0	0	0	0	0	0	0	0	0	0	0	0	0	0	0	0	0	0	0	0	0.121795	0	0	0.00932401	0	0	0.0157343	0	0	0	0
CDX2(+)	0.0322537	0.0169366	0.0201754	0.0225371	0.0299595	0.030027	0.0259109	0.0275304	0.0146424	0.022807	0.011336	0.0291498	0.0279352	0.00937922	0.0165317	0.0423077	0.00958165	0.0082996	0.0153846	0.017139	0.0107962	0.02861	0.0204453	0.0207152	0.0220648	0.0168016	0.0240216	0.0303644	0.015587	0.0189609	0.0315789	0.0209852	0.0345479	0.027193	0.0381242	0.0335358	0.0255735	0.0167341	0.0134953	0.0205803	0.0304993	0.034413	0.0262483	0.032861	0.0184885	0.0215924	0.0115385	0.0253036	0.0245614
CEBPB(+)	0.0293694	0.02853	0.0257064	0.025532	0.0318441	0.0249542	0.0410453	0.0261207	0.0289988	0.0327708	0.0294785	0.0216183	0.0254557	0.0329997	0.0203864	0.0267203	0.0384724	0.0316152	0.0256519	0.0269274	0.0191872	0.0261316	0.0302525	0.0282466	0.0300672	0.0253794	0.0267203	0.0268402	0.0265023	0.0257937	0.0181515	0.0267312	0.0286281	0.0219017	0.0269601	0.0235588	0.0316588	0.0287044	0.0304269	0.0261098	0.0243546	0.0258264	0.0254775	0.0149791	0.0275052	0.0224577	0.0256955	0.0187947	0.02442
CREB1(+)	0.0211189	0.0254189	0.022309	0.0319243	0.0282432	0.0328288	0.0264661	0.0349391	0.0320195	0.0299568	0.0213728	0.0256886	0.0178345	0.0275451	0.028989	0.0291952	0.0298775	0.033162	0.0324321	0.0284019	0.032083	0.0262916	0.0220234	0.0254506	0.0257362	0.0368431	0.0262757	0.0314959	0.0314801	0.028148	0.025641	0.0221027	0.0310675	0.0213887	0.0241813	0.0250063	0.0280052	0.0249587	0.0296712	0.0251333	0.0232927	0.0242447	0.0230706	0.0272595	0.0305598	0.039953	0.040429	0.0262757	0.0199448
CTCF(+)	0.0212403	0.0206553	0.0182896	0.0182896	0.0269638	0.0201211	0.0289479	0.0122863	0.0263787	0.0126425	0.014652	0.00814001	0.0175773	0.0101496	0.0135836	0.0127951	0.0205281	0.027091	0.0173993	0.0180606	0.00707163	0.0212149	0.0180098	0.0172721	0.0261752	0.0185948	0.0278032	0.0171449	0.0203246	0.0166616	0.014474	0.0101496	0.0269129	0.014067	0.0213166	0.0148046	0.0282611	0.0228938	0.0215965	0.0187729	0.0176536	0.0110144	0.0164835	0.013253	0.0166361	0.0188238	0.0290497	0.00986976	0.016509
DBP(+)	0.0656899	0.063431	0.0235043	0.0445665	0.0228938	0.0365079	0.0155067	0.0517094	0.0440781	0.0348596	0.043895	0.0395604	0.0421245	0.0629426	0.0490842	0.0448107	0.0515263	0.0351648	0.0520757	0.0404151	0.0661172	0.0513431	0.0377289	0.0443223	0.0437729	0.0266178	0.0246032	0.0401099	0.056044	0.0603785	0.0346154	0.0195971	0.040293	0.0324176	0.0278388	0.0376068	0.0501221	0.0505495	0.0598291	0.0728938	0.0417582	0.05	0.0369353	0.0605617	0.0566545	0.0374847	0.0448107	0.0321123	0.0155067
DDIT3(+)	0.0682676	0.0588637	0.0607835	0.0399909	0.0614994	0.0416179	0.0697644	0.0510217	0.0531043	0.0606209	0.0590264	0.050859	0.0665105	0.0622804	0.058278	0.0541781	0.0666081	0.0654041	0.0511194	0.0476376	0.0346219	0.0685279	0.0533971	0.0579852	0.0642327	0.0539503	0.0490043	0.0602629	0.0527463	0.0455226	0.0435702	0.0477678	0.0527789	0.0542757	0.0657946	0.0675192	0.0672914	0.0626058	0.063224	0.0526162	0.0520955	0.0633867	0.0512821	0.0448067	0.0617923	0.0410321	0.050436	0.040121	0.0588963
E2F1(+)	0.0300809	0.029214	0.0341793	0.0237232	0.0234999	0.0290957	0.0354403	0.0238546	0.0284127	0.0283864	0.0303568	0.0287542	0.0358212	0.0307508	0.0361628	0.0328394	0.0220944	0.0243537	0.0314996	0.0327737	0.0306852	0.0242749	0.0339822	0.0340479	0.0337983	0.0230007	0.0315127	0.0302123	0.0297525	0.0309741	0.0347178	0.0291351	0.0350068	0.0338377	0.0326818	0.0328	0.0256936	0.0281631	0.0307771	0.0315915	0.0356373	0.0270728	0.0359657	0.032511	0.026508	0.031539	0.0264029	0.031828	0.0391052
E2F3(+)	0.0264137	0.0232515	0.0292754	0.0235806	0.0274868	0.0279018	0.0269002	0.0268286	0.0210337	0.0305918	0.0175996	0.0305203	0.02949	0.0263708	0.0237094	0.0326093	0.0202181	0.0205472	0.0275011	0.0243676	0.027773	0.023137	0.0310354	0.024668	0.0244677	0.0321944	0.0349416	0.0211338	0.0255838	0.020447	0.0338255	0.030649	0.0281307	0.0276585	0.0274582	0.0299336	0.0193452	0.0276585	0.0197602	0.0267142	0.0290035	0.0308494	0.0297333	0.0368304	0.0188301	0.0323804	0.026614	0.0298764	0.0295616
E2F7(+)	0.0346245	0.035934	0.0377916	0.0327669	0.0316706	0.0369694	0.0421615	0.0329496	0.0337871	0.0359644	0.0353402	0.0366801	0.0447804	0.0381113	0.0383245	0.0401212	0.0322644	0.028534	0.0366801	0.0422224	0.0402278	0.0347007	0.040441	0.040913	0.0377916	0.0357969	0.0372891	0.0423595	0.0365887	0.0400755	0.0409586	0.0346854	0.0401212	0.0453438	0.0405628	0.0384159	0.0337109	0.031762	0.0351422	0.0357056	0.0430142	0.042329	0.0459376	0.0407303	0.0359797	0.0336957	0.0350356	0.0404866	0.0450697
EGR1(+)	0.0248924	0.0314898	0.0260621	0.0328668	0.0297051	0.0263562	0.0336154	0.0288428	0.0312558	0.0284083	0.0309818	0.0244512	0.0247386	0.0337357	0.0303	0.0289431	0.0375191	0.0379602	0.0273455	0.0293709	0.0206813	0.0338226	0.024859	0.0288094	0.0308949	0.0317304	0.0255608	0.0272118	0.0303	0.0274124	0.02274	0.0249793	0.0296984	0.0274725	0.0279672	0.0256945	0.0369509	0.0304404	0.0312291	0.0319443	0.0248924	0.0288094	0.0266036	0.0226331	0.0306342	0.0285019	0.0348186	0.0235154	0.024605
EGR2(+)	0.0271334	0.0373084	0.0245726	0.042328	0.0192138	0.0319326	0.0212319	0.0318817	0.0258615	0.0370031	0.0209775	0.0255054	0.0230634	0.0307285	0.028507	0.033408	0.0308133	0.0444818	0.0333571	0.0269129	0.0219102	0.037478	0.0265398	0.0248609	0.0253867	0.0269638	0.0282017	0.030135	0.037478	0.0329162	0.0197226	0.0215541	0.0259632	0.0266755	0.0347985	0.0316443	0.0353751	0.0352903	0.0401743	0.0245218	0.0219441	0.0296432	0.0284392	0.0330009	0.0234364	0.0254206	0.0365622	0.0223172	0.021995
EGR3(+)	0.0368312	0.0464799	0.0331936	0.0495409	0.0421103	0.0406242	0.0322953	0.0402471	0.0390161	0.039626	0.0367425	0.0337259	0.0289349	0.0445613	0.0381843	0.0355559	0.0459254	0.0536776	0.0388719	0.0392822	0.0331049	0.0437406	0.0391048	0.0377407	0.0363655	0.0401029	0.0387943	0.0384394	0.0487534	0.0417887	0.0303212	0.029933	0.0355448	0.0335041	0.0438182	0.040968	0.0452932	0.0427646	0.0413561	0.0355337	0.0333267	0.0385281	0.0355115	0.0420992	0.0390493	0.0419217	0.0497959	0.0349015	0.0329718
EGR4(+)	0.0855263	0.119518	0.067139	0.167848	0.0607287	0.0961538	0.0816464	0.0899966	0.0935391	0.112264	0.0664642	0.0754049	0.0689946	0.0894062	0.0967443	0.0879723	0.099865	0.148448	0.0850202	0.101552	0.0704285	0.119096	0.0769231	0.0929487	0.0983468	0.076164	0.0745614	0.10248	0.10754	0.12365	0.067392	0.0540655	0.0957321	0.0540655	0.0841768	0.0991059	0.111505	0.0879723	0.123313	0.0934548	0.0736336	0.109312	0.081309	0.0969973	0.0965756	0.0883097	0.158148	0.0542341	0.0602227
ELF3(+)	0.0618503	0.0341303	0.0330908	0.0239085	0.0578656	0.0273735	0.0660083	0.035343	0.0524948	0.011781	0.0448718	0.0272003	0.0410603	0.047124	0.0483368	0.0218295	0.0694733	0.0479903	0.0426195	0.0114345	0.022869	0.0434858	0.0239085	0.031878	0.0559598	0.0128205	0.0147263	0.0512821	0.0188843	0.018711	0.0100485	0.0495495	0.030492	0.0168053	0.0369023	0.0258143	0.0684338	0.0961538	0.0349965	0.0375953	0.0147263	0.0299723	0.0448718	0.019404	0.0627166	0	0.0348233	0.0140333	0.0426195
ELK1(+)	0.0295746	0.0216346	0.0413753	0.0627914	0.0292832	0.0396999	0.0465472	0.0330711	0.0433421	0.024257	0.0248397	0.0254225	0.0294289	0.0284091	0.0388986	0.0342366	0.0339452	0.0440705	0.0252768	0.0422494	0.0379516	0.0308129	0.0226544	0.0246941	0.0470571	0.020979	0.0496795	0.0260052	0.0389714	0.0300845	0.0277535	0.0282634	0.0265152	0.0607517	0.0439248	0.0512821	0.0317599	0.0290647	0.0289918	0.0624272	0.0335082	0.0201777	0.0308129	0.0209062	0.0244027	0.038243	0.0439248	0.0328526	0.0441434
ELK3(+)	0	0	0	0	0	0	0	0	0	0	0	0	0	0	0.0138889	0	0	0	0	0	0	0	0	0	0	0	0	0	0	0.00507479	0	0	0	0	0	0	0	0	0	0	0	0	0	0	0	0	0	0	0
ESR2(+)	0	0	0	0	0	0.0558608	0	0	0	0	0	0	0	0	0	0	0	0	0.0805861	0	0.0494505	0	0	0	0	0	0	0	0	0.0119048	0	0	0	0	0	0	0	0	0	0	0	0	0	0	0	0.0567766	0	0	0
ETS1(+)	0.00345168	0	0	0	0	0.00308185	0	0	0.00110947	0	0	0	0	0	0	0	0	0	0	0.00887574	0.00110947	0	0	0.00369822	0	0.00443787	0	0	0	0	0	0.00221893	0.00505424	0	0	0	0.00369822	0	0	0.00813609	0	0	0.00369822	0	0.000616371	0	0.00899901	0.00443787	0
ETV5(+)	0.00234353	0.00606562	0.0144748	0.0254342	0.00723739	0.00944307	0.0299145	0.00716846	0.00510063	0.0223325	0.0116487	0.0115798	0.00482492	0.0108905	0.0148883	0.0168872	0.00909843	0.00344637	0.00799559	0.010477	0.00330852	0.00620347	0	0.0165426	0.00558313	0.0105459	0.0144748	0.022815	0.0219189	0.00868486	0.00792666	0.00771988	0.00482492	0.0108216	0.00958092	0.0109595	0.00992556	0.0070306	0.00613455	0	0.0109595	0.00613455	0.00744417	0.0027571	0.0149573	0.0130273	0.0230907	0.00303281	0.0182658
EZH2(+)	0.00842972	0.0152683	0.0185117	0.0155284	0.00766477	0.0135396	0.0277982	0.0139985	0.0153907	0.0177315	0.0214032	0.0116119	0.0120556	0.0184199	0.0169971	0.0126063	0.0120403	0.0171807	0.010954	0.0171042	0.0181292	0.0112294	0.01484	0.020011	0.0167676	0.0105716	0.0136008	0.0201334	0.0155896	0.0160027	0.0119332	0.0114283	0.0207913	0.0193991	0.0152683	0.0136773	0.0195062	0.014381	0.0201028	0.0138914	0.018221	0.00963833	0.0172878	0.0128358	0.0109081	0.0144116	0.0220917	0.0122086	0.0166911
FOS(+)	0.0291123	0.0304323	0.0280039	0.0307532	0.0360623	0.0286164	0.0420058	0.0306073	0.0317304	0.0290832	0.0331598	0.0293311	0.0276684	0.0331087	0.0316866	0.0282518	0.0412984	0.0382136	0.0301552	0.0274059	0.0212508	0.0325326	0.0293603	0.0322409	0.0323795	0.0331889	0.0270339	0.0320221	0.0320805	0.0264068	0.0243211	0.02726	0.0315554	0.0269756	0.0282737	0.0265089	0.0380896	0.0316356	0.0329629	0.0324232	0.0272819	0.0311616	0.0283977	0.0227677	0.0359529	0.0311324	0.0340786	0.0258088	0.0289154
FOSB(+)	0.0286087	0.0323709	0.0243718	0.0368635	0.0322796	0.0242074	0.0328366	0.0273395	0.0309738	0.0263715	0.0233947	0.0221437	0.0235225	0.029458	0.0295767	0.0269012	0.0329188	0.0387172	0.0281613	0.024253	0.02397	0.035092	0.0287183	0.0255862	0.0284626	0.0331014	0.0304715	0.0332292	0.0346081	0.0324165	0.0204544	0.0223263	0.0304715	0.0252301	0.0313208	0.030645	0.0347085	0.0295401	0.0288553	0.0243626	0.0233582	0.0322065	0.0245453	0.0251662	0.0347907	0.0295858	0.032654	0.0216871	0.0252758
FOSL1(+)	0.00923077	0.0134615	0.00692308	0.0216239	0.00807692	0.0104274	0.00653846	0.0147863	0.00799145	0.0139316	0.0203419	0.00700855	0.00931624	0.00888889	0.00688034	0.0136752	0.0123932	0.025	0.0107265	0.0106838	0.0101282	0.0179915	0.00923077	0.0115385	0.00905983	0.0112821	0.0149573	0.0123077	0.0101282	0.0131624	0.0112393	0.00884615	0.0145299	0.0100427	0.0139316	0.0126923	0.0212393	0.0150855	0.0175641	0.00790598	0.00982906	0.0130342	0.0173504	0.00662393	0.00811966	0.0065812	0.014359	0.0058547	0.0105556
FOSL2(+)	0.0416882	0.0299862	0.0239202	0.0481415	0.0376871	0.0294269	0.0330408	0.0194459	0.0356651	0.0355791	0.0162623	0.0198761	0.0309327	0.0243504	0.0268887	0.0303734	0.0369988	0.0461194	0.0284805	0.0159611	0.0138961	0.0442695	0.0250817	0.0161332	0.039451	0.0246085	0.019661	0.027491	0.0422905	0.019661	0.0174669	0.0116589	0.0234899	0.0198331	0.0347186	0.0293839	0.0369128	0.0415591	0.025512	0.0243934	0.0233178	0.0262003	0.027491	0.0297711	0.0345465	0.0297281	0.0376871	0.019704	0.0263724
FOXA2(+)	0.0342446	0.0356677	0.0354065	0.0457204	0.043984	0.0385529	0.0382527	0.0457073	0.0422476	0.0342577	0.0366599	0.0373257	0.0302888	0.0457073	0.0353935	0.0387879	0.0542848	0.0536451	0.0318424	0.0373388	0.038109	0.0410596	0.0344013	0.0402371	0.0397279	0.0383963	0.0406418	0.0358896	0.0468171	0.0462296	0.0361377	0.0399238	0.0385138	0.0320382	0.0306413	0.035289	0.0474437	0.0421562	0.0460337	0.0372474	0.036229	0.0337485	0.0360071	0.0353282	0.0493237	0.0428221	0.0490104	0.0366207	0.0321557
FOXO1(+)	0.0123932	0.00961538	0.0188034	0.0352564	0.0274217	0.0268519	0.0161681	0.0222934	0.020584	0.0356125	0.00669516	0.0185185	0.012963	0.0448006	0.0133191	0.0248575	0.0162393	0.0123219	0.0249288	0.0424501	0.0282051	0.0148148	0.0257123	0.0215812	0.0190171	0.0363248	0.0274929	0.0219373	0.013604	0.0247863	0.0244302	0.0187322	0	0.0123219	0.0125356	0.0387464	0.0242165	0.0217949	0.0457265	0.0204416	0.0150997	0.0198006	0.0128917	0.02151	0.0174501	0.0113248	0.0371083	0.0279202	0.0188746
FOXO3(+)	0.01786	0.0158442	0.00931301	0.0257217	0.0397517	0.0262458	0.0226576	0.0354378	0.0340671	0.0161264	0.0190695	0.0301161	0.0137075	0.0245525	0.0219723	0.0281406	0.0370908	0.0325351	0.024996	0.014796	0.0197952	0.0355588	0.0253185	0.0183841	0.0300758	0.0245928	0.0187873	0.0275762	0.037373	0.0504354	0.00548299	0.0145138	0.0272134	0.03189	0.0207225	0.0142719	0.0331801	0.0268102	0.0450734	0.0177794	0.017215	0.01786	0.0300355	0.0186663	0.0345509	0.0358813	0.0390663	0.0140703	0.0205209
FOXP2(+)	0.0313645	0.0397894	0.0298077	0.0687729	0.0393315	0.0554945	0.0413004	0.0480769	0.0491758	0.0442308	0.0284341	0.0367674	0.0270147	0.046978	0.0422161	0.0342949	0.0562729	0.0690018	0.0489011	0.0374542	0.0333791	0.0579212	0.0453755	0.0466575	0.0298535	0.0485806	0.043315	0.0344322	0.0562271	0.0493132	0.0382784	0.0418498	0.034478	0.020696	0.0514194	0.0452381	0.0418498	0.0410256	0.0413462	0.0431319	0.0380037	0.0510073	0.0483059	0.0446886	0.0410714	0.0497253	0.0532967	0.0368132	0.0240385
FOXQ1(+)	0.061229	0.0380195	0.035588	0	0.00618921	0.020557	0.030504	0.0320513	0.0411141	0.0585765	0.0280725	0.0446508	0.0431034	0.0285146	0.030504	0.0243148	0.0492927	0	0.0287356	0.0424403	0.0530504	0.0453139	0.02542	0.0647657	0.0362511	0	0.0311671	0.0585765	0.0455349	0.0302829	0.040672	0.0342617	0.0373563	0.0503979	0.0353669	0.0466401	0	0.0296198	0.0227675	0.0145889	0.0448718	0.0437666	0.0384615	0.0285146	0	0.0163572	0.0192308	0.0543767	0.051061
GABPA(+)	0.0150697	0.0215362	0.015379	0.0248819	0.0109649	0.0212832	0.0177688	0.0184998	0.0233356	0.018809	0.027834	0.0235043	0.0144512	0.0209739	0.00950292	0.0122301	0.0193995	0.0174876	0.014901	0.0273842	0.0206646	0.0165317	0.0189215	0.0265407	0.0160256	0.0229139	0.0156601	0.0161943	0.0179656	0.0321356	0.0198774	0.0132141	0.0177407	0.0182749	0.0140295	0.0122301	0.0160819	0.0165598	0.0175157	0.0176563	0.0225765	0.0155196	0.0167848	0.0220423	0.0176282	0.0276372	0.0260909	0.0154352	0.0101215
GADD45A(+)	0.0512821	0.0677739	0.0584499	0.0412587	0.0413753	0.0723193	0.0882867	0.0595571	0.0514569	0.0363636	0.0752331	0.0363636	0.0449301	0.0490676	0.0551865	0.0473776	0.0772145	0.0817016	0.0444056	0.0645105	0.0382284	0.0519231	0.0604895	0.0374709	0.0522727	0.0153263	0.0591492	0.0597319	0.0458042	0.067366	0.0403846	0.0462121	0.0565268	0.066317	0.0472611	0.0376457	0.0609557	0.0675408	0.0530303	0.0486014	0.0662005	0.0398019	0.0398601	0.0288462	0.0526224	0.0317016	0.0408508	0.0316434	0.0656177
GATA6(+)	0.0471955	0.0401042	0.0500401	0.0384615	0.0487179	0.0416266	0.0507612	0.0463141	0.0455128	0.0353766	0.0463141	0.0553285	0.0378606	0.0338542	0.0443109	0.0493189	0.0546474	0.0501603	0.0414663	0.03125	0.0229167	0.0518029	0.0448317	0.0483974	0.0539663	0.0416667	0.0420673	0.0429087	0.0341346	0.0362179	0.0398638	0.0411859	0.0355369	0.0488782	0.0606571	0.0451923	0.0559295	0.0417067	0.0504407	0.0628606	0.0536458	0.0397436	0.0459535	0.0437099	0.0396635	0.0367388	0.0403045	0.0390625	0.0545673
GTF2IRD1(+)	0	0	0	0.0544872	0	0	0	0	0	0.0641026	0	0	0.0224359	0.106838	0.00106838	0	0	0	0	0	0.0470085	0	0	0	0.00106838	0	0	0	0	0	0	0	0	0	0	0	0	0	0.0918803	0	0	0	0	0	0.0288462	0	0	0	0
HES6(+)	0	0.0300481	0.0797276	0.00801282	0.072516	0.0452724	0.052484	0	0.0520833	0.0504808	0.0432692	0.0068109	0.0280449	0.0829327	0.0400641	0.0268429	0	0.0528846	0.0276442	0.015625	0.0304487	0.0224359	0.0380609	0.0560897	0.0340545	0	0.00641026	0.083734	0.0284455	0.0288462	0.0244391	0.0440705	0.0913462	0.0997596	0.0500801	0	0.0528846	0.0224359	0.107372	0	0.0761218	0	0.0701122	0.0276442	0.0516827	0.0520833	0	0	0.0536859
HIC1(+)	0.0165204	0.0106694	0.0194459	0.0282654	0.0219411	0.0167785	0.00933574	0.0304165	0.0226295	0.0141542	0.0183703	0.00959387	0.0103683	0.02762	0.0183273	0.0174239	0.0306746	0.0228876	0.01566	0.0173378	0.0141972	0.0200912	0.0174669	0.0213819	0.0212098	0.0267166	0.0234469	0.0150576	0.015832	0.0178971	0.0163913	0.0234899	0.011745	0.0162192	0.0116159	0.0128205	0.0219411	0.0265875	0.0213388	0.0128635	0.0167355	0.0253399	0.00980898	0.015789	0.0246945	0.0151007	0.0226295	0.0199621	0.0282223
HLF(+)	0.0396344	0.0419599	0.035307	0.0353474	0.0439416	0.0312424	0.0362372	0.0404028	0.0417577	0.0382189	0.0428699	0.0286945	0.0351654	0.0509585	0.0472377	0.0340128	0.0461053	0.047723	0.0322131	0.0318086	0.0408881	0.0444269	0.041879	0.0441034	0.0470962	0.0411915	0.0326175	0.0412521	0.049543	0.0392097	0.0342757	0.0329006	0.0388053	0.0367427	0.0403421	0.0361361	0.0480466	0.0435372	0.0480668	0.0412521	0.0314042	0.0406657	0.0431125	0.0336286	0.0484308	0.0433754	0.0519494	0.0393108	0.0395535
HNF1A(+)	0.0193484	0.00564573	0.0145848	0.0139967	0.0180546	0.00870383	0.0112915	0.0143496	0.0198777	0.011115	0.0215243	0.00570454	0.0188191	0.0222889	0.0124677	0.0197601	0.0247589	0.0122912	0.0139967	0.0118796	0.0164079	0.0239355	0.023171	0.0134674	0.0176429	0.0145848	0.0127617	0.0208186	0.0190543	0.0101741	0.00917431	0.0111738	0.00835098	0.016055	0.0125265	0.0200541	0.0110562	0.0121148	0.0247001	0.0329922	0.0177017	0.0155258	0.0109386	0.0091155	0.0110562	0.0235239	0.0422842	0.00770407	0.0134086
HNF4A(+)	0	0	0	0	0.0011655	0.00815851	0.039627	0	0	0.0445804	0	0	0	0	0	0.00378788	0	0	0	0.0136946	0.0227273	0	0.0180653	0.0218531	0	0.02331	0	0.0282634	0	0	0	0.00378788	0	0	0	0.0128205	0	0.000291375	0.0244755	0	0	0.0154429	0	0	0	0.0273893	0	0.00786713	0
HOXB13(+)	0.0740741	0.0707502	0.0683082	0.067189	0.0877425	0.0506716	0.0848257	0.0919143	0.0680369	0.068817	0.0779067	0.0890653	0.0790598	0.0879121	0.0886922	0.0746846	0.0987993	0.113451	0.0746846	0.0628816	0.0837743	0.0810948	0.0744811	0.0706485	0.0818749	0.0669516	0.0633903	0.0719712	0.0805861	0.0891331	0.0600326	0.0712251	0.0645774	0.0733279	0.0709877	0.0765161	0.0857414	0.0831637	0.0993081	0.0871659	0.0753629	0.0725478	0.0732262	0.0686813	0.074515	0.0764143	0.0945937	0.0765161	0.0642721
IRF1(+)	0.0286068	0.0318385	0.028261	0.0335009	0.0351367	0.026838	0.036347	0.026705	0.0345249	0.0232206	0.025016	0.020441	0.0219704	0.0261464	0.0348308	0.0303756	0.0435951	0.04688	0.0287797	0.0221699	0.0153075	0.0374774	0.023952	0.0290057	0.0300564	0.0333147	0.0263193	0.0277556	0.0299367	0.0249628	0.0239254	0.0227019	0.0292318	0.0292185	0.0323838	0.0238589	0.0388472	0.0338467	0.0333147	0.0307214	0.0222231	0.0276758	0.0279684	0.0246702	0.0309341	0.0250958	0.0352564	0.0177811	0.0245638
ISL1(+)	0.0354849	0.0418951	0.0392507	0.0502437	0.0544664	0.0415074	0.0425874	0.0449826	0.0489561	0.042352	0.047627	0.0473639	0.0373955	0.0565709	0.0402475	0.0416044	0.054231	0.0521958	0.0415213	0.0476823	0.0445949	0.0487899	0.0456748	0.0564878	0.0450656	0.0485407	0.0425043	0.051462	0.0586753	0.0533034	0.0389323	0.0432796	0.0469486	0.0501606	0.0460625	0.0412721	0.050576	0.0463117	0.0556156	0.0465886	0.0502991	0.0372016	0.0450656	0.0432658	0.0378247	0.0566539	0.0651686	0.0420336	0.0374232
JDP2(+)	0.0370658	0.0405811	0.0282775	0.0362645	0.0377636	0.0352047	0.0382548	0.0243486	0.0324907	0.0315085	0.0316636	0.0335505	0.0336797	0.0242711	0.0345327	0.0378929	0.0328784	0.0454921	0.0390043	0.0233923	0.0262355	0.0395988	0.0335246	0.0292339	0.0363162	0.0315343	0.0430366	0.0401416	0.0389785	0.0297767	0.0318445	0.0286135	0.0339123	0.0222808	0.036859	0.0452337	0.0343517	0.0400124	0.0275538	0.0386683	0.0310691	0.0412789	0.0355407	0.0363679	0.0391594	0.0322839	0.0411239	0.0263648	0.0226427
JUN(+)	0.0332202	0.0357089	0.0255373	0.0381127	0.0350302	0.0323529	0.0418552	0.026037	0.0299774	0.033503	0.0294589	0.0259615	0.0279035	0.0308069	0.0345965	0.0288084	0.0380845	0.0453997	0.0371606	0.0242553	0.024293	0.0364348	0.031825	0.0315799	0.0352187	0.0282994	0.0289216	0.0351527	0.0373492	0.0268759	0.0211538	0.0258296	0.0301376	0.0301282	0.0301471	0.0327112	0.0370004	0.0325132	0.0290158	0.0300057	0.0247738	0.035313	0.0231712	0.023322	0.0370475	0.0262255	0.0318722	0.0203526	0.0309106
JUNB(+)	0.0323849	0.0338712	0.0289776	0.0362776	0.03193	0.0210103	0.0325366	0.0261263	0.0316772	0.0285934	0.0277643	0.0227493	0.0307571	0.0314244	0.0340431	0.0281687	0.0360653	0.043891	0.0296045	0.0244176	0.0218292	0.0354283	0.0268442	0.0299685	0.0322636	0.0249029	0.0285428	0.0306863	0.0371269	0.0264196	0.0192105	0.0245187	0.0313637	0.0273194	0.034124	0.0286136	0.0397759	0.0321018	0.0375212	0.0340128	0.0246299	0.0299583	0.0295337	0.0224056	0.0366214	0.0287754	0.0389469	0.0240738	0.0263892
KAT2A(+)	0.0169629	0.0294594	0.0213135	0.0230954	0.0259882	0.0218226	0.0311025	0.0220078	0.0262427	0.0214061	0.0228409	0.0250856	0.0197399	0.0308711	0.0263121	0.0191382	0.0263584	0.0270758	0.0275849	0.0135379	0.0220772	0.0231649	0.0233731	0.0189762	0.0204573	0.0255947	0.0241831	0.0222623	0.0222623	0.0173563	0.0193928	0.0163149	0.0187679	0.0157827	0.0188836	0.0220309	0.0217069	0.0222855	0.0159678	0.0254096	0.0171249	0.0244839	0.0223549	0.0209664	0.0178654	0.0230029	0.0283717	0.0222161	0.0192308
KDM5A(+)	0.0608153	0.0817308	0.0662804	0.0817308	0.102112	0.0788955	0.0639793	0.0869905	0.0834155	0.0799227	0.0742521	0.0811555	0.0699375	0.114481	0.0762656	0.0752383	0.0950033	0.0732659	0.0850592	0.0843195	0.0861275	0.0907709	0.0766765	0.102852	0.0639793	0.0968524	0.0862097	0.0802104	0.0929076	0.0850181	0.0636506	0.0711703	0.079594	0.0608563	0.0538297	0.0813199	0.072855	0.085429	0.0932774	0.0664037	0.0758958	0.0877712	0.0672666	0.067431	0.101044	0.0834155	0.096236	0.0941404	0.0499671
KLF10(+)	0.0635868	0.0695918	0.0517241	0.0785441	0.0687813	0.0466401	0.0618184	0.0649131	0.0716549	0.0599027	0.0537872	0.0511347	0.0604922	0.0761863	0.067013	0.0550398	0.0971117	0.101827	0.0674919	0.059608	0.0369142	0.0729443	0.0575818	0.0604185	0.0769231	0.0601238	0.0591659	0.0362143	0.0737179	0.0684497	0.0419982	0.0609711	0.0513189	0.0584291	0.066313	0.0592028	0.101569	0.0701813	0.0760757	0.0700707	0.0526452	0.0640289	0.0515399	0.0402667	0.0684866	0.0607869	0.0770704	0.0389036	0.0453876
KLF16(+)	0.0173927	0.0253538	0.0195524	0.0282488	0.0281454	0.0255491	0.03042	0.0223899	0.028042	0.0244348	0.0190125	0.0205519	0.0196673	0.0288002	0.0262384	0.0217466	0.0279386	0.0325797	0.0276284	0.0271804	0.0200234	0.02378	0.0266864	0.0319709	0.0252849	0.0303855	0.0272608	0.0221372	0.0280535	0.0227346	0.0228035	0.0201958	0.0264567	0.0199315	0.0221487	0.0235272	0.0247909	0.0257789	0.0246646	0.0237915	0.0201843	0.0274791	0.0265601	0.0221947	0.0276284	0.0292253	0.0328325	0.0235387	0.0194261
KLF4(+)	0.0459629	0.0559193	0.0304146	0.0572149	0.0516912	0.0500546	0.0536007	0.0458947	0.0273459	0.0531915	0.0357338	0.0334152	0.0346427	0.0444626	0.0440535	0.0493044	0.0582379	0.0460311	0.0577605	0.046713	0.0132979	0.056874	0.0619203	0.0393481	0.0516912	0.0403028	0.0374386	0.030551	0.0567376	0.0272095	0.0509411	0.0167758	0.0348472	0.0503955	0.0655346	0.0585788	0.0447354	0.0522368	0.0585788	0.0527823	0.0388025	0.0778096	0.0321195	0.0496454	0.0508729	0.0373704	0.0408483	0.0336879	0.0390753
KLF7(+)	0.025856	0.0378166	0.0274195	0.032364	0.0334193	0.0316995	0.0259537	0.0332434	0.0307614	0.0315627	0.0270872	0.0291002	0.0241948	0.0341815	0.0209897	0.0306051	0.0290611	0.03125	0.0242144	0.0396341	0.0317581	0.034162	0.0289048	0.0253283	0.0277908	0.0354323	0.0289243	0.0239603	0.0325985	0.0253283	0.0252502	0.0293152	0.0270286	0.0286312	0.032579	0.0333412	0.0280253	0.0351978	0.0351391	0.0359013	0.0254456	0.0267355	0.0164947	0.0256215	0.0280058	0.0322663	0.0302533	0.0296474	0.0239407
MAFB(+)	0.0433992	0.0366424	0.0636694	0.0599446	0.0628898	0.0323978	0.0609841	0.0275468	0.0651421	0.0600312	0.0563063	0.0493763	0.0310984	0.0634096	0.0281532	0.0811677	0.0579522	0.042966	0.0382017	0.0528413	0.0389813	0.0650554	0.0452183	0.0586452	0.0522349	0.0645357	0.0693867	0.075797	0.0798683	0.0453915	0.0509356	0.0553534	0.0688669	0.0728517	0.0733714	0.0479037	0.0633229	0.0272869	0.0243416	0.0537076	0.0663548	0.0434858	0.0495495	0.0404539	0.0481635	0.0535343	0.0487699	0.0506757	0.0368157
MAFF(+)	0.0587867	0.0531582	0.0422139	0.0664478	0.0595685	0.0408068	0.0444028	0.0120388	0.0569106	0.0425266	0.0406504	0.0217323	0.0458099	0.0217323	0.0243902	0.0259537	0.0540963	0.0556598	0.0190744	0.0212633	0.00922452	0.0570669	0.0337711	0.0234522	0.057536	0.0212633	0.0378361	0.0417448	0.0487805	0.025641	0.0186054	0.0123515	0.0253283	0.0322076	0.0684803	0.0333021	0.0448718	0.0569106	0.0253283	0.0322076	0.0300188	0.0414321	0.0226704	0.0146967	0.0409631	0.0209506	0.0242339	0.0209506	0.0379925
MEF2A(+)	0.042735	0.0511177	0.0290927	0.0511999	0.0479126	0.0499671	0.0250657	0.039119	0.0315582	0.0727318	0.0369001	0.040023	0.041831	0.0388725	0.0318869	0.0486522	0.0371466	0.0738001	0.0415023	0.0304898	0.0714168	0.0507068	0.0534188	0.0423241	0.0505424	0.0390368	0.0436391	0.0245726	0.0777449	0.0585141	0.0173406	0.0232577	0.0285996	0.0537475	0.0341059	0.0370644	0.0538297	0.06024	0.0351742	0.0344346	0.035503	0.0373932	0.044954	0.0536654	0.0339415	0.0307364	0.0605687	0.0281887	0.0406805
MXI1(+)	0.0204077	0.021921	0.0203657	0.0317991	0.0130517	0.0190206	0.0213325	0.0218159	0.0240647	0.0259983	0.0224464	0.0210593	0.0247793	0.0301597	0.0224254	0.0197142	0.025662	0.0253468	0.0212905	0.0223623	0.0226566	0.024443	0.0179697	0.0244641	0.0211433	0.0182219	0.0184952	0.0218369	0.0331652	0.0228247	0.0199033	0.0186003	0.0241278	0.0264607	0.0222152	0.0220261	0.0224884	0.0151534	0.0296343	0.0209542	0.0217318	0.0228668	0.0154897	0.0177175	0.017129	0.0209542	0.0315048	0.0152165	0.0202606
MYC(+)	0.0424375	0.0396787	0.0240993	0.0400032	0.00543655	0.0249107	0.0447095	0.0289679	0.0369198	0.0202045	0.0237747	0.00730282	0.0219896	0.0390295	0.0486043	0.0417072	0.0679974	0.0612626	0.0426809	0.0280753	0.0129017	0.0354593	0.0471438	0.0302661	0.0258033	0.0323759	0.0322947	0.0356216	0.0305096	0.0224765	0.0154171	0.00827653	0.0293736	0.0181759	0.0342421	0.0309153	0.0447095	0.0293736	0.0520935	0.0258033	0.0275073	0.0424375	0.0374067	0.0277507	0.0526615	0.0133885	0.0508763	0.00494969	0.0153359
NEUROD1(+)	0.0517399	0.0494505	0.0357143	0.121337	0.0453297	0.0613553	0.0352564	0.0828755	0.0750916	0.0503663	0.0929487	0.0512821	0.0338828	0.10348	0.0544872	0	0.0654762	0.0874542	0	0.119048	0.0668498	0.0160256	0.0457875	0.0663919	0.0558608	0.108516	0.0540293	0.0604396	0.0599817	0.0682234	0.0499084	0.0260989	0.0448718	0.0123626	0.0512821	0.0549451	0.0709707	0.0512821	0.115385	0.0865385	0.0586081	0.0457875	0.0508242	0.108059	0.0860806	0.0631868	0.18544	0.0384615	0.0297619
NFAT5(+)	0	0.0961538	0	0	0	0	0	0	0	0	0	0	0	0	0	0	0	0	0.0173993	0	0	0	0	0.0741758	0.0347985	0	0	0	0.014652	0.0018315	0	0	0.123626	0	0	0	0	0	0	0	0	0	0	0	0	0	0	0	0.0228938
NFATC2(+)	0.0416038	0.0428607	0.0108095	0.000879839	0.0392157	0.0304173	0.0253896	0.0408497	0.0355706	0.0230015	0.0642283	0.0160885	0.0434892	0.0274007	0.0279035	0.0241327	0.0217446	0.025641	0.0306687	0.0270236	0.0721468	0.0149573	0.0295375	0.0235043	0.0226244	0.0350679	0.0218703	0.00301659	0.0129462	0.0198592	0.0400955	0.0437406	0.0468829	0.0241327	0.0284062	0.0433635	0.0331825	0.00351936	0.0480141	0.0296631	0.0299145	0.0554299	0.0230015	0.0152086	0.046003	0.0198592	0.0233786	0.0211161	0.0258924
NFIL3(+)	0.0391536	0.0340287	0.0320513	0.0426307	0.0458111	0.0234493	0.0386922	0.0321337	0.0363852	0.0302221	0.0292828	0.0319195	0.0343913	0.0296619	0.0364182	0.0409169	0.052106	0.0376706	0.0325951	0.0241579	0.018275	0.0386098	0.0346385	0.0297278	0.0436688	0.0310296	0.0321337	0.0297937	0.0439984	0.0312438	0.0197416	0.0239767	0.0324797	0.0322985	0.0342924	0.0324797	0.0427131	0.0413948	0.0325621	0.0390548	0.0324633	0.0294312	0.0280634	0.0225924	0.039302	0.0312603	0.0351987	0.0258717	0.0292664
NFKB1(+)	0.0152715	0.0286576	0.00169683	0	0	0.012632	0.0135747	0.0490196	0.0124434	0.0346908	0.0378959	0.0214932	0.0214932	0.00377074	0.0190422	0.0207391	0.043175	0.017911	0.0131976	0.0267722	0.0371418	0.0275264	0.0218703	0.000942685	0	0.038273	0.0173454	0.0318627	0.0322398	0.0245098	0.040724	0.0171569	0.0145173	0.0443062	0.0141403	0.0556184	0.00904977	0.0128205	0.0207391	0.0180995	0.0241327	0.0284691	0.0167798	0.015083	0.0269608	0.0354449	0.0309201	0.0343137	0.0514706
NR1D1(+)	0.032967	0.00824176	0.00274725	0	0.0177045	0	0.0103785	0	0.018315	0	0.0283883	0.0152625	0.023199	0.0854701	0	0	0.0167888	0.00030525	0.004884	0	0.0525031	0.00793651	0.0332723	0.0119048	0.015873	0.0241148	0.00152625	0.0100733	0.0323565	0.0570818	0.0198413	0.023199	0	0	0	0.0192308	0.0103785	0.0225885	0.0592186	0.0525031	0.0238095	0.0030525	0.00671551	0	0.0576923	0	0.0351038	0	0.0131258
NR1H2(+)	0	0	0	0	0	0.00582751	0	0	0.030303	0	0	0	0	0	0.0530303	0	0	0	0	0	0	0	0	0	0	0	0	0	0	0	0	0	0	0	0	0	0	0	0	0.0011655	0	0	0	0	0	0	0	0.0273893	0
NR2F1(+)	0.0528846	0.0516026	0.0461538	0.0480769	0.0217949	0.0663462	0.0567308	0.0717949	0.00320513	0.0419872	0	0	0.0342949	0.0407051	0.0336538	0.0487179	0	0.0375	0.0339744	0.0570513	0.0365385	0.00544872	0.0538462	0.0589744	0.0233974	0.0403846	0.0455128	0.0724359	0.0496795	0.0423077	0.0602564	0.0435897	0.0445513	0.0423077	0.0192308	0.0701923	0	0.0439103	0.0455128	0.00897436	0.0477564	0.0195513	0	0.0419872	0.0224359	0.00288462	0.0400641	0.0423077	0.0564103
NR2F2(+)	0	0.0226244	0	0.0135747	0.0395928	0.0377074	0.0735294	0.00527903	0.0180995	0.00301659	0	0	0	0.0230015	0.035822	0.0294118	0	0.0622172	0	0	0.0588235	0	0.0199849	0.0245098	0	0.0120664	0.0471342	0.0324284	0.0592006	0.00113122	0	0	0	0.00377074	0.0218703	0	0	0.0169683	0	0.0456259	0.00942685	0.0143288	0.0241327	0.0143288	0.00377074	0.0192308	0.0241327	0.0241327	0.0301659
PAX6(+)	0.0126068	0.042094	0.033547	0.0457265	0.0269231	0.0423077	0.0217949	0.0211538	0.066453	0.0344017	0.0450855	0.0113248	0.0173077	0.0358974	0.0104701	0.0416667	0.00299145	0.0606838	0.0705128	0.0275641	0.0123932	0.0226496	0.0354701	0.0260684	0.00833333	0.0282051	0	0.0502137	0.00491453	0.0448718	0.0237179	0.0307692	0.0403846	0.017094	0	0.0388889	0.0309829	0.0297009	0.0209402	0.0405983	0.00961538	0.0260684	0.0303419	0.0643162	0.00277778	0.042735	0.0811966	0.0211538	0.0222222
PBX3(+)	0.0525543	0.0561998	0.0508172	0.041789	0.0493492	0.0495939	0.0574721	0.0624144	0.0558328	0.0457771	0.0526766	0.0456547	0.0419113	0.0683842	0.054218	0.0501811	0.0603836	0.0554169	0.0577168	0.0541446	0.0394647	0.0584263	0.0454345	0.0551233	0.0539	0.0543648	0.03922	0.0532149	0.0655216	0.0583284	0.0405657	0.0441378	0.0665982	0.0546095	0.0507438	0.0506459	0.0642249	0.0509885	0.0663535	0.0501811	0.0549031	0.0415688	0.0363574	0.0485663	0.0530192	0.0504502	0.0545116	0.0457281	0.0497896
PDX1(+)	0.0184766	0.0659879	0.0414781	0.0510935	0.0220588	0.0248869	0.0510935	0.0452489	0.0471342	0.0552413	0.0369532	0.032994	0.00490196	0.0831448	0.0245098	0.0290347	0.0812594	0.0671192	0.0418552	0.0512821	0.00942685	0.0524133	0.0697587	0.0271493	0.0177225	0.0386501	0.0448718	0.0443062	0.0539216	0.0197964	0.0254525	0.0292232	0.0488311	0.0616516	0.0548643	0.0250754	0.0731523	0.061463	0.0544872	0.0497738	0.0107466	0.0309201	0.02319	0.028092	0.0371418	0.0646682	0.0535445	0.0475113	0.0233786
PLAGL1(+)	0	0	0	0.0544872	0.0224359	0	0	0.0929487	0.00106838	0.0641026	0.145299	0.0309829	0	0	0.00106838	0	0	0.214744	0	0	0.103632	0	0.0470085	0	0.00106838	0	0	0.0641026	0	0.152778	0	0	0	0	0	0.00747863	0	0	0	0	0	0.0181624	0	0.0267094	0.0683761	0.0801282	0	0.0512821	0
PML(+)	0	0.0330375	0	0.040927	0	0.040927	0	0.0258876	0.0066568	0.0352564	0	0	0.0130671	0.00986193	0.00172584	0.0155325	0.00616371	0.07643	0	0	0	0.0293393	0.00641026	0	0	0.00468442	0.00986193	0.0147929	0.02786	0.0236686	0.0295858	0	0.0285996	0.017998	0.0140533	0.0401874	0.0288462	0.0142998	0.0253945	0	0	0.00690335	0.022929	0.0377219	0	0.0175049	0	0.022929	0
POU2F2(+)	0	0.0273893	0.00582751	0	0.032634	0	0.02331	0	0.0131119	0.00903263	0.0151515	0.0145688	0	0	0.0180653	0.00291375	0.0247669	0.0320513	0.00553613	0.0227273	0	0.00641026	0.0457459	0.0224359	0	0.0189394	0.00145688	0.0585664	0.016317	0.02331	0.0122378	0	0	0.00145688	0.00320513	0.0276807	0.0195221	0.0215618	0	0	0.00611888	0.00961538	0	0	0.0189394	0.0224359	0.0364219	0.00903263	0.00728438
PRDM1(+)	0.00380389	0.00408566	0.00570583	0.00852353	0.0169766	0.00683291	0.00436743	0.00718512	0.00739645	0.0083122	0	0.00669203	0.00577628	0.00204283	0.00662158	0.00753733	0	0.0162722	0.0088053	0.0120456	0.00577628	0.00803043	0.00338123	0.0238095	0.00521274	0.00753733	0.0104255	0.00838264	0.0112708	0.0109186	0.00922795	0.00979149	0	0.00767822	0.0115526	0.0113412	0.0168357	0.0100733	0.0131727	0.00824176	0.00845309	0.00760778	0.00845309	0.0112003	0.00852353	0.0143702	0.02388	0.00950972	0.0100028
SALL4(+)	0.0042735	0	0.00608153	0.00131492	0.0246548	0	0.00295858	0	0.00164366	0.0174227	0	0.00213675	0.00509533	0.00838264	0	0.00164366	0.0111769	0.00772518	0.000493097	0.0128205	0.00575279	0.00361604	0.00788955	0.0126561	0	0.0302433	0.0052597	0.0144642	0.00657462	0.0182446	0	0.00739645	0	0	0	0.0156147	0.0131492	0	0.00788955	0	0.00197239	0	0	0.00904011	0.0159435	0	0.0216963	0.00558843	0
SIN3A(+)	0.0142764	0.0191292	0.0198853	0.0266003	0.0205173	0.0207205	0.0195129	0.0176169	0.0276612	0.021059	0.0223118	0.0190051	0.0153936	0.0191179	0.0185311	0.0187229	0.0234742	0.0242077	0.0212622	0.0229212	0.022007	0.0192985	0.0180006	0.0261602	0.0162739	0.0255733	0.0193436	0.0217136	0.0213863	0.022639	0.0148406	0.0141861	0.0220409	0.0194791	0.0179555	0.0153936	0.0283496	0.0191179	0.0184069	0.0192195	0.0204383	0.0153034	0.0214653	0.0197725	0.0211493	0.0227858	0.028248	0.0173461	0.0189712
SOX15(+)	0	0	0	0.0384615	0	0	0	0	0	0.00854701	0	0	0	0	0	0	0	0	0	0	0	0	0	0	0	0	0	0	0	0	0	0	0	0	0	0	0	0	0	0	0	0	0	0	0	0	0	0	0
SOX6(+)	0.0253593	0.0228938	0.0380389	0.0156382	0.0131727	0.0274725	0.0276839	0.0279656	0.0265568	0.0335306	0.0397999	0.0393068	0.0334601	0.0390251	0.0331784	0.0324739	0.0248662	0.0178219	0.0376867	0.0258524	0.0571992	0.0283883	0.0208509	0.0361369	0.0307129	0.0475486	0.0262046	0.0455058	0.0302198	0.0295154	0.018949	0.0200056	0.0404339	0.0338828	0.0254297	0.0367709	0.0204283	0.0236686	0.0182446	0.040293	0.0172584	0.0290223	0.0233164	0.0138067	0.0347985	0.0362074	0.0289518	0.0245139	0.0481826
SP3(+)	0.0210256	0.0343846	0.0216923	0.027359	0.0211795	0.0274359	0.0308462	0.0250513	0.0356923	0.024359	0.0342308	0.0225385	0.0251282	0.0325128	0.021359	0.0266667	0.0286667	0.0350256	0.0236154	0.0320769	0.0286923	0.0247949	0.0201795	0.037	0.0278205	0.0178462	0.0228205	0.0274359	0.0354103	0.0320769	0.0204103	0.0222051	0.0297179	0.0214615	0.0254103	0.0271282	0.0312308	0.0276667	0.0327692	0.031641	0.0266667	0.0201795	0.0225128	0.0195897	0.0320513	0.0343333	0.0350769	0.0311795	0.0218718
SPDEF(+)	0.258974	0.250641	0.19359	0.241026	0.214744	0.188462	0.117308	0.242308	0.175641	0.114103	0.0974359	0.267308	0.185897	0.112179	0.28141	0.239744	0.114744	0.220513	0.21859	0.186538	0.15641	0.189103	0.217949	0.146795	0.221795	0.100641	0.246795	0.177564	0.215385	0.109615	0.184615	0.159615	0.148718	0.176923	0.166667	0.28141	0.0961538	0.183333	0.128846	0.28141	0.192308	0.197436	0.25641	0.28141	0.138462	0.187179	0.11859	0.264744	0.185897
SREBF1(+)	0.0229474	0.0302669	0.0286188	0.0256979	0.0314034	0.0269026	0.0334038	0.028096	0.0246408	0.0243794	0.0290962	0.0270845	0.0244022	0.031017	0.0250045	0.0241294	0.0292212	0.0252432	0.0288462	0.025982	0.022345	0.0274141	0.0203673	0.0260275	0.0250727	0.0346313	0.0245726	0.022811	0.0289257	0.023277	0.0262093	0.0308692	0.0281528	0.0241862	0.025732	0.0231178	0.0344722	0.0221631	0.0252432	0.0292212	0.0256979	0.0280278	0.0232656	0.0189921	0.0268344	0.0316876	0.0286643	0.0240385	0.0304601
SRF(+)	0.037414	0.043324	0.0368981	0.0423077	0.0418856	0.0492339	0.0324891	0.0462633	0.0386648	0.0419481	0.0385084	0.039384	0.0314259	0.04803	0.0443558	0.0417292	0.0438555	0.0544246	0.0477955	0.0351313	0.0424328	0.0509537	0.0434178	0.0460757	0.0374765	0.0500938	0.0451845	0.0465604	0.0511101	0.0457942	0.0338336	0.0332239	0.0390244	0.0318168	0.046873	0.0450281	0.0403221	0.0458412	0.0485772	0.0379769	0.0344903	0.0430582	0.0391026	0.0366792	0.0560819	0.0444497	0.0502033	0.0375078	0.0354597
STAT4(+)	0.0271795	0	0	0	0	0.014359	0	0	0	0	0	0	0.0205128	0	0	0	0	0.0120513	0	0	0.0253846	0	0	0	0	0.0110256	0	0	0	0	0.00974359	0	0	0	0	0	0	0	0	0.02	0	0.00717949	0	0	0	0.00205128	0	0	0
TAF1(+)	0.0170038	0.0309378	0.0245796	0.0295434	0.0254225	0.0221029	0.0291792	0.0261197	0.0225816	0.0225087	0.0203546	0.0248293	0.0198551	0.0271812	0.0237471	0.0219884	0.0317807	0.030969	0.02587	0.0247981	0.0252664	0.0246212	0.0213953	0.0290231	0.0289398	0.0329358	0.023643	0.0255057	0.0272332	0.0280969	0.0192204	0.0222798	0.0256827	0.022259	0.0226856	0.0187105	0.0240801	0.0266921	0.0289502	0.0218636	0.0205107	0.0193036	0.0189394	0.0208541	0.0269418	0.0249022	0.0288566	0.024205	0.0254017
TBPL1(+)	0.0326122	0.0406651	0.0389423	0.0465144	0.0231571	0.0333333	0.0448718	0.0449519	0.0399439	0.0301282	0.0356571	0.0263622	0.0346154	0.0403446	0.0324119	0.0316907	0.0407853	0.0567308	0.0233173	0.0385817	0.0204728	0.0366987	0.0423077	0.0525641	0.0450321	0.0174679	0.0342949	0.0363782	0.046875	0.0369391	0.0421074	0.038141	0.0471955	0.0363782	0.0359776	0.0279647	0.0544471	0.0434696	0.0525641	0.0333734	0.0434696	0.0345753	0.0380609	0.0225561	0.0348558	0.0398237	0.0363381	0.0271635	0.0358574
TBX15(+)	0.0288462	0.0494265	0.0472335	0.0517881	0.00607287	0.0644399	0.0612348	0.025641	0.0462213	0.0168691	0	0.0153509	0.0350877	0.0320513	0.0376181	0.043691	0.0111336	0.0312078	0.0369433	0.0438596	0.0445344	0.0173752	0.0291835	0.0381242	0.0153509	0.0366059	0.0661269	0.082996	0.052969	0.0342443	0.0406545	0.0391363	0.0352564	0.0477395	0.0376181	0.0398111	0.0231107	0.0231107	0.0239541	0.0305331	0.062753	0.0102901	0.00826586	0.0482456	0.0212551	0.0109649	0.0340756	0.0283401	0.0554993
TCF4(+)	0	0	0	0.0512821	0	0	0	0	0	0	0	0	0	0	0	0	0	0	0	0	0	0	0	0	0	0	0	0	0	0.024359	0	0	0	0	0	0	0	0	0	0	0	0	0	0	0	0	0	0	0
TCF7(+)	0.043607	0.0457629	0.0505634	0.0524606	0.0362769	0.0417098	0.0587846	0.0363631	0.0381741	0.0541854	0.0363344	0.0400425	0.0434345	0.0527481	0.0433483	0.0440382	0.0593595	0.0676095	0.0448143	0.0473439	0.0160688	0.0616879	0.0318213	0.0543291	0.043722	0.0433483	0.0580085	0.0505347	0.0399563	0.0458779	0.0339197	0.0248936	0.0456767	0.0390364	0.0567437	0.0422847	0.0629815	0.0523744	0.0466253	0.0476601	0.046539	0.0319363	0.0384328	0.0372542	0.0553639	0.0468265	0.0498448	0.033891	0.0411636
TEAD1(+)	0.0374359	0.0558974	0.0325641	0.0461538	0.0566667	0.0387179	0.0523077	0.0353846	0.0346154	0.0512821	0.0269231	0.0351282	0.0305128	0.065641	0.05	0.0346154	0.0528205	0.0553846	0.0402564	0.0628205	0.0566667	0.0384615	0.0620513	0.0466667	0.0435897	0.0379487	0.0369231	0.0469231	0.0517949	0.0433333	0.0374359	0.0602564	0.0361538	0.0433333	0.035641	0.0428205	0.0369231	0.0597436	0.0589744	0.0482051	0.0384615	0.0392308	0.0448718	0.035641	0.0523077	0.0366667	0.0392308	0.0528205	0.0276923
UBTF(+)	0.0218573	0.0274778	0.0233818	0.0380024	0.0301227	0.0225369	0.0372125	0.0263023	0.0346595	0.0257512	0.0325288	0.0192124	0.0197818	0.0339982	0.0324003	0.0230145	0.0382595	0.0376166	0.0300125	0.0278268	0.0168614	0.028837	0.0145471	0.0306554	0.0279737	0.02059	0.0292227	0.0298839	0.0254941	0.0290941	0.0216002	0.0226104	0.0314635	0.0224267	0.0276615	0.0265594	0.0393432	0.0270002	0.0382228	0.0255492	0.0227941	0.0228124	0.0226471	0.0210675	0.0313717	0.0326574	0.032235	0.0253655	0.023492
XBP1(+)	0.253846	0.206777	0.198077	0.183333	0.193498	0.226374	0.157418	0.155586	0.182234	0.216575	0.135256	0.216117	0.237546	0.147619	0.204121	0.214377	0.119048	0.0906593	0.235073	0.185073	0.199542	0.193407	0.25989	0.131868	0.174359	0.189744	0.259341	0.201007	0.193223	0.158974	0.237821	0.206227	0.164744	0.209158	0.203205	0.265201	0.0806777	0.195879	0.14881	0.192766	0.195421	0.259158	0.215293	0.239927	0.171429	0.173718	0.132692	0.236538	0.246429
ZEB1(+)	0	0	0	0	0	0	0	0	0	0	0	0	0	0	0	0	0	0	0	0	0	0	0	0	0	0.0226824	0	0	0	0	0	0	0	0	0	0	0	0	0	0	0	0	0	0	0	0.00394477	0	0	0
ZHX1(+)	0.00605632	0.0118373	0.0105002	0.0121126	0.0163206	0.0195847	0.011798	0.0233994	0.0126632	0.00924178	0.0186409	0.0117194	0.0108148	0.0152194	0.00920245	0.00723612	0.0102249	0.029613	0.0184049	0.0213937	0.0145116	0.00849457	0.0133711	0.0165566	0.00684285	0.0154554	0.0166352	0.0085339	0.0148655	0.0117587	0.0134104	0.0162026	0.0177364	0.00287085	0.00723612	0.00951707	0.0185622	0.013607	0.0201746	0.0129385	0.0127419	0.00593834	0.0127025	0.010107	0.0126632	0.013725	0.0105396	0.0152981	0.00727544
ZNF274(+)	0.00927441	0.0130024	0.0118658	0.0185943	0.0133206	0.0153664	0.0213221	0.0119113	0.0129114	0.0110929	0.0167758	0.00645572	0.0074559	0.0142753	0.0110475	0.0132751	0.0151846	0.0260047	0.0138207	0.0194126	0.0116839	0.00791053	0.0134115	0.0194126	0.0125477	0.0106383	0.0135479	0.0151846	0.0124568	0.0133206	0.0117294	0.0135479	0.0201855	0.0115476	0.00959265	0.0126387	0.0138207	0.0133206	0.0108656	0.00963812	0.0107292	0.0109111	0.0132297	0.00618294	0.0157756	0.0128205	0.0173668	0.00972904	0.0123659
[truncated: 3,715 more columns]
