# Supplementary material for: Single-cell RNA sequencing reveals spatiotemporal heterogeneity and malignant progression in pancreatic neuroendocrine tumor
Source: Int J Biol Sci. 2021 Aug 28;17(14):3760–75. doi: 10.7150/ijbs.61717 (PMC8495381; doi:10.7150/ijbs.61717)
Supplement: Supplementary file 6 — Supplementary table 5. [file ijbsv17p3760s6.xlsx]

## Sheet: Sheet1
Supplementary Table S5. Stem cel markers of neuroendocrine tumors collected from previous publications, Related to supplementary Figure S1
Reported markers	PMID	Title	Authors	Citation	First Author	Journal/Book	Publication Year	Create Date	DOI
CD133	23615455	Expression of CD133 in neuroendocrine neoplasms of the digestive tract: a detailed immunohistochemical analysis	Mia-Jan K, Munkhdelger J, Lee MR, Ji SY, Kang TY, Choi E, Cho MY.	Tohoku J Exp Med. 2013 Apr;229(4):301-9. doi: 10.1620/tjem.229.301.	Mia-Jan K	Tohoku J Exp Med	2013	2013-04-26	10.1620/tjem.229.301
CD24	26386086	Expression of CD24, a Stem Cell Marker, in Pancreatic and Small Intestinal Neuroendocrine Tumors	Salaria S, Means A, Revetta F, Idrees K, Liu E, Shi C.	Am J Clin Pathol. 2015 Oct;144(4):642-8. doi: 10.1309/AJCPMZY5P9TWNJJV.	Salaria S	Am J Clin Pathol	2015	2015-09-20	10.1309/AJCPMZY5P9TWNJJV
DCLK1	26622789	High expression of the putative cancer stem cell marker, DCLK1, in rectal neuroendocrine tumors	Ikezono YU, Koga H, Abe M, Akiba J, Kawahara A, Yoshida T, Nakamura T, Iwamoto H, Yano H, Kage M, Sata M, Tsuruta O, Torimura T.	Oncol Lett. 2015 Oct;10(4):2015-2020. doi: 10.3892/ol.2015.3513. Epub 2015 Jul 20.	Ikezono YU	Oncol Lett	2015	2015-12-02	10.3892/ol.2015.3513
ALDH1	27035983	Identification of tumorigenic cells and therapeutic targets in pancreatic neuroendocrine tumors	Krampitz GW, George BM, Willingham SB, Volkmer JP, Weiskopf K, Jahchan N, Newman AM, Sahoo D, Zemek AJ, Yanovsky RL, Nguyen JK, Schnorr PJ, Mazur PK, Sage J, Longacre TA, Visser BC, Poultsides GA, Norton JA, Weissman IL.	Proc Natl Acad Sci U S A. 2016 Apr 19;113(16):4464-9. doi: 10.1073/pnas.1600007113. Epub 2016 Mar 31.	Krampitz GW	Proc Natl Acad Sci U S A	2016	2016-04-02	10.1073/pnas.1600007113
CD73	26691441	CD73 as a therapeutic target for pancreatic neuroendocrine tumor stem cells	Katsuta E, Tanaka S, Mogushi K, Shimada S, Akiyama Y, Aihara A, Matsumura S, Mitsunori Y, Ban D, Ochiai T, Kudo A, Fukamachi H, Tanaka H, Nakayama K, Arii S, Tanabe M.	Int J Oncol. 2016 Feb;48(2):657-69. doi: 10.3892/ijo.2015.3299. Epub 2015 Dec 18.	Katsuta E	Int J Oncol	2016	2015-12-23	10.3892/ijo.2015.3299
DCLK1	27013370	Clinical Presentation and Diagnosis of Pancreatic Neuroendocrine Tumors	Anderson CW, Bennett JJ.	Surg Oncol Clin N Am. 2016 Apr;25(2):363-74. doi: 10.1016/j.soc.2015.12.003. Epub 2016 Feb 18.	Anderson CW	Surg Oncol Clin N Am	2016	2016-03-26	10.1016/j.soc.2015.12.003
Hes3	26783739	STAT3-Ser/Hes3 Signaling: A New Molecular Component of the Neuroendocrine System?	Nikolakopoulou P, Poser SW, Masjkur J, Fernandez Rubin de Celis M, Toutouna L, Andoniadou CL, McKay RD, Chrousos G, Ehrhart-Bornstein M, Bornstein SR, Androutsellis-Theotokis A.	Horm Metab Res. 2016 Feb;48(2):77-82. doi: 10.1055/s-0041-111699. Epub 2016 Jan 19.	Nikolakopoulou P	Horm Metab Res	2016	2016-01-20	10.1055/s-0041-111699
CD133	27864124	CD133 expression in well-differentiated pancreatic neuroendocrine tumors: a potential predictor of progressive clinical courses	Sakai Y, Hong SM, An S, Kim JY, Corbeil D, Karbanová J, Otani K, Fujikura K, Song KB, Kim SC, Akita M, Nanno Y, Toyama H, Fukumoto T, Ku Y, Hirose T, Itoh T, Zen Y.	Hum Pathol. 2017 Mar;61:148-157. doi: 10.1016/j.humpath.2016.10.022. Epub 2016 Nov 15.	Sakai Y	Hum Pathol	2017	2016-11-20	10.1016/j.humpath.2016.10.022
CD73	29434915	Immunohistochemical CD73 expression status in gastrointestinal neuroendocrine neoplasms: A retrospective study of 136 patients	Ono K, Shiozawa E, Ohike N, Fujii T, Shibata H, Kitajima T, Fujimasa K, Okamoto N, Kawaguchi Y, Nagumo T, Tazawa S, Homma M, Yamochi-Onizuka T, Norose T, Yoshida H, Murakami M, Tate G, Takimoto M.	Oncol Lett. 2018 Feb;15(2):2123-2130. doi: 10.3892/ol.2017.7569. Epub 2017 Dec 8.	Ono K	Oncol Lett	2018	2018-02-14	10.3892/ol.2017.7569
OCT4,SOX9,SOX2,CD133,CD34	29175872	Notch pathway inhibition targets chemoresistant insulinoma cancer stem cells	Capodanno Y, Buishand FO, Pang LY, Kirpensteijn J, Mol JA, Argyle DJ.	Endocr Relat Cancer. 2018 Feb;25(2):131-144. doi: 10.1530/ERC-17-0415. Epub 2017 Nov 24.	Capodanno Y	Endocr Relat Cancer	2018	2017-11-28	10.1530/ERC-17-0415
Myc,Oct4,Sox2,ALDH,CD44	30796198	Alleles of Insm1 determine whether RIP1-Tag2 mice produce insulinomas or nonfunctioning pancreatic neuroendocrine tumors	Kobayashi S, Contractor T, Vosburgh E, Du YN, Tang LH, Clausen R, Harris CR.	Oncogenesis. 2019 Feb 22;8(3):16. doi: 10.1038/s41389-019-0127-1.	Kobayashi S	Oncogenesis	2019	2019-02-24	10.1038/s41389-019-0127-1
CD133,CD44	33123252	Tumour stem cell markers CD133 and CD44 are useful prognostic factors after surgical resection of pancreatic neuroendocrine tumours	Sun Z, Li D, Wu H, Hou B.	Oncol Lett. 2020 Dec;20(6):341. doi: 10.3892/ol.2020.12204. Epub 2020 Oct 8.	Sun Z	Oncol Lett	2020	2020-10-30	10.3892/ol.2020.12204
Prdx2	33182509	Upregulation of Peroxiredoxin-2 in Well-Differentiated Pancreatic Neuroendocrine Tumors and Its Utility as a Biomarker for Predicting the Response to Everolimus	Kim EJ, Kim YJ, Lee HI, Jeong SH, Nam HJ, Cho JH.	Antioxidants (Basel). 2020 Nov 9;9(11):1104. doi: 10.3390/antiox9111104.	Kim EJ	Antioxidants (Basel)	2020	2020-11-13	10.3390/antiox9111104
CD24, CD44, CD49	33906633	mRNA profiling of a well-differentiated G1 pancreatic NET correlates with immunohistochemistry profile: a case report	Venugopal A, Gillick-Walker J, Michalczyk A, Khasraw M, Ackland ML.	BMC Gastroenterol. 2021 Apr 27;21(1):194. doi: 10.1186/s12876-021-01705-9.	Venugopal A	BMC Gastroenterol	2021	2021-04-28	10.1186/s12876-021-01705-9
