# Supplementary material for: Single-cell RNA sequencing reveals spatiotemporal heterogeneity and malignant progression in pancreatic neuroendocrine tumor
Source: Int J Biol Sci. 2021 Aug 28;17(14):3760–75. doi: 10.7150/ijbs.61717 (PMC8495381; doi:10.7150/ijbs.61717)
Supplement: Supplementary file 7 — Supplementary table 6. [file ijbsv17p3760s7.xlsx]

## Sheet: Sheet1
Supplementary Table S6. Genes in each expression subpatterns of the pseudo-time heatmap, Related to Figure 4C, 4D, 4E
Figure 4C			Figure 4D			Figure 4E
Gene	Cluster (Subpattern)		Gene	Cluster (Subpattern)		Gene	Cluster (Subpattern)
HBEGF	5		ZWINT	1		ALB	1
RET	5		TK1	1		FAM159B	1
NDUFB1	5		CENPU	1		MT2A	1
PEG10	5		PCLAF	1		MT1X	1
TM4SF4	5		FAM111A	1		MT1E	1
CHGA	5		DBF4	1		TPPP3	1
ZNF331	5		LRR1	1		EGR4	1
PCDH17	5		SMC4	1		B2M	1
SLC29A1	5		KIF20B	1		CLU	1
DPYSL3	5		CCNB2	1		ACTG1	1
ELL2	5		CDK1	1		PLD3	1
UQCRB	5		UBE2T	1		BEX4	1
SLIRP	5		PHF19	1		FTL	1
ANGPTL3	5		ECT2	1		DSTN	1
SH3RF1	5		CDCA8	1		SMIM5	1
GEM	5		CENPA	1		TERF2IP	1
ATP2A3	5		ANLN	1		EGR3	1
NPM1	5		GTSE1	1		NDRG1	1
ROMO1	5		RACGAP1	1		AC005482.1	2
NUDCD2	5		CENPE	1		ACPP	2
MRPL22	5		DIAPH3	1		INS	2
NDUFA2	5		MELK	1		DRAIC	2
RACK1	5		NMU	1		IRX2	2
SMARCA1	5		HMMR	1		KRT8	2
PCDHA10	5		ASPM	1		TOLLIP	2
NDUFS5	5		CDCA3	1		VTN	2
RPS23	5		DEPDC1	1		ARL2	2
METTL7A	5		PRC1	1		AK6	2
CEP126	5		TACC3	1		C14orf132	2
SQSTM1	5		CCNA2	1		DNAJA1	2
JUND	5		NDC80	1		KRT19	2
RPS14	5		NCAPG	1		NR2F6	2
ETFB	5		TPX2	1		LY6H	3
KLKB1	5		RAD51AP1	1		BNIP3	3
CD74	5		TMSB15A	1		ATP6AP2	3
LINC00672	5		CENPK	1		UBL3	3
SMIM4	5		EZH2	1		CA9	3
CCL15	5		FOXM1	1		ALDOA	3
DUSP1	5		MND1	1		MAGEA3	3
PET117	5		ASF1B	1		VIM	3
IGFBP7	5		CENPF	1		NNMT	3
ENPP1	5		KIFC1	1		C6	3
NDFIP1	5		BIRC5	1		CBR1	3
CAMLG	5		NUSAP1	1		ANAPC16	3
PPDPF	5		SGO1	1		APP	3
COX7C	5		HES4	1		NRXN1	3
FOS	5		NEK2	1		HSPE1	3
ATOX1	5		SKA1	1		RTN4	3
MCC	5		KNL1	1		C12orf76	3
SAMD11	5		DEPDC1B	1		ERICH2	3
EEF1A2	5		SPAG5	1		SALL1	3
RPS28	5		SKA3	1		DOCK10	3
ABCC8	5		KIF2C	1		DGKH	3
FAM174A	5		TROAP	1		GUCY2C	3
GATA6	5		CKAP2L	1		EGFR	3
CCL26	5		MKI67	1		LINC01234	3
PCDHB5	5		CENPW	1		UQCR11	3
RSPH9	5		CDC20	1		C4orf3	3
TGFBR3L	5		KIF23	1		SCP2	3
NLGN4X	5		CEP55	1		AP1S1	3
TFPI2	5		MXD3	1		TMCC3	3
MDK	5		GAS2L3	1		ARF3	3
WFDC2	5		NUF2	1		IGF2	4
C6orf58	5		SPC24	1		SERINC2	4
MRC1	5		SGO2	1		COL16A1	4
AC020916.1	5		AURKA	1		TINAGL1	4
CCNH	5		KNSTRN	1		STMN2	5
HINT1	5		MGP	1		HEPACAM2	5
LMNA	5		BTG3	1		PCBD1	5
ATF3	5		CDKN1A	1		NR1D1	5
HNRNPH1	5		SCG2	1		ISL1	5
SAR1B	5		H2AFY	1		BRI3	5
SPINK1	5		NUCB2	1		RPL18	5
HNRNPA0	5		KRTCAP2	1		SERPINA1	5
RPS21	5		TUBB4B	1		ARX	5
ACTB	5		HMGN2	1		FTH1	5
HSPA1A	5		RPS27L	1		GPX4	5
RPL35	5		CPE	1		ANXA13	5
ID1	5		PAM	1		H3F3B	5
RFLNB	5		RRM2	1		PCSK2	5
ID2	5		TPT1	1		OAZ1	5
TAF9	5		CALM2	1		HSBP1	5
SCAMP1	5		PDK4	1		WDR83OS	5
CPEB4	5		C1QL1	1		TSHZ2	5
ABCC9	5		FGB	1		TRNP1	5
RPL36A	5		GPX3	1		B3GALNT2	5
PPY	5		H2AFZ	1		TMEM141	5
TPH1	5		HMGB1	1		KCNH2	5
YBX3	5		PPIA	1		NAT14	5
IER2	5		PTMA	1		SNX3	5
UBE2D2	5		RHEB	1		CALM1	5
SRP19	5		TUBA1C	1		CCDC107	5
AC068205.1	5		MALAT1	1		HSP90AB1	5
ID3	5		GDF15	1		MYL6	5
TDRD9	5		FAM111B	1		NDUFB7	5
VAMP8	5		CCNB1	1		C12orf75	5
UQCRQ	5		PTTG1	1		MARCKSL1	5
TMED7	5		TYMS	1		RPL29	5
SAT1	5		CENPM	1		PPIL6	5
RPS20	5		RNASEH2A	1		NME3	5
VMP1	5		FAM133A	1		SCGN	5
ID4	5		HMGB2	1		COX6A1	5
CHGB	5		TUBB	1		NEFL	5
PHPT1	5		CDKN3	1		TRDN	5
ALDH7A1	5		SMC2	1		IRX3	5
POSTN	5		DLGAP5	1		HMGCS2	5
AC024940.1	5		PIMREG	1		CASR	5
DHRS2	5		HJURP	1		CITED2	5
PCK1	5		PBK	1		RPL13A	5
FAM46A	5		AURKB	1		H3F3A	5
DIRAS3	5		TMPO	1		CBX6	5
FKBP11	5		CDKN2D	1		MRPS7	5
ACSL1	5		CKAP2	1		MOB1B	5
SPINK2	5		MAD2L1	1		CRIP2	5
KLF6	5		CKS2	1		CMBL	5
CDC42SE2	5		CKS1B	1		MLLT3	5
QPCT	3		CCDC34	1		ONECUT2	5
FXYD2	3		MIS18BP1	1		DPP4	5
BTG2	3		SYNE2	1		CRYM	5
CAMK2N1	3		KPNA2	1
RPL23	3		JPT1	1
RGS4	3		H2AFV	1
MIR7-3HG	3		DEK	1
SLC7A8	3		TMEM106C	1
SCG5	3		HIST1H4C	1
CIRBP	3		UBE2S	1
PCSK1N	3		ARL6IP1	1
RPL9	3		RAD21	1
RASD1	3		DDX39A	1
ZFP36	3		ZDHHC12	1
CYP4F3	3		SPINT2	2
RPL38	3		ATP5E	2
SCG3	3		TMEM59	2
RPL11	3		CTSZ	3
EIF4A2	3		RPS19	3
NACA	3		HMGB3	3
RPL7A	3		IGFBP2	3
TTR	3		CFL1	3
HLA-A	3		IDH2	3
ATP5G2	3		MZT2A	3
MAFB	3		SMS	3
PEMT	3		LMO7	3
RPL3	3		LSM4	3
NAA20	3		JADE1	3
PCP4	3		CBX5	3
PFDN5	3		TMEM238	3
TUBA1A	3		LIMCH1	3
SLC3A2	3		RPL28	3
LYZ	3		TUBA1B	3
NFKBIA	3		CRNDE	3
CFD	3		STMN1	3
SYNDIG1	3		PAFAH1B3	3
PLIN3	3		ADD2	3
GC	3		EPS8	3
BLVRB	3		DNER	3
CD82	3		PIGT	3
TMEM86B	3		ARSJ	3
SMIM24	3		HNRNPA1	3
ERO1B	3		PDIA3	4
APOH	3		TMEM147	4
KLF10	3		AGR2	4
RRAD	3		SDF2L1	4
HOPX	3		TMSB4X	4
ATP1B2	3		BMPR1B	4
TBCA	3		FGF14	4
GDA	3		SSR1	4
CEBPD	3		SFRP1	4
PLS3	3		CRELD2	4
ADH6	3		GALNT12	4
CBARP	3		TESC	4
RPL41	3		SLC1A2	4
RPL39	3		SPOCK2	4
PLCXD3	3		MESD	4
RPL37A	3		LCOR	4
DDC	3		KDELR1	4
SOCS3	3		CNPY3	4
ZFR2	3		CD320	4
C2CD4B	3		SLC7A1	4
RPL17	3		USO1	4
CRYBA2	3		OS9	4
ALDH1A1	3		CDHR3	4
KIF12	3		ITGA2	4
IFI6	3		FAM114A1	4
TIMP2	3		SRGAP1	4
RPS3A	3		TMEM258	4
CALY	3		GPC6	4
NDUFA7	3		PDIA4	4
GADD45B	3		CD63	4
MIDN	3		DNAJC10	4
RPS26	3		MANF	4
RPL21	3		SCARB2	4
GLS	3		CXCL16	4
PAX6	3		PCSK1	4
APLP1	3		SDCBP	4
RPL36	3		BPIFB2	4
SCGB2A1	3		PDIA6	4
ATP6V0E1	3		RABAC1	4
RAP1GAP2	3		SPTSSA	4
NDUFA3	3		SLC16A7	4
JUNB	3		IGFBP3	4
RPL12	3		SSR2	4
ALDOB	3		TSPAN8	4
NPW	3		SPCS3	4
FEV	3		PRKCSH	4
PRODH2	3		NAGLU	4
TRPM3	3		ODC1	4
SLC16A9	3		NEAT1	4
SLC30A8	3		TMBIM6	4
C10orf10	3		DERL1	4
C14orf2	3		GOLPH3	4
ARC	3		TM7SF3	4
SH3BGRL	3		MEG3	4
SSR4	3		P4HB	4
ATP5I	3		BAG1	4
MRLN	3		MID1	4
ITM2C	3		TFPI	4
GRIA4	3		MUC13	4
ARRDC3	3		PTP4A2	4
COX17	3		C6orf62	4
PRG4	3		SPTBN1	4
RBP1	3		GOLGA4	4
ANKRD37	3		RAMP1	4
HMGN3	3		MLEC	4
TPST2	3		MZT2B	4
VEGFC	3		SYNE1	4
KCNQ3	3		SSR3	4
C2CD4A	3		DST	4
ATP2B1-AS1	3		LPCAT1	4
AC116565.1	3		FKBP2	5
TAF7	3		ERP29	5
CD14	3		GNAS	5
PLK2	3		CUTA	5
IER3	3		UGT2B11	5
TLE4	3		AP2S1	5
CYSTM1	3		HSPA5	5
NME5	3		RPN1	5
APOC3	3		GABRA1	5
NSG1	3		CALU	5
SMIM27	3		IFI27L1	5
S100B	3		PTP4A1	5
ERRFI1	3		CEACAM6	5
HSD17B11	3		LKAAEAR1	5
PMAIP1	3		CDH9	5
MIR4458HG	3		FST	5
CDH2	3		PPIC	5
C15orf48	3		ERGIC3	5
RPS24	3		HSP90B1	5
TMEM190	3		TM9SF2	5
CERS1	3		SMOC1	5
FGFR3	3		BPIFA1	5
SLC18A2	3		ARSE	5
RPL14	3		ANG	5
IRF1	3		GPAA1	5
FOSB	3		RPN2	5
CSNK1A1	3		LEPR	5
KIF3A	3
VIL1	3
SKP1	3
CNFN	3
PAIP2	3
HIGD2A	3
RPS29	3
DDX5	3
CST3	3
RASA4	3
MAP1LC3A	3
RPL34	3
EGR1	3
RGCC	3
COMMD10	3
EPB41L4A-AS1	3
PTGR1	3
MLXIPL	3
SYNGR4	3
REEP2	3
UBE2B	3
COTL1	3
FBXO17	3
RPL37	3
RPS25	3
IER5L	3
GCNT1	3
RPS27	3
BHLHE40	3
EGFL7	3
IGFBP1	3
A1BG	3
INSR	3
ZWINT	2
TK1	2
CENPU	2
PCLAF	2
FAM111A	2
DBF4	2
LRR1	2
SMC4	2
KIF20B	2
CCNB2	2
CDK1	2
UBE2T	2
PHF19	2
ECT2	2
CDCA8	2
CENPA	2
ANLN	2
GTSE1	2
RACGAP1	2
CENPE	2
DIAPH3	2
MELK	2
NMU	2
HMMR	2
ASPM	2
CDCA3	2
DEPDC1	2
PRC1	2
TACC3	2
CCNA2	2
NDC80	2
NCAPG	2
TPX2	2
RAD51AP1	2
TMSB15A	2
CENPK	2
EZH2	2
FOXM1	2
MND1	2
ASF1B	2
CENPF	2
KIFC1	2
BIRC5	2
NUSAP1	2
SGO1	2
HES4	2
NEK2	2
SKA1	2
KNL1	2
DEPDC1B	2
SPAG5	2
SKA3	2
KIF2C	2
TROAP	2
CKAP2L	2
MKI67	2
CENPW	2
CDC20	2
KIF23	2
CEP55	2
MXD3	2
GAS2L3	2
NUF2	2
SPC24	2
SGO2	2
AURKA	2
KNSTRN	2
MGP	2
BTG3	2
CDKN1A	2
SCG2	2
H2AFY	2
NUCB2	2
KRTCAP2	2
TUBB4B	2
HMGN2	2
RPS27L	2
CPE	2
PAM	2
RRM2	2
TPT1	2
CALM2	2
PDK4	2
C1QL1	2
FGB	2
GPX3	2
H2AFZ	2
HMGB1	2
PPIA	2
PTMA	2
RHEB	2
TUBA1C	2
MALAT1	2
GDF15	2
FAM111B	2
CCNB1	2
PTTG1	2
TYMS	2
CENPM	2
RNASEH2A	2
FAM133A	2
HMGB2	2
TUBB	2
CDKN3	2
SMC2	2
DLGAP5	2
PIMREG	2
HJURP	2
PBK	2
AURKB	2
TMPO	2
CDKN2D	2
CKAP2	2
MAD2L1	2
CKS2	2
CKS1B	2
CCDC34	2
MIS18BP1	2
SYNE2	2
KPNA2	2
JPT1	2
H2AFV	2
DEK	2
TMEM106C	2
HIST1H4C	2
UBE2S	2
ARL6IP1	2
RAD21	2
DDX39A	2
ZDHHC12	2
SPINT2	2
ATP5E	2
TMEM59	2
CTSZ	2
RPS19	2
HMGB3	2
IGFBP2	2
CFL1	2
IDH2	2
MZT2A	2
SMS	2
LMO7	2
LSM4	2
JADE1	2
CBX5	2
TMEM238	2
LIMCH1	2
RPL28	2
TUBA1B	2
CRNDE	2
STMN1	2
PAFAH1B3	2
ADD2	2
EPS8	2
DNER	2
PIGT	2
ARSJ	2
HNRNPA1	2
PDIA3	2
TMEM147	2
AGR2	2
SDF2L1	2
TMSB4X	2
BMPR1B	2
FGF14	2
SSR1	2
SFRP1	2
CRELD2	2
GALNT12	2
TESC	2
SLC1A2	2
SPOCK2	2
MESD	2
LCOR	2
KDELR1	2
CNPY3	2
CD320	2
SLC7A1	2
USO1	2
OS9	2
CDHR3	2
ITGA2	2
FAM114A1	2
SRGAP1	2
TMEM258	2
GPC6	2
PDIA4	2
CD63	2
DNAJC10	2
MANF	2
SCARB2	2
CXCL16	2
PCSK1	2
SDCBP	2
BPIFB2	2
PDIA6	2
RABAC1	2
SPTSSA	2
SLC16A7	2
IGFBP3	2
SSR2	2
TSPAN8	2
SPCS3	2
PRKCSH	2
NAGLU	2
ODC1	2
NEAT1	2
TMBIM6	2
DERL1	2
GOLPH3	2
TM7SF3	2
MEG3	2
P4HB	2
BAG1	2
MID1	2
TFPI	2
MUC13	2
PTP4A2	2
C6orf62	2
SPTBN1	2
GOLGA4	2
RAMP1	2
MLEC	2
MZT2B	2
SYNE1	2
SSR3	2
DST	2
LPCAT1	2
FKBP2	2
ERP29	2
GNAS	2
CUTA	2
UGT2B11	2
AP2S1	2
HSPA5	2
RPN1	2
GABRA1	2
CALU	2
IFI27L1	2
PTP4A1	2
CEACAM6	2
LKAAEAR1	2
CDH9	2
FST	2
PPIC	2
ERGIC3	2
HSP90B1	2
TM9SF2	2
SMOC1	2
BPIFA1	2
ARSE	2
ANG	2
GPAA1	2
RPN2	2
LEPR	2
ALB	4
FAM159B	4
MT2A	4
MT1X	4
MT1E	4
TPPP3	4
EGR4	4
B2M	4
CLU	4
ACTG1	4
PLD3	4
BEX4	4
FTL	4
DSTN	4
SMIM5	4
TERF2IP	4
EGR3	4
NDRG1	4
AC005482.1	4
ACPP	4
INS	4
DRAIC	4
IRX2	4
KRT8	4
TOLLIP	4
VTN	4
ARL2	4
AK6	4
C14orf132	4
DNAJA1	4
KRT19	4
NR2F6	4
LY6H	4
BNIP3	4
ATP6AP2	4
UBL3	4
CA9	4
ALDOA	4
MAGEA3	4
VIM	4
NNMT	4
C6	4
CBR1	4
ANAPC16	4
APP	4
NRXN1	4
HSPE1	4
RTN4	4
C12orf76	4
ERICH2	4
SALL1	4
DOCK10	4
DGKH	4
GUCY2C	4
EGFR	4
LINC01234	4
UQCR11	4
C4orf3	4
SCP2	4
AP1S1	4
TMCC3	4
ARF3	4
IGF2	4
SERINC2	4
COL16A1	4
TINAGL1	4
STMN2	4
HEPACAM2	4
PCBD1	4
NR1D1	4
ISL1	4
BRI3	4
RPL18	4
SERPINA1	4
ARX	4
FTH1	4
GPX4	4
ANXA13	4
H3F3B	4
PCSK2	4
OAZ1	4
HSBP1	4
WDR83OS	4
TSHZ2	4
TRNP1	4
B3GALNT2	4
TMEM141	4
KCNH2	4
NAT14	4
SNX3	4
CALM1	4
CCDC107	4
HSP90AB1	4
MYL6	4
NDUFB7	4
C12orf75	4
MARCKSL1	4
RPL29	4
PPIL6	4
NME3	4
SCGN	4
COX6A1	4
NEFL	4
TRDN	4
IRX3	4
HMGCS2	4
CASR	4
CITED2	4
RPL13A	4
H3F3A	4
CBX6	4
MRPS7	4
MOB1B	4
CRIP2	4
CMBL	4
MLLT3	4
ONECUT2	4
DPP4	4
CRYM	4
QDPR	1
SARAF	1
NDUFA5	1
ATP8B1	1
MUCL1	1
C1orf122	1
COX6B1	1
ANKS1B	1
PBXIP1	1
NDUFB2	1
ALDH2	1
ITFG1	1
EIF4G2	1
ST8SIA3	1
NPAS4	1
SLC6A8	1
FUCA1	1
SLC39A11	1
TMEM208	1
CDH10	1
CHCHD2	1
LDHA	1
HERPUD1	1
HIGD1A	1
KIAA1671	1
RPS6KA3	1
RBM47	1
SEMA3D	1
LOXL4	1
CCK	1
NOVA1	1
MMP24OS	1
COMMD8	1
APLP2	1
TFF3	1
AHSA1	1
GRIA2	1
ECHS1	1
IVNS1ABP	1
CDS1	1
LRRFIP1	1
NEU1	1
GUSB	1
BMP2	1
CKB	1
PHB	1
SMCO4	1
NWD1	1
SCAMP2	1
SLPI	1
PSMD8	1
PPP2R5A	1
NDUFAF3	1
EIF1AX	1
SORBS2	1
COX7A2	1
SEZ6L2	1
NRXN3	1
PHLDA1	1
MCRIP2	1
FABP6	1
METRN	1
PGK1	1
TPI1	1
HOXB2	1
ENPP2	1
CD24	1
SRPRB	1
GOLGA7B	1
PARVB	1
KCNJ3	1
GDE1	1
COA3	1
KCNMA1	1
PKM	1
ACMSD	1
GPRC5C	1
HSPB1	1
ATP5D	1
PITPNA	1
ZKSCAN1	1
GLUL	1
PARK7	1
SLC25A6	1
ANK2	1
HEBP2	1
MTPN	1
GAS7	1
YIPF6	1
TSC22D3	1
NDUFB10	1
ENO1	1
ISCA2	1
FAM27C	1
EDF1	1
VAPA	1
MLPH	1
COX5A	1
CCT5	1
RPLP1	1
RER1	1
CXADR	1
EMP2	1
CREB3	1
S100A6	1
PRDX2	1
BET1L	1
G3BP2	1
EIF4G1	1
PART1	1
DAP	1
SMIM14	1
CLTC	1
CPD	1
CDK6	1
TGOLN2	1
TSPAN13	1
CD46	1
BZW1	1
PALLD	1
HLA-C	1
RCN1	1
SEC61A1	1
SERPINA6	1
ARFGEF3	1
FAM46C	1
ARF1	1
PARM1	1
CIB1	1
YIPF3	1
HTRA1	1
NEDD9	1
MDH2	1
COX8A	1
NIPSNAP2	1
TRIP11	1
KDELR2	1
SLC39A3	1
CLDN7	1
HPGD	1
NPPC	1
HSPH1	1
CLPTM1L	1
TSTA3	1
TM9SF3	1
FLNB	1
DRD1	1
CRB3	1
FOXP1	1
MYL12B	1
WNT4	1
ZNF24	1
SRSF11	1
TIMP1	1
UBL5	1
LRPAP1	1
C4orf48	1
BEX3	1
MYDGF	1
GFPT1	1
TMEM176B	1
FAM3C	1
CLSTN1	1
GLB1	1
TMED5	1
XBP1	1
CD99L2	1
CD81	1
VSTM2L	1
EDN3	1
ASB4	1
TMEM205	1
ARL1	1
PODXL2	1
PAK3	1
DDOST	1
BCR	1
SH3BGRL3	1
JTB	1
IER3IP1	1
CD163L1	1
SCN1B	1
ATP6AP1	1
UGT2B15	1
LAMP1	1
UCN3	1
SMPD1	1
TRPC4	1
UNC13A	1
C19orf24	1
SERF2	1
COPE	1
PPM1K	1
BCAP31	1
FXYD5	1
GAPDH	1
PLOD3	1
ARHGAP5	1
VOPP1	1
VGF	1
TNRC6C	1
NUPR1	1
YIPF2	1
TFF1	1
PRDX4	1
CHRNA5	1
TMED6	1
CHPF	1
LMAN1	1
AGR3	1
ZNF117	1
ATP13A1	1
ADGRG1	1
KCNJ16	1
GRM3	1
GRAMD4	1
AZGP1	1
SDR16C5	1
NT5E	1
EPCAM	1
PPIB	1
SLC39A6	1
ABHD14A	1
LAMA4	1
MAGT1	1
TMSB10	1
VKORC1	1
TMED3	1
CNPY2	1
TMED10	1
HOXB13	1
MGST1	1
HSPD1	1
CCT6A	1
BOD1L1	1
DBI	1
CCT2	1
CCDC198	1
EIF5	1
AGT	1
CMTM8	1
HSP90AA1	1
MYL12A	1
FBXW5	1
ANXA4	1
TMEM236	1
RPL10	1
SSTR2	1
AKAP9	1
CTSD	1
ALDH6A1	1
TMEM45B	1
SERPINA10	1
TWF1	1
MRPS12	1
IFI27L2	1
GOSR2	1
GGA2	1
EHF	1
GABRB3	1
SMIM22	1
SLC7A11	1
FXYD3	1
MAGEA1	1
PRLR	1
KCTD12	1
RPS16	1
GRN	1
IGFBP4	1
TEX264	1
TH	1
TRPM5	1
SULT1B1	1
EPHA4	1
SHC4	1
SPTSSB	1
AQP3	1
MKLN1	1
PDXK	1
STARD10	1
GNB2	1
MGAT4C	1
KIAA1324	1
GUK1	1
MAP1B	1
OST4	1
HSPA8	1
TMEM9	1
SCD	1
TGFBR2	1
CD9	1
ECI2	1
GMPPB	1
ESRRG	1
LMCD1	1
AQP7	1
ATP5B	1
SETBP1	1
LDHB	1
BSG	1
P4HTM	1
CD164	1
SST	1
PAIP2B	1
TMEM47	1
CD44	1
NUCB1	1
MAGED1	1
NKD2	1
ACVR1C	1
SYT5	1
DEFB1	1
DKK3	1
SCPEP1	1
SEZ6L	1
HEXA	1
ATP6V0B	1
TSPAN1	1
COPB2	1
KRT10	1
SCN3A	1
EFEMP1	1
TMEM176A	1
SSC5D	1
ATP5A1	1
SNCA	1
PAPPA2	1
PGAM1	1
CALR	1
MS4A8	1
NDUFV2	1
CREB5	1
APH1B	1
AKAP1	1
TBX19	1
SYT4	1
FCGRT	1
RPL15	1
