# Supplementary material for: Single-cell RNA sequencing reveals spatiotemporal heterogeneity and malignant progression in pancreatic neuroendocrine tumor
Source: Int J Biol Sci. 2021 Aug 28;17(14):3760–75. doi: 10.7150/ijbs.61717 (PMC8495381; doi:10.7150/ijbs.61717)
Supplement: Supplementary file 8 — Supplementary table 7. [file ijbsv17p3760s8.xlsx]

## Sheet: Supplementary Table S6
Supplementary Table S7. Details of Veen diagram, Related to Figure 5D
Names	total	elements
DEGs between dominant clones and other clones sub-patterns 4 & 5 of figure 4E	6	IGFBP3
		MEG3
		PCSK1
		CXCL16
		SMOC1
		FGF14
sub-patterns 4 & 5 of figure 4E	91	GPAA1
		LCOR
		RPN2
		C6orf62
		SDF2L1
		LEPR
		CALU
		DERL1
		HSPA5
		PRKCSH
		CRELD2
		TSPAN8
		SPCS3
		MANF
		SPOCK2
		CDHR3
		RABAC1
		GOLPH3
		PTP4A2
		ANG
		LKAAEAR1
		CD320
		TM7SF3
		GPC6
		OS9
		MLEC
		CD63
		AP2S1
		TMSB4X
		ITGA2
		RAMP1
		PDIA6
		SPTBN1
		PDIA4
		CEACAM6
		FST
		TESC
		IFI27L1
		SCARB2
		RPN1
		SLC7A1
		SLC1A2
		TMBIM6
		SRGAP1
		ERP29
		BPIFA1
		UGT2B11
		SYNE1
		MESD
		LPCAT1
		MZT2B
		CUTA
		HSP90B1
		GOLGA4
		SSR2
		BAG1
		TMEM258
		SFRP1
		CNPY3
		SDCBP
		NEAT1
		PPIC
		TMEM147
		PDIA3
		FKBP2
		FAM114A1
		CDH9
		NAGLU
		MID1
		ERGIC3
		GNAS
		GABRA1
		SLC16A7
		USO1
		SPTSSA
		DST
		TM9SF2
		PTP4A1
		MUC13
		SSR1
		BMPR1B
		KDELR1
		ARSE
		AGR2
		GALNT12
		SSR3
		P4HB
		ODC1
		BPIFB2
		TFPI
		DNAJC10
DEGs between dominant clones and other clones	38	SMIM24
		SYNGR4
		SH3BGRL
		JUNB
		CALY
		CRYBA2
		CKB
		ERO1B
		C9orf24
		ID1
		TH
		INS
		SLC7A11
		SERPINA6
		A1BG
		EDN3
		AGR3
		ALDH1A1
		H2AFZ
		KLF2
		TFF1
		PRG4
		HINT1
		SCGB2A1
		Gene
		TFF3
		HMGN2
		CST3
		SLC30A8
		RPS23
		ETFB
		HMGB2
		DUSP1
		EGR1
		PAK3
		SMARCA1
		METTL7A
		VGF
