# Supplementary material for: Single-cell RNA sequencing reveals spatiotemporal heterogeneity and malignant progression in pancreatic neuroendocrine tumor
Source: Int J Biol Sci. 2021 Aug 28;17(14):3760–75. doi: 10.7150/ijbs.61717 (PMC8495381; doi:10.7150/ijbs.61717)
Supplement: Supplementary file 9 — Supplementary table 8. [file ijbsv17p3760s9.xlsx]

## Sheet: Sheet1
Supplementary Table S8. Basic characteristics of 46 patients involved in survival analysis, Related to Figure 6
Factors	Values
Guangdong Provincial People's hospital (n=30)
Age (mean ± sd.), years	53.27 ± 16.99
Sex, male/female	17/13
Tumor size (maxium diameter), cm	4.29±2.29
Ki-67 (mean ± sd.), %	2.92±2.76
Ki-67 (≤1/ 1~3/≥3-10/≥10)	12/6/11/1
Mitotic count /10HPF (mean ± sd.)	2.35±2.21
G grade (mean ± sd.)	1.57±0.50
G grade (G1/G2)	13/17
Sun Yat-sen Memorial Hospital (n=16)
Age (mean ± sd.), years	55.50 ± 11.46
Sex, male/female	7/9
Tumor size (maxium diameter), cm	4.33±3.21
Ki-67 (mean ± sd.), %	3.56±3.37
Ki-67 (≤1/ 1~3/≥3-10/≥10)	4/1/10/1
Mitotic count /10HPF (mean ± sd.)	2.75±2.44
G grade (mean ± sd.)	1.75±0.45
G grade (G1/G2)	4/12
Total (n=46)
Age (mean ± sd.), years	54.04 ± 15.20
Sex, male/female	24/22
Tumor size (maxium diameter), cm	4.30±2.61
Ki-67 (mean ± sd.), %	3.14±2.96
Ki-67 (≤1/ 1~3/≥3-10/≥10)	16/7/21/2
Mitotic count /10HPF (mean ± sd.)	2.49±2.27
G grade (mean ± sd.)	1.63±0.49
G grade (G1/G2)	17/29
